# Supplementary material for: Pitfalls of bacterial pan-genome analysis approaches: a case study of Mycobacterium tuberculosis and two less clonal bacterial species
Source: Bioinformatics. 2025 May 8;41(5):btaf219. doi: 10.1093/bioinformatics/btaf219 (PMC12119186; doi:10.1093/bioinformatics/btaf219)
Supplement: btaf219_Supplementary_Data [file btaf219_supplementary_data.zip]

Archive with 9 entries (9 files):
- SF1.SupplementalMaterial.pdf
- SF10.BaktaVsPGAP.PseudogeneVsSplitCDSs.xlsx
- SF11.BaktaVsPGAP.PseudogeneVsSplitCDSs.pdf
- SF2.GenomeSequencingMetadata.xlsx
- SF3.HybridVsSR.AsmStats.Mtb151CI.tsv
- SF4.PairwiseGenomeSimilarity.xlsx
- SF7.MtbSVGraph.PerSVNodeAnalysis.xlsx
- SF8.PangenomePipeline.Estimates.xlsx
- SF9.BaktavsPGAP.AnnoTypeStats.Mtb.tsv
