# Supplementary material for: Pitfalls of bacterial pan-genome analysis approaches: a case study of Mycobacterium tuberculosis and two less clonal bacterial species
Source: Bioinformatics. 2025 May 8;41(5):btaf219. doi: 10.1093/bioinformatics/btaf219 (PMC12119186; doi:10.1093/bioinformatics/btaf219)
Supplement: btaf219_Supplementary_Data [file btaf219_supplementary_data.zip › SF4.PairwiseGenomeSimilarity.xlsx]

## Sheet: FastANI (Mtb)
Query	Ref	ANI	Bidirect_FragMap	Total_Query_Frags
N0072	N0072	100	1473	1473
N0072	mada_118	99.9727	1470	1473
N0072	mada_1-51	99.9712	1472	1473
N0072	mada_122	99.9709	1469	1473
N0072	mada_1-1	99.9703	1469	1473
N0072	mada_117	99.9696	1465	1473
N0072	mada_2-46	99.9694	1469	1473
N0072	mada_1-44	99.9693	1471	1473
N0072	mada_1-36	99.9677	1471	1473
N0072	mada_107	99.9662	1470	1473
N0072	mada_1-10	99.9652	1473	1473
N0072	mada_1-39	99.9641	1471	1473
N0072	R23887	99.9508	1467	1473
N0072	N0153	99.9466	1461	1473
N0072	R27252	99.9456	1469	1473
N0072	M0017522_5	99.9156	1457	1473
N0072	S0106-01	99.9082	1462	1473
N0072	R30396	99.9047	1457	1473
N0072	R20896	99.9045	1458	1473
N0072	R21770	99.9038	1459	1473
N0072	mada_1-32	99.9034	1462	1473
N0072	M0011368_9	99.9018	1456	1473
N0072	N1202	99.901	1455	1473
N0072	mada_112	99.9006	1453	1473
N0072	TB2968	99.9005	1452	1473
N0072	TB4620	99.8994	1459	1473
N0072	mada_105	99.899	1459	1473
N0072	02_R1708	99.8988	1458	1473
N0072	01_R1430	99.8987	1455	1473
N0072	TB3251	99.8983	1464	1473
N0072	M0016737_0	99.8981	1461	1473
N0072	mada_129	99.8979	1462	1473
N0072	M0014888_3	99.8979	1456	1473
N0072	TB3334	99.8973	1464	1473
N0072	N1274	99.897	1462	1473
N0072	mada_124	99.8967	1453	1473
N0072	mada_103	99.8965	1458	1473
N0072	TB3054	99.8935	1457	1473
N0072	mada_2-53	99.8927	1457	1473
N0072	mada_1-12	99.8927	1456	1473
N0072	mada_1-53	99.8927	1456	1473
N0072	mada_1-50	99.8926	1457	1473
N0072	QC-5	99.892	1460	1473
N0072	QC-3	99.8919	1460	1473
N0072	01_R1134	99.891	1456	1473
N0072	mada_2-1	99.8909	1455	1473
N0072	mada_128	99.8908	1456	1473
N0072	QC-9	99.8906	1459	1473
N0072	TB3237	99.8904	1454	1473
N0072	02_R1896	99.8897	1454	1473
N0072	MT_0080	99.889	1463	1473
N0072	02_R0894	99.889	1460	1473
N0072	N0004	99.8887	1457	1473
N0072	mada_1-15	99.8875	1459	1473
N0072	S0123-01	99.8866	1452	1473
N0072	S0262-02	99.8866	1452	1473
N0072	N1177	99.8839	1457	1473
N0072	N0054	99.8839	1461	1473
N0072	N0091	99.8831	1452	1473
N0072	mada_1-38	99.8821	1457	1473
N0072	mada_1-30	99.8818	1459	1473
N0072	TB3169	99.8818	1461	1473
N0072	N1272	99.881	1454	1473
N0072	mada_126	99.8805	1448	1473
N0072	mada_120	99.8792	1449	1473
N0072	N1176	99.8783	1467	1473
N0072	R21839	99.8765	1459	1473
N0072	mada_1-41	99.8738	1467	1473
N0072	mada_151	99.8722	1455	1473
N0072	R26791	99.8722	1451	1473
N0072	R27725	99.8722	1451	1473
N0072	R20574	99.8715	1450	1473
N0072	R21408	99.8711	1450	1473
N0072	QC-8	99.8706	1458	1473
N0072	R30420	99.8706	1453	1473
N0072	R23146	99.8693	1450	1473
N0072	R21363	99.868	1460	1473
N0072	R23571	99.8676	1453	1473
N0072	QC-10	99.8673	1460	1473
N0072	mada_102	99.8667	1457	1473
N0072	QC-4	99.8658	1461	1473
N0072	mada_139	99.8654	1459	1473
N0072	QC-1	99.8653	1456	1473
N0072	mada_2-31	99.8649	1465	1473
N0072	TB2661	99.8643	1452	1473
N0072	TB3386	99.8617	1454	1473
N0072	M0010874_7	99.859	1452	1473
N0072	mada_2-25	99.8579	1454	1473
N0072	18_0621851	99.857	1454	1473
N0072	R20260	99.8558	1451	1473
N0072	R15311	99.8557	1463	1473
N0072	M0016395_7	99.8555	1460	1473
N0072	02_R1179	99.8548	1458	1473
N0072	3003-06	99.8544	1451	1473
N0072	R28980	99.8543	1452	1473
N0072	TB2981	99.8531	1452	1473
N0072	702-06	99.8526	1452	1473
N0072	R28581	99.8518	1454	1473
N0072	mada_1-11	99.8515	1454	1473
N0072	TB1612	99.8512	1453	1473
N0072	R36431	99.851	1458	1473
N0072	R30234	99.8506	1458	1473
N0072	TB3162	99.8506	1458	1473
N0072	R31095	99.8505	1457	1473
N0072	R29816	99.8503	1458	1473
N0072	QC-6	99.8503	1458	1473
N0072	R24120	99.8503	1458	1473
N0072	696-05	99.8502	1451	1473
N0072	TB2995	99.8497	1456	1473
N0072	R30078	99.8483	1458	1473
N0072	R28012	99.8483	1458	1473
N0072	R27657	99.8483	1458	1473
N0072	QC-7	99.8479	1459	1473
N0072	R26778	99.8476	1452	1473
N0072	R29598	99.8473	1451	1473
N0072	S0107-01	99.8471	1458	1473
N0072	mada_115	99.8471	1455	1473
N0072	R32929	99.8464	1453	1473
N0072	RW-TB008	99.8463	1445	1473
N0072	TB2659	99.8462	1459	1473
N0072	R25048	99.8455	1455	1473
N0072	S0256-08	99.8449	1453	1473
N0072	TB1236	99.8447	1459	1473
N0072	R37765	99.8439	1455	1473
N0072	TB2780	99.8421	1456	1473
N0072	R21893	99.8418	1458	1473
N0072	N0155	99.8412	1456	1473
N0072	mada_2-42	99.841	1455	1473
N0072	TB3113	99.8392	1454	1473
N0072	8129-04	99.8391	1456	1473
N0072	mada_123	99.8387	1455	1473
N0072	TB2512	99.8379	1457	1473
N0072	M0003941_3	99.8361	1456	1473
N0072	R18040	99.8354	1453	1473
N0072	R27937	99.8353	1453	1473
N0072	R18043	99.8352	1454	1473
N0072	R22601	99.8352	1453	1473
N0072	S0089-01	99.8337	1459	1473
N0072	8651-04	99.8336	1453	1473
N0072	R28703	99.8333	1459	1473
N0072	R24100	99.8327	1459	1473
N0072	4549-04	99.8304	1454	1473
N0072	S0085-01	99.8295	1453	1473
N0072	TB3368	99.8269	1454	1473
N0072	S0070-08	99.826	1459	1473
N0072	TB3091	99.8251	1459	1473
N0072	TB3396	99.8243	1459	1473
N0072	R30215	99.8238	1460	1473
N0072	9050-05	99.8232	1458	1473
N0072	706-05	99.8225	1456	1473
N0072	N0145	99.822	1455	1473
N0153	N0153	100	1462	1463
N0153	mada_118	99.957	1461	1463
N0153	mada_1-44	99.9562	1461	1463
N0153	mada_1-10	99.9558	1461	1463
N0153	N0072	99.9555	1460	1463
N0153	mada_1-36	99.9528	1460	1463
N0153	mada_1-51	99.9522	1462	1463
N0153	mada_1-1	99.9513	1461	1463
N0153	mada_2-46	99.951	1458	1463
N0153	mada_107	99.951	1459	1463
N0153	R27252	99.951	1457	1463
N0153	mada_122	99.9505	1462	1463
N0153	mada_117	99.9464	1456	1463
N0153	R23887	99.9459	1458	1463
N0153	mada_1-39	99.9438	1459	1463
N0153	R21770	99.9138	1447	1463
N0153	mada_1-41	99.91	1449	1463
N0153	mada_2-31	99.9091	1450	1463
N0153	mada_1-32	99.9072	1447	1463
N0153	R21839	99.9064	1449	1463
N0153	R20896	99.9045	1448	1463
N0153	R30396	99.9041	1448	1463
N0153	mada_105	99.9031	1445	1463
N0153	TB3334	99.9031	1451	1463
N0153	S0106-01	99.9023	1451	1463
N0153	M0017522_5	99.9009	1455	1463
N0153	MT_0080	99.9006	1449	1463
N0153	TB3169	99.8999	1443	1463
N0153	M0014888_3	99.8999	1441	1463
N0153	N0004	99.898	1442	1463
N0153	mada_103	99.8967	1448	1463
N0153	02_R1896	99.896	1440	1463
N0153	M0016395_7	99.8958	1451	1463
N0153	mada_139	99.8957	1451	1463
N0153	M0011368_9	99.8946	1444	1463
N0153	mada_129	99.8943	1446	1463
N0153	M0016737_0	99.8939	1450	1463
N0153	01_R1430	99.8938	1443	1463
N0153	mada_112	99.8929	1447	1463
N0153	R21363	99.8923	1451	1463
N0153	mada_102	99.8921	1446	1463
N0153	mada_2-25	99.892	1448	1463
N0153	S0123-01	99.8912	1448	1463
N0153	S0262-02	99.8912	1448	1463
N0153	TB3251	99.8911	1451	1463
N0153	02_R1708	99.8908	1449	1463
N0153	TB3237	99.8908	1446	1463
N0153	QC-4	99.8902	1449	1463
N0153	02_R0894	99.8902	1450	1463
N0153	QC-8	99.8897	1451	1463
N0153	R15311	99.8896	1453	1463
N0153	mada_151	99.8893	1446	1463
N0153	TB3162	99.8887	1446	1463
N0153	mada_1-15	99.8886	1446	1463
N0153	N1202	99.8884	1451	1463
N0153	mada_128	99.8882	1443	1463
N0153	02_R1179	99.888	1446	1463
N0153	TB4620	99.8879	1448	1463
N0153	N1274	99.8876	1455	1463
N0153	QC-6	99.8863	1443	1463
N0153	N1177	99.8856	1444	1463
N0153	M0010874_7	99.8845	1451	1463
N0153	QC-10	99.8842	1452	1463
N0153	mada_124	99.884	1450	1463
N0153	3003-06	99.8832	1443	1463
N0153	N0054	99.8832	1450	1463
N0153	R23571	99.8828	1450	1463
N0153	N1272	99.8828	1446	1463
N0153	mada_115	99.8826	1443	1463
N0153	mada_123	99.8824	1442	1463
N0153	702-06	99.8823	1443	1463
N0153	mada_1-38	99.8812	1446	1463
N0153	QC-5	99.8809	1449	1463
N0153	TB2968	99.8807	1448	1463
N0153	TB3386	99.8805	1443	1463
N0153	mada_1-12	99.8804	1444	1463
N0153	S0070-08	99.8804	1444	1463
N0153	mada_126	99.8802	1440	1463
N0153	S0085-01	99.8802	1444	1463
N0153	N0091	99.8796	1448	1463
N0153	QC-7	99.8791	1450	1463
N0153	18_0621851	99.8779	1443	1463
N0153	N0155	99.8773	1446	1463
N0153	R32929	99.8772	1445	1463
N0153	QC-3	99.8771	1450	1463
N0153	TB2780	99.877	1444	1463
N0153	mada_1-53	99.877	1448	1463
N0153	mada_2-53	99.877	1448	1463
N0153	M0003941_3	99.877	1444	1463
N0153	R21893	99.8769	1445	1463
N0153	R27937	99.8769	1444	1463
N0153	R18040	99.8768	1444	1463
N0153	R18043	99.8768	1444	1463
N0153	R28703	99.8768	1448	1463
N0153	R26791	99.8767	1447	1463
N0153	R22601	99.8765	1444	1463
N0153	01_R1134	99.8763	1446	1463
N0153	N1176	99.8758	1453	1463
N0153	QC-1	99.8756	1450	1463
N0153	R26778	99.8756	1446	1463
N0153	mada_2-1	99.8755	1443	1463
N0153	R28980	99.8754	1447	1463
N0153	TB2995	99.8753	1447	1463
N0153	TB2659	99.8752	1444	1463
N0153	R30215	99.8752	1447	1463
N0153	R23146	99.8748	1445	1463
N0153	QC-9	99.8747	1450	1463
N0153	TB2661	99.8744	1442	1463
N0153	mada_1-50	99.8744	1449	1463
N0153	TB3054	99.8742	1453	1463
N0153	TB3091	99.874	1448	1463
N0153	696-05	99.8731	1444	1463
N0153	9050-05	99.873	1447	1463
N0153	TB3396	99.8729	1448	1463
N0153	R29598	99.8727	1442	1463
N0153	8651-04	99.8724	1446	1463
N0153	TB2512	99.8717	1448	1463
N0153	TB1236	99.8716	1444	1463
N0153	R20260	99.8716	1445	1463
N0153	R20574	99.8715	1445	1463
N0153	R21408	99.8712	1445	1463
N0153	mada_1-30	99.8706	1450	1463
N0153	R27725	99.87	1445	1463
N0153	S0256-08	99.8693	1442	1463
N0153	R24100	99.8691	1446	1463
N0153	706-05	99.8681	1442	1463
N0153	S0089-01	99.8678	1448	1463
N0153	R36431	99.8675	1443	1463
N0153	R30234	99.8673	1442	1463
N0153	8129-04	99.8673	1448	1463
N0153	R31095	99.8671	1442	1463
N0153	R24120	99.867	1442	1463
N0153	R29816	99.8666	1445	1463
N0153	mada_120	99.8665	1445	1463
N0153	TB1612	99.8664	1446	1463
N0153	R30420	99.8649	1447	1463
N0153	R25048	99.8646	1448	1463
N0153	mada_1-11	99.8637	1448	1463
N0153	R37765	99.8631	1447	1463
N0153	R30078	99.8621	1443	1463
N0153	R28012	99.8621	1443	1463
N0153	R27657	99.8621	1443	1463
N0153	TB2981	99.8602	1447	1463
N0153	4549-04	99.8586	1445	1463
N0153	S0107-01	99.8579	1447	1463
N0153	R28581	99.8578	1445	1463
N0153	N0145	99.8577	1442	1463
N0153	TB3368	99.8576	1440	1463
N0153	TB3113	99.8569	1449	1463
N0153	mada_2-42	99.8568	1446	1463
N0153	RW-TB008	99.8228	1438	1463
TB3113	TB3113	100	1473	1473
TB3113	TB2981	99.9979	1472	1473
TB3113	TB2512	99.9957	1473	1473
TB3113	TB2995	99.9942	1473	1473
TB3113	706-05	99.9884	1473	1473
TB3113	R28703	99.985	1468	1473
TB3113	TB2659	99.9839	1468	1473
TB3113	R36431	99.9836	1470	1473
TB3113	TB3396	99.9833	1465	1473
TB3113	R30234	99.9832	1470	1473
TB3113	R31095	99.9831	1470	1473
TB3113	R24120	99.9829	1470	1473
TB3113	R28012	99.9828	1470	1473
TB3113	R29816	99.9828	1470	1473
TB3113	R30078	99.9828	1469	1473
TB3113	R27657	99.9827	1470	1473
TB3113	TB3368	99.9826	1468	1473
TB3113	S0085-01	99.9822	1468	1473
TB3113	TB3091	99.9822	1468	1473
TB3113	S0089-01	99.9821	1468	1473
TB3113	S0107-01	99.9818	1469	1473
TB3113	R29598	99.9817	1466	1473
TB3113	TB1236	99.9816	1469	1473
TB3113	3003-06	99.9816	1467	1473
TB3113	R28581	99.9815	1467	1473
TB3113	TB2780	99.9815	1468	1473
TB3113	R24100	99.9811	1467	1473
TB3113	9050-05	99.9808	1466	1473
TB3113	4549-04	99.9804	1464	1473
TB3113	S0070-08	99.9804	1472	1473
TB3113	R37765	99.9803	1469	1473
TB3113	N0155	99.9802	1469	1473
TB3113	696-05	99.9801	1468	1473
TB3113	S0256-08	99.98	1467	1473
TB3113	R25048	99.98	1469	1473
TB3113	TB1612	99.9799	1468	1473
TB3113	8651-04	99.979	1468	1473
TB3113	mada_115	99.9785	1470	1473
TB3113	702-06	99.9783	1468	1473
TB3113	M0003941_3	99.9779	1471	1473
TB3113	8129-04	99.9778	1469	1473
TB3113	R30215	99.9769	1472	1473
TB3113	18_0621851	99.9764	1468	1473
TB3113	mada_1-11	99.9748	1467	1473
TB3113	N0145	99.9744	1470	1473
TB3113	mada_2-42	99.973	1472	1473
TB3113	R21408	99.9469	1461	1473
TB3113	R21893	99.9467	1460	1473
TB3113	R26791	99.9461	1461	1473
TB3113	R27725	99.9459	1462	1473
TB3113	R20260	99.9448	1462	1473
TB3113	R20574	99.9447	1462	1473
TB3113	R30420	99.9442	1463	1473
TB3113	R32929	99.9425	1464	1473
TB3113	R28980	99.942	1463	1473
TB3113	R23146	99.9415	1460	1473
TB3113	R26778	99.939	1464	1473
TB3113	R18040	99.9378	1465	1473
TB3113	R27937	99.9377	1465	1473
TB3113	R18043	99.9376	1465	1473
TB3113	R22601	99.9375	1465	1473
TB3113	mada_112	99.9179	1448	1473
TB3113	mada_2-25	99.9162	1451	1473
TB3113	R21363	99.9162	1451	1473
TB3113	mada_2-53	99.9149	1452	1473
TB3113	mada_124	99.9149	1450	1473
TB3113	mada_1-53	99.9143	1453	1473
TB3113	QC-5	99.9141	1457	1473
TB3113	M0017522_5	99.9135	1454	1473
TB3113	mada_2-1	99.913	1453	1473
TB3113	mada_1-50	99.9127	1454	1473
TB3113	QC-3	99.9119	1458	1473
TB3113	QC-9	99.9116	1457	1473
TB3113	S0123-01	99.911	1450	1473
TB3113	S0262-02	99.911	1450	1473
TB3113	mada_1-32	99.9109	1451	1473
TB3113	mada_103	99.9108	1454	1473
TB3113	mada_123	99.9108	1455	1473
TB3113	mada_1-38	99.9099	1450	1473
TB3113	S0106-01	99.9099	1453	1473
TB3113	R15311	99.9099	1454	1473
TB3113	R23571	99.9085	1455	1473
TB3113	TB3251	99.9084	1456	1473
TB3113	TB3237	99.9083	1456	1473
TB3113	mada_139	99.9081	1454	1473
TB3113	R30396	99.9081	1451	1473
TB3113	R20896	99.9075	1453	1473
TB3113	mada_1-12	99.9075	1455	1473
TB3113	01_R1134	99.9073	1457	1473
TB3113	MT_0080	99.9072	1452	1473
TB3113	02_R0894	99.9067	1449	1473
TB3113	TB3386	99.9062	1450	1473
TB3113	TB3169	99.9062	1448	1473
TB3113	QC-7	99.9058	1448	1473
TB3113	mada_2-31	99.9058	1458	1473
TB3113	M0011368_9	99.9055	1453	1473
TB3113	mada_105	99.9054	1448	1473
TB3113	TB2661	99.904	1453	1473
TB3113	R21839	99.904	1451	1473
TB3113	TB3334	99.9039	1457	1473
TB3113	N1274	99.9038	1464	1473
TB3113	mada_1-15	99.9038	1456	1473
TB3113	mada_128	99.9037	1451	1473
TB3113	N0054	99.9035	1458	1473
TB3113	TB3162	99.9031	1450	1473
TB3113	02_R1896	99.9025	1454	1473
TB3113	02_R1708	99.9021	1451	1473
TB3113	mada_1-30	99.9018	1458	1473
TB3113	mada_1-41	99.9014	1461	1473
TB3113	QC-1	99.9011	1447	1473
TB3113	M0016395_7	99.901	1457	1473
TB3113	02_R1179	99.9005	1452	1473
TB3113	M0014888_3	99.9005	1449	1473
TB3113	N0004	99.9002	1463	1473
TB3113	TB3054	99.9001	1458	1473
TB3113	TB2968	99.8993	1459	1473
TB3113	QC-4	99.8989	1454	1473
TB3113	QC-8	99.8975	1451	1473
TB3113	M0016737_0	99.8974	1458	1473
TB3113	R21770	99.8967	1449	1473
TB3113	01_R1430	99.8956	1457	1473
TB3113	M0010874_7	99.8943	1449	1473
TB3113	mada_102	99.8917	1455	1473
TB3113	QC-10	99.8914	1457	1473
TB3113	QC-6	99.8899	1451	1473
TB3113	TB4620	99.8896	1457	1473
TB3113	mada_120	99.8882	1450	1473
TB3113	mada_129	99.8865	1451	1473
TB3113	mada_126	99.8816	1451	1473
TB3113	mada_151	99.8744	1455	1473
TB3113	mada_1-1	99.8699	1455	1473
TB3113	R27252	99.8696	1455	1473
TB3113	N0153	99.8658	1445	1473
TB3113	RW-TB008	99.8621	1444	1473
TB3113	N1202	99.8614	1447	1473
TB3113	N0091	99.8608	1445	1473
TB3113	N1272	99.8587	1458	1473
TB3113	N1177	99.8579	1447	1473
TB3113	N0072	99.8575	1452	1473
TB3113	mada_107	99.8541	1451	1473
TB3113	mada_118	99.8524	1454	1473
TB3113	mada_117	99.8511	1448	1473
TB3113	mada_2-46	99.851	1450	1473
TB3113	N1176	99.8503	1450	1473
TB3113	mada_1-44	99.8502	1455	1473
TB3113	mada_1-36	99.8498	1453	1473
TB3113	mada_1-51	99.8483	1455	1473
TB3113	mada_1-39	99.8482	1454	1473
TB3113	mada_122	99.8424	1456	1473
TB3113	mada_1-10	99.8368	1453	1473
TB3113	R23887	99.8352	1451	1473
TB1236	TB1236	100	1471	1471
TB1236	TB2659	99.9955	1471	1471
TB1236	TB3091	99.9861	1467	1471
TB1236	TB3396	99.985	1467	1471
TB1236	TB2780	99.9835	1469	1471
TB1236	9050-05	99.9834	1467	1471
TB1236	8129-04	99.9827	1470	1471
TB1236	S0070-08	99.9823	1471	1471
TB1236	R36431	99.9817	1470	1471
TB1236	TB2981	99.9817	1470	1471
TB1236	R25048	99.9817	1467	1471
TB1236	TB2512	99.9815	1470	1471
TB1236	R30234	99.9814	1469	1471
TB1236	R31095	99.9812	1469	1471
TB1236	TB3113	99.981	1469	1471
TB1236	R29816	99.981	1470	1471
TB1236	R24120	99.981	1470	1471
TB1236	696-05	99.981	1467	1471
TB1236	R28012	99.9808	1469	1471
TB1236	R30078	99.9808	1469	1471
TB1236	R27657	99.9808	1469	1471
TB1236	TB1612	99.9807	1467	1471
TB1236	S0107-01	99.9807	1465	1471
TB1236	3003-06	99.9803	1469	1471
TB1236	R30215	99.9802	1471	1471
TB1236	4549-04	99.9801	1466	1471
TB1236	N0155	99.98	1469	1471
TB1236	TB2995	99.98	1470	1471
TB1236	8651-04	99.9798	1467	1471
TB1236	S0089-01	99.9797	1466	1471
TB1236	702-06	99.9796	1469	1471
TB1236	TB3368	99.9794	1468	1471
TB1236	R37765	99.9791	1468	1471
TB1236	M0003941_3	99.9791	1470	1471
TB1236	R28703	99.9789	1471	1471
TB1236	R24100	99.9787	1467	1471
TB1236	R28581	99.9786	1465	1471
TB1236	mada_1-11	99.9782	1468	1471
TB1236	18_0621851	99.9774	1467	1471
TB1236	706-05	99.9764	1469	1471
TB1236	R29598	99.9761	1468	1471
TB1236	N0145	99.9758	1469	1471
TB1236	mada_115	99.9752	1468	1471
TB1236	S0085-01	99.9747	1469	1471
TB1236	mada_2-42	99.9737	1470	1471
TB1236	S0256-08	99.9699	1466	1471
TB1236	R26791	99.9537	1457	1471
TB1236	R27725	99.9536	1456	1471
TB1236	R23146	99.9536	1456	1471
TB1236	R20260	99.9522	1459	1471
TB1236	R21408	99.9519	1459	1471
TB1236	R28980	99.9512	1459	1471
TB1236	R20574	99.9499	1461	1471
TB1236	R32929	99.9499	1459	1471
TB1236	R21893	99.9491	1460	1471
TB1236	R18040	99.9477	1459	1471
TB1236	R30420	99.9477	1463	1471
TB1236	R27937	99.9477	1459	1471
TB1236	R18043	99.9476	1459	1471
TB1236	R22601	99.9473	1459	1471
TB1236	R26778	99.9406	1461	1471
TB1236	N1274	99.9206	1459	1471
TB1236	QC-9	99.9198	1456	1471
TB1236	TB4620	99.9197	1448	1471
TB1236	QC-5	99.9197	1458	1471
TB1236	S0106-01	99.9195	1450	1471
TB1236	QC-3	99.9194	1458	1471
TB1236	mada_105	99.9174	1449	1471
TB1236	mada_1-50	99.9173	1450	1471
TB1236	R20896	99.9171	1449	1471
TB1236	R30396	99.9168	1450	1471
TB1236	N0004	99.9161	1456	1471
TB1236	mada_2-31	99.9154	1459	1471
TB1236	mada_1-53	99.9151	1451	1471
TB1236	mada_2-53	99.9145	1452	1471
TB1236	mada_2-1	99.9134	1454	1471
TB1236	mada_1-32	99.9132	1453	1471
TB1236	M0017522_5	99.9127	1457	1471
TB1236	R21839	99.912	1453	1471
TB1236	mada_1-15	99.9119	1454	1471
TB1236	mada_1-12	99.9111	1454	1471
TB1236	M0014888_3	99.9108	1446	1471
TB1236	mada_2-25	99.9107	1453	1471
TB1236	mada_139	99.9106	1452	1471
TB1236	R21363	99.9106	1455	1471
TB1236	mada_1-41	99.9106	1461	1471
TB1236	mada_1-30	99.9105	1456	1471
TB1236	mada_103	99.9101	1448	1471
TB1236	N0054	99.9099	1459	1471
TB1236	M0011368_9	99.9091	1457	1471
TB1236	01_R1134	99.9089	1458	1471
TB1236	R15311	99.9086	1455	1471
TB1236	02_R1708	99.9086	1455	1471
TB1236	mada_1-38	99.9085	1454	1471
TB1236	mada_112	99.9078	1456	1471
TB1236	R23571	99.9078	1453	1471
TB1236	QC-10	99.9072	1452	1471
TB1236	mada_123	99.9071	1451	1471
TB1236	TB2968	99.907	1455	1471
TB1236	mada_120	99.9064	1443	1471
TB1236	QC-4	99.9064	1453	1471
TB1236	TB3334	99.9063	1459	1471
TB1236	M0016395_7	99.9062	1456	1471
TB1236	mada_128	99.9055	1454	1471
TB1236	R21770	99.9053	1456	1471
TB1236	M0010874_7	99.9046	1448	1471
TB1236	mada_126	99.9045	1444	1471
TB1236	QC-8	99.9044	1454	1471
TB1236	mada_124	99.9044	1456	1471
TB1236	02_R1896	99.9044	1455	1471
TB1236	M0016737_0	99.9034	1456	1471
TB1236	TB3162	99.9032	1452	1471
TB1236	MT_0080	99.9027	1457	1471
TB1236	01_R1430	99.9022	1458	1471
TB1236	S0123-01	99.9017	1456	1471
TB1236	S0262-02	99.9017	1456	1471
TB1236	TB3237	99.9015	1458	1471
TB1236	TB2661	99.9012	1454	1471
TB1236	QC-7	99.9011	1453	1471
TB1236	mada_129	99.9004	1454	1471
TB1236	TB3386	99.8998	1455	1471
TB1236	mada_151	99.8998	1450	1471
TB1236	TB3169	99.8989	1450	1471
TB1236	mada_102	99.8989	1454	1471
TB1236	02_R0894	99.8987	1455	1471
TB1236	TB3054	99.8985	1460	1471
TB1236	02_R1179	99.8984	1453	1471
TB1236	QC-6	99.8978	1451	1471
TB1236	TB3251	99.8963	1459	1471
TB1236	QC-1	99.8913	1452	1471
TB1236	R27252	99.8817	1450	1471
TB1236	N0153	99.8817	1445	1471
TB1236	N1177	99.8734	1443	1471
TB1236	N0072	99.871	1450	1471
TB1236	R23887	99.8685	1451	1471
TB1236	N1176	99.8673	1453	1471
TB1236	N1202	99.8622	1447	1471
TB1236	mada_122	99.862	1451	1471
TB1236	mada_1-1	99.8615	1453	1471
TB1236	N0091	99.8611	1443	1471
TB1236	mada_1-36	99.8603	1451	1471
TB1236	mada_118	99.8602	1452	1471
TB1236	N1272	99.8588	1458	1471
TB1236	RW-TB008	99.8575	1444	1471
TB1236	mada_1-44	99.8569	1451	1471
TB1236	mada_107	99.8551	1455	1471
TB1236	mada_1-10	99.8507	1458	1471
TB1236	mada_1-39	99.8496	1451	1471
TB1236	mada_1-51	99.8477	1456	1471
TB1236	mada_2-46	99.8443	1453	1471
TB1236	mada_117	99.8442	1454	1471
TB2659	TB2659	100	1471	1471
TB2659	TB1236	99.9972	1470	1471
TB2659	TB2780	99.9859	1470	1471
TB2659	TB3368	99.9855	1467	1471
TB2659	TB3113	99.9845	1468	1471
TB2659	R30215	99.9844	1470	1471
TB2659	TB2512	99.9842	1469	1471
TB2659	TB2981	99.984	1470	1471
TB2659	R36431	99.9839	1470	1471
TB2659	TB3396	99.9839	1468	1471
TB2659	TB3091	99.9838	1469	1471
TB2659	S0070-08	99.9837	1471	1471
TB2659	8129-04	99.9836	1470	1471
TB2659	TB2995	99.9835	1469	1471
TB2659	R30234	99.9835	1470	1471
TB2659	R31095	99.9834	1470	1471
TB2659	R25048	99.9833	1468	1471
TB2659	R24120	99.9832	1470	1471
TB2659	R30078	99.9832	1470	1471
TB2659	R29816	99.9832	1470	1471
TB2659	R28012	99.9832	1470	1471
TB2659	R27657	99.9832	1470	1471
TB2659	R37765	99.9827	1467	1471
TB2659	9050-05	99.9822	1468	1471
TB2659	3003-06	99.9821	1469	1471
TB2659	696-05	99.9819	1467	1471
TB2659	TB1612	99.9819	1467	1471
TB2659	702-06	99.9816	1469	1471
TB2659	M0003941_3	99.9813	1470	1471
TB2659	R28703	99.9806	1471	1471
TB2659	8651-04	99.9806	1467	1471
TB2659	4549-04	99.9803	1465	1471
TB2659	N0155	99.98	1470	1471
TB2659	18_0621851	99.9791	1467	1471
TB2659	S0107-01	99.979	1467	1471
TB2659	S0089-01	99.9783	1468	1471
TB2659	mada_115	99.9783	1468	1471
TB2659	706-05	99.9781	1469	1471
TB2659	R24100	99.9774	1467	1471
TB2659	R28581	99.9769	1467	1471
TB2659	N0145	99.9766	1469	1471
TB2659	R29598	99.9761	1468	1471
TB2659	mada_2-42	99.976	1470	1471
TB2659	S0085-01	99.9753	1470	1471
TB2659	mada_1-11	99.9752	1469	1471
TB2659	S0256-08	99.9712	1467	1471
TB2659	R20260	99.956	1459	1471
TB2659	R20574	99.956	1459	1471
TB2659	R21408	99.9556	1459	1471
TB2659	R26791	99.9545	1458	1471
TB2659	R27725	99.9544	1459	1471
TB2659	R30420	99.9516	1461	1471
TB2659	R28980	99.9503	1460	1471
TB2659	R23146	99.948	1460	1471
TB2659	R32929	99.9451	1460	1471
TB2659	R21893	99.9448	1463	1471
TB2659	R18040	99.9363	1463	1471
TB2659	R27937	99.9362	1463	1471
TB2659	R18043	99.9361	1463	1471
TB2659	R22601	99.9359	1463	1471
TB2659	R26778	99.9357	1464	1471
TB2659	QC-5	99.9241	1455	1471
TB2659	QC-3	99.924	1454	1471
TB2659	QC-9	99.9235	1454	1471
TB2659	N1274	99.922	1459	1471
TB2659	S0106-01	99.9205	1451	1471
TB2659	R20896	99.9182	1450	1471
TB2659	N0004	99.9182	1455	1471
TB2659	mada_105	99.9172	1447	1471
TB2659	01_R1134	99.9163	1455	1471
TB2659	mada_1-38	99.9161	1453	1471
TB2659	R30396	99.9159	1451	1471
TB2659	R21363	99.9158	1453	1471
TB2659	M0011368_9	99.9156	1453	1471
TB2659	mada_2-53	99.9151	1451	1471
TB2659	mada_2-31	99.915	1459	1471
TB2659	mada_1-53	99.915	1452	1471
TB2659	mada_1-50	99.9146	1452	1471
TB2659	mada_1-41	99.9145	1457	1471
TB2659	TB4620	99.9144	1448	1471
TB2659	mada_1-32	99.9142	1454	1471
TB2659	mada_1-30	99.9142	1457	1471
TB2659	mada_2-25	99.914	1452	1471
TB2659	M0014888_3	99.9138	1445	1471
TB2659	N0054	99.9135	1458	1471
TB2659	R21839	99.913	1454	1471
TB2659	mada_1-15	99.913	1453	1471
TB2659	mada_2-1	99.9125	1454	1471
TB2659	M0017522_5	99.9115	1457	1471
TB2659	R23571	99.911	1452	1471
TB2659	TB3334	99.9107	1455	1471
TB2659	TB2968	99.9105	1456	1471
TB2659	02_R1896	99.9103	1454	1471
TB2659	mada_112	99.9101	1453	1471
TB2659	02_R1708	99.9099	1455	1471
TB2659	mada_139	99.9095	1454	1471
TB2659	mada_103	99.9093	1456	1471
TB2659	mada_124	99.9093	1453	1471
TB2659	TB2661	99.9086	1453	1471
TB2659	mada_1-12	99.9081	1453	1471
TB2659	mada_128	99.9075	1453	1471
TB2659	M0016395_7	99.9075	1457	1471
TB2659	M0016737_0	99.9073	1456	1471
TB2659	01_R1430	99.9071	1457	1471
TB2659	R21770	99.907	1455	1471
TB2659	mada_102	99.9061	1453	1471
TB2659	R15311	99.9061	1457	1471
TB2659	QC-10	99.9059	1450	1471
TB2659	TB3237	99.9058	1457	1471
TB2659	QC-8	99.9049	1452	1471
TB2659	MT_0080	99.9049	1457	1471
TB2659	S0123-01	99.9045	1457	1471
TB2659	S0262-02	99.9045	1457	1471
TB2659	TB3162	99.9037	1454	1471
TB2659	QC-4	99.9036	1456	1471
TB2659	M0010874_7	99.9031	1451	1471
TB2659	TB3169	99.9031	1446	1471
TB2659	TB3054	99.9031	1459	1471
TB2659	mada_126	99.9023	1446	1471
TB2659	mada_129	99.9018	1454	1471
TB2659	02_R1179	99.9015	1452	1471
TB2659	02_R0894	99.9012	1455	1471
TB2659	mada_120	99.9009	1446	1471
TB2659	QC-6	99.9003	1450	1471
TB2659	mada_123	99.9001	1452	1471
TB2659	mada_151	99.8994	1449	1471
TB2659	QC-7	99.8993	1454	1471
TB2659	TB3251	99.8951	1461	1471
TB2659	TB3386	99.8948	1458	1471
TB2659	QC-1	99.891	1451	1471
TB2659	R27252	99.8824	1452	1471
TB2659	N0153	99.8794	1444	1471
TB2659	R23887	99.87	1452	1471
TB2659	N0072	99.87	1449	1471
TB2659	N1177	99.8693	1442	1471
TB2659	N1176	99.8686	1451	1471
TB2659	mada_1-1	99.8616	1453	1471
TB2659	RW-TB008	99.8612	1447	1471
TB2659	mada_122	99.8611	1451	1471
TB2659	mada_1-36	99.8608	1450	1471
TB2659	N1202	99.8599	1448	1471
TB2659	mada_107	99.8578	1454	1471
TB2659	N0091	99.8573	1445	1471
TB2659	N1272	99.8561	1458	1471
TB2659	mada_118	99.8552	1455	1471
TB2659	mada_1-44	99.8525	1455	1471
TB2659	mada_1-51	99.8504	1455	1471
TB2659	mada_1-10	99.8499	1457	1471
TB2659	mada_1-39	99.8481	1454	1471
TB2659	mada_117	99.8433	1454	1471
TB2659	mada_2-46	99.8424	1452	1471
TB2780	TB2780	100	1472	1472
TB2780	TB2659	99.9881	1468	1472
TB2780	TB1236	99.9876	1467	1472
TB2780	TB3091	99.9846	1467	1472
TB2780	S0070-08	99.9838	1470	1472
TB2780	TB3396	99.9837	1468	1472
TB2780	N0155	99.9835	1469	1472
TB2780	3003-06	99.983	1468	1472
TB2780	9050-05	99.9825	1467	1472
TB2780	702-06	99.9822	1468	1472
TB2780	TB1612	99.9816	1467	1472
TB2780	8129-04	99.9815	1469	1472
TB2780	R36431	99.9815	1471	1472
TB2780	R30078	99.981	1471	1472
TB2780	R28012	99.981	1471	1472
TB2780	R30234	99.981	1471	1472
TB2780	R27657	99.9809	1471	1472
TB2780	R31095	99.9808	1471	1472
TB2780	R24120	99.9807	1471	1472
TB2780	R29816	99.9807	1471	1472
TB2780	R37765	99.9805	1469	1472
TB2780	696-05	99.9804	1469	1472
TB2780	8651-04	99.9802	1468	1472
TB2780	mada_1-11	99.9801	1469	1472
TB2780	M0003941_3	99.9797	1470	1472
TB2780	TB3368	99.9796	1469	1472
TB2780	S0089-01	99.9793	1469	1472
TB2780	mada_115	99.9788	1469	1472
TB2780	18_0621851	99.9786	1467	1472
TB2780	R24100	99.9783	1469	1472
TB2780	S0107-01	99.9783	1468	1472
TB2780	TB2981	99.9783	1468	1472
TB2780	mada_2-42	99.9779	1468	1472
TB2780	4549-04	99.9778	1469	1472
TB2780	R30215	99.9778	1471	1472
TB2780	TB2512	99.9777	1469	1472
TB2780	N0145	99.9775	1469	1472
TB2780	R25048	99.9774	1469	1472
TB2780	R28703	99.9773	1472	1472
TB2780	R28581	99.9772	1469	1472
TB2780	S0256-08	99.9772	1467	1472
TB2780	TB3113	99.9761	1470	1472
TB2780	R29598	99.9758	1469	1472
TB2780	TB2995	99.9756	1471	1472
TB2780	S0085-01	99.9754	1470	1472
TB2780	706-05	99.9739	1469	1472
TB2780	R21893	99.9435	1460	1472
TB2780	R30420	99.9398	1466	1472
TB2780	R32929	99.9395	1463	1472
TB2780	R20260	99.9374	1466	1472
TB2780	R20574	99.9373	1466	1472
TB2780	R21408	99.937	1466	1472
TB2780	R26791	99.9369	1466	1472
TB2780	R27725	99.9368	1466	1472
TB2780	R23146	99.9357	1465	1472
TB2780	R26778	99.9305	1468	1472
TB2780	R18040	99.9286	1468	1472
TB2780	R27937	99.9285	1468	1472
TB2780	R18043	99.9284	1468	1472
TB2780	R22601	99.9283	1468	1472
TB2780	R28980	99.9241	1468	1472
TB2780	mada_112	99.921	1453	1472
TB2780	QC-5	99.9165	1453	1472
TB2780	QC-3	99.9163	1453	1472
TB2780	02_R1708	99.916	1450	1472
TB2780	mada_1-32	99.9159	1450	1472
TB2780	mada_1-15	99.9147	1452	1472
TB2780	TB3237	99.9145	1455	1472
TB2780	mada_129	99.9132	1444	1472
TB2780	mada_139	99.9132	1450	1472
TB2780	02_R0894	99.9125	1451	1472
TB2780	S0262-02	99.9123	1451	1472
TB2780	S0123-01	99.9123	1451	1472
TB2780	QC-9	99.9121	1455	1472
TB2780	01_R1134	99.912	1451	1472
TB2780	M0011368_9	99.912	1454	1472
TB2780	01_R1430	99.9119	1456	1472
TB2780	N1274	99.9116	1460	1472
TB2780	R21363	99.9114	1453	1472
TB2780	R21839	99.911	1451	1472
TB2780	N0054	99.9108	1457	1472
TB2780	S0106-01	99.9104	1451	1472
TB2780	R23571	99.9096	1454	1472
TB2780	QC-7	99.9095	1445	1472
TB2780	mada_124	99.9091	1456	1472
TB2780	M0016737_0	99.9088	1455	1472
TB2780	M0017522_5	99.9087	1459	1472
TB2780	mada_2-25	99.9084	1454	1472
TB2780	mada_1-30	99.9083	1454	1472
TB2780	N0004	99.9082	1460	1472
TB2780	TB3169	99.9079	1447	1472
TB2780	mada_103	99.9078	1456	1472
TB2780	QC-8	99.9073	1452	1472
TB2780	QC-4	99.9072	1451	1472
TB2780	R21770	99.9072	1452	1472
TB2780	mada_1-12	99.9072	1450	1472
TB2780	TB3054	99.9071	1453	1472
TB2780	TB2968	99.9066	1455	1472
TB2780	mada_128	99.9065	1449	1472
TB2780	TB3251	99.9062	1455	1472
TB2780	R20896	99.906	1453	1472
TB2780	MT_0080	99.9058	1455	1472
TB2780	mada_1-38	99.9055	1456	1472
TB2780	mada_2-1	99.9054	1455	1472
TB2780	02_R1179	99.9053	1449	1472
TB2780	R30396	99.9053	1453	1472
TB2780	R15311	99.9049	1452	1472
TB2780	QC-10	99.9048	1452	1472
TB2780	TB3386	99.9048	1449	1472
TB2780	mada_105	99.9047	1451	1472
TB2780	mada_123	99.9044	1454	1472
TB2780	mada_1-53	99.9027	1454	1472
TB2780	TB4620	99.9024	1456	1472
TB2780	mada_1-50	99.9024	1454	1472
TB2780	TB2661	99.9023	1453	1472
TB2780	mada_2-53	99.9021	1454	1472
TB2780	mada_102	99.9011	1453	1472
TB2780	mada_126	99.9011	1445	1472
TB2780	02_R1896	99.9008	1454	1472
TB2780	mada_2-31	99.8996	1464	1472
TB2780	M0014888_3	99.8987	1450	1472
TB2780	mada_120	99.8986	1447	1472
TB2780	TB3162	99.8984	1450	1472
TB2780	TB3334	99.897	1459	1472
TB2780	mada_1-41	99.896	1466	1472
TB2780	M0016395_7	99.8954	1456	1472
TB2780	M0010874_7	99.89	1453	1472
TB2780	QC-6	99.8893	1451	1472
TB2780	QC-1	99.8891	1450	1472
TB2780	mada_151	99.8857	1453	1472
TB2780	N0072	99.8788	1450	1472
TB2780	N1272	99.8759	1451	1472
TB2780	R27252	99.8749	1453	1472
TB2780	mada_1-44	99.8744	1451	1472
TB2780	mada_1-1	99.8724	1456	1472
TB2780	mada_118	99.8711	1456	1472
TB2780	N1202	99.8692	1447	1472
TB2780	mada_1-39	99.8674	1452	1472
TB2780	N1177	99.8674	1443	1472
TB2780	mada_2-46	99.8667	1452	1472
TB2780	N0153	99.8658	1450	1472
TB2780	mada_1-36	99.8654	1450	1472
TB2780	N1176	99.8651	1449	1472
TB2780	mada_1-51	99.8637	1456	1472
TB2780	mada_122	99.8624	1456	1472
TB2780	mada_117	99.862	1452	1472
TB2780	R23887	99.86	1452	1472
TB2780	mada_107	99.8573	1453	1472
TB2780	mada_1-10	99.8545	1456	1472
TB2780	N0091	99.8508	1443	1472
TB2780	RW-TB008	99.8379	1446	1472
TB1612	TB1612	100	1469	1469
TB1612	TB3091	99.9941	1469	1469
TB1612	TB3396	99.9928	1469	1469
TB1612	3003-06	99.9922	1468	1469
TB1612	702-06	99.9915	1468	1469
TB1612	9050-05	99.9913	1469	1469
TB1612	4549-04	99.9893	1468	1469
TB1612	696-05	99.9873	1469	1469
TB1612	TB2659	99.987	1464	1469
TB1612	TB3368	99.987	1464	1469
TB1612	8651-04	99.9861	1469	1469
TB1612	TB1236	99.9842	1465	1469
TB1612	R37765	99.9839	1464	1469
TB1612	8129-04	99.9826	1466	1469
TB1612	TB2780	99.9814	1469	1469
TB1612	S0070-08	99.9813	1466	1469
TB1612	mada_115	99.9813	1465	1469
TB1612	M0003941_3	99.9808	1467	1469
TB1612	R36431	99.9801	1467	1469
TB1612	mada_2-42	99.9801	1467	1469
TB1612	R30215	99.98	1467	1469
TB1612	R31095	99.9798	1467	1469
TB1612	R30234	99.9798	1467	1469
TB1612	R24120	99.9795	1467	1469
TB1612	R29816	99.9794	1467	1469
TB1612	TB2981	99.9794	1465	1469
TB1612	R28703	99.9793	1467	1469
TB1612	TB2512	99.9789	1466	1469
TB1612	N0155	99.9788	1468	1469
TB1612	18_0621851	99.9787	1464	1469
TB1612	R27657	99.9787	1467	1469
TB1612	R30078	99.9787	1467	1469
TB1612	R28012	99.9786	1467	1469
TB1612	R25048	99.9786	1465	1469
TB1612	S0089-01	99.9785	1464	1469
TB1612	S0085-01	99.9784	1462	1469
TB1612	TB2995	99.9781	1465	1469
TB1612	S0107-01	99.978	1464	1469
TB1612	R29598	99.9777	1463	1469
TB1612	mada_1-11	99.9776	1466	1469
TB1612	TB3113	99.9776	1466	1469
TB1612	R24100	99.9775	1464	1469
TB1612	R28581	99.9762	1464	1469
TB1612	S0256-08	99.9748	1461	1469
TB1612	N0145	99.9741	1466	1469
TB1612	706-05	99.9717	1467	1469
TB1612	R21893	99.9482	1456	1469
TB1612	R26778	99.9462	1456	1469
TB1612	R27725	99.9445	1458	1469
TB1612	R28980	99.9444	1457	1469
TB1612	R18040	99.9427	1458	1469
TB1612	R27937	99.9426	1458	1469
TB1612	R18043	99.9425	1458	1469
TB1612	R22601	99.9423	1458	1469
TB1612	R26791	99.942	1460	1469
TB1612	R32929	99.9419	1461	1469
TB1612	R30420	99.9417	1460	1469
TB1612	R20260	99.9394	1460	1469
TB1612	R20574	99.9393	1460	1469
TB1612	R21408	99.939	1460	1469
TB1612	R23146	99.9356	1462	1469
TB1612	mada_112	99.9213	1452	1469
TB1612	mada_139	99.9184	1446	1469
TB1612	mada_124	99.9163	1452	1469
TB1612	M0011368_9	99.9149	1452	1469
TB1612	mada_103	99.9138	1455	1469
TB1612	QC-5	99.9136	1454	1469
TB1612	mada_2-1	99.9131	1449	1469
TB1612	R23571	99.9128	1448	1469
TB1612	QC-9	99.9128	1454	1469
TB1612	QC-3	99.9126	1455	1469
TB1612	TB4620	99.9121	1449	1469
TB1612	QC-8	99.912	1448	1469
TB1612	R15311	99.9118	1450	1469
TB1612	mada_1-15	99.9117	1452	1469
TB1612	mada_2-53	99.9112	1451	1469
TB1612	QC-4	99.9109	1450	1469
TB1612	mada_1-50	99.9108	1451	1469
TB1612	TB3334	99.9107	1451	1469
TB1612	TB3251	99.9106	1452	1469
TB1612	M0017522_5	99.9103	1454	1469
TB1612	MT_0080	99.9103	1450	1469
TB1612	mada_1-41	99.9102	1458	1469
TB1612	S0123-01	99.9097	1451	1469
TB1612	S0262-02	99.9097	1451	1469
TB1612	mada_1-53	99.9091	1451	1469
TB1612	N1274	99.909	1461	1469
TB1612	N0054	99.909	1456	1469
TB1612	S0106-01	99.9089	1448	1469
TB1612	mada_105	99.9088	1447	1469
TB1612	TB3237	99.9086	1456	1469
TB1612	mada_2-25	99.9083	1454	1469
TB1612	mada_1-38	99.9083	1448	1469
TB1612	TB2968	99.908	1454	1469
TB1612	M0016737_0	99.9079	1451	1469
TB1612	02_R1708	99.9078	1451	1469
TB1612	mada_2-31	99.9072	1457	1469
TB1612	TB3169	99.907	1445	1469
TB1612	TB3054	99.9063	1454	1469
TB1612	R20896	99.906	1451	1469
TB1612	mada_1-30	99.9056	1456	1469
TB1612	R30396	99.9054	1451	1469
TB1612	QC-10	99.9053	1449	1469
TB1612	mada_129	99.905	1448	1469
TB1612	mada_102	99.9047	1449	1469
TB1612	mada_1-32	99.9044	1452	1469
TB1612	R21363	99.9041	1454	1469
TB1612	02_R0894	99.9039	1448	1469
TB1612	QC-7	99.9034	1447	1469
TB1612	QC-1	99.9033	1445	1469
TB1612	M0010874_7	99.9031	1444	1469
TB1612	R21770	99.9031	1449	1469
TB1612	mada_1-12	99.9029	1454	1469
TB1612	N0004	99.9027	1460	1469
TB1612	R21839	99.9023	1455	1469
TB1612	mada_128	99.9017	1451	1469
TB1612	01_R1430	99.9017	1454	1469
TB1612	01_R1134	99.9016	1454	1469
TB1612	TB2661	99.9015	1453	1469
TB1612	02_R1179	99.9011	1451	1469
TB1612	02_R1896	99.9	1452	1469
TB1612	TB3386	99.8998	1454	1469
TB1612	M0014888_3	99.8997	1448	1469
TB1612	TB3162	99.8981	1448	1469
TB1612	mada_123	99.896	1458	1469
TB1612	QC-6	99.8959	1449	1469
TB1612	mada_120	99.8927	1447	1469
TB1612	mada_126	99.8927	1447	1469
TB1612	mada_151	99.8911	1450	1469
TB1612	M0016395_7	99.8897	1458	1469
TB1612	mada_1-1	99.8744	1452	1469
TB1612	N0153	99.8686	1445	1469
TB1612	N1272	99.8637	1450	1469
TB1612	N0072	99.8615	1451	1469
TB1612	R27252	99.8613	1456	1469
TB1612	N1176	99.8611	1450	1469
TB1612	N1177	99.8601	1443	1469
TB1612	mada_1-51	99.855	1452	1469
TB1612	mada_1-44	99.8547	1450	1469
TB1612	N0091	99.8542	1442	1469
TB1612	RW-TB008	99.8521	1441	1469
TB1612	N1202	99.8503	1447	1469
TB1612	mada_1-36	99.85	1451	1469
TB1612	mada_1-10	99.8476	1453	1469
TB1612	mada_122	99.8463	1454	1469
TB1612	mada_118	99.8462	1454	1469
TB1612	mada_2-46	99.845	1449	1469
TB1612	mada_107	99.8445	1451	1469
TB1612	mada_1-39	99.8435	1453	1469
TB1612	mada_117	99.8417	1449	1469
TB1612	R23887	99.8378	1452	1469
TB2512	TB2512	100	1472	1472
TB2512	TB2981	99.9984	1472	1472
TB2512	TB2995	99.9964	1472	1472
TB2512	TB3113	99.9957	1472	1472
TB2512	706-05	99.9908	1472	1472
TB2512	R28703	99.9869	1469	1472
TB2512	R36431	99.9862	1470	1472
TB2512	R30234	99.9859	1470	1472
TB2512	R31095	99.9857	1470	1472
TB2512	TB2659	99.9856	1468	1472
TB2512	R24120	99.9855	1470	1472
TB2512	R29816	99.9855	1470	1472
TB2512	R28012	99.9843	1470	1472
TB2512	R30078	99.9842	1470	1472
TB2512	R27657	99.9842	1470	1472
TB2512	S0070-08	99.9841	1471	1472
TB2512	R25048	99.9837	1467	1472
TB2512	TB3368	99.9833	1468	1472
TB2512	TB1236	99.9826	1469	1472
TB2512	S0085-01	99.9822	1467	1472
TB2512	TB2780	99.9822	1467	1472
TB2512	R37765	99.9816	1468	1472
TB2512	S0089-01	99.9813	1468	1472
TB2512	R28581	99.981	1466	1472
TB2512	R29598	99.9805	1466	1472
TB2512	TB3091	99.9804	1468	1472
TB2512	R24100	99.9803	1467	1472
TB2512	N0155	99.9801	1470	1472
TB2512	3003-06	99.98	1466	1472
TB2512	R30215	99.9797	1471	1472
TB2512	696-05	99.9796	1466	1472
TB2512	TB1612	99.9796	1466	1472
TB2512	8129-04	99.9795	1467	1472
TB2512	S0256-08	99.9794	1465	1472
TB2512	TB3396	99.9792	1468	1472
TB2512	mada_115	99.9791	1468	1472
TB2512	S0107-01	99.979	1467	1472
TB2512	9050-05	99.9774	1468	1472
TB2512	18_0621851	99.9772	1467	1472
TB2512	8651-04	99.9767	1467	1472
TB2512	4549-04	99.9766	1465	1472
TB2512	702-06	99.9765	1467	1472
TB2512	M0003941_3	99.9764	1471	1472
TB2512	mada_2-42	99.9763	1469	1472
TB2512	mada_1-11	99.9751	1467	1472
TB2512	N0145	99.9723	1468	1472
TB2512	R20260	99.9488	1462	1472
TB2512	R20574	99.9487	1462	1472
TB2512	R21408	99.9484	1462	1472
TB2512	R21893	99.9482	1459	1472
TB2512	R30420	99.9481	1463	1472
TB2512	R32929	99.9468	1463	1472
TB2512	R26791	99.9466	1462	1472
TB2512	R27725	99.9464	1462	1472
TB2512	R23146	99.9447	1460	1472
TB2512	R27937	99.9435	1463	1472
TB2512	R18040	99.9434	1463	1472
TB2512	R18043	99.9433	1463	1472
TB2512	R28980	99.9433	1462	1472
TB2512	R22601	99.9432	1463	1472
TB2512	R26778	99.9405	1464	1472
TB2512	R21363	99.9172	1451	1472
TB2512	mada_2-25	99.917	1451	1472
TB2512	MT_0080	99.9169	1449	1472
TB2512	TB3162	99.9167	1443	1472
TB2512	mada_112	99.916	1451	1472
TB2512	mada_2-1	99.9155	1451	1472
TB2512	mada_1-53	99.9145	1452	1472
TB2512	mada_139	99.9132	1451	1472
TB2512	QC-9	99.9116	1458	1472
TB2512	mada_1-12	99.9114	1451	1472
TB2512	mada_103	99.9114	1454	1472
TB2512	mada_123	99.9114	1454	1472
TB2512	QC-5	99.911	1460	1472
TB2512	mada_2-53	99.911	1453	1472
TB2512	QC-3	99.9108	1460	1472
TB2512	mada_1-50	99.9102	1454	1472
TB2512	02_R0894	99.9102	1450	1472
TB2512	mada_1-32	99.9101	1454	1472
TB2512	M0017522_5	99.909	1458	1472
TB2512	mada_105	99.9089	1449	1472
TB2512	R20896	99.9089	1451	1472
TB2512	mada_1-15	99.9089	1450	1472
TB2512	R23571	99.9088	1454	1472
TB2512	02_R1708	99.9081	1452	1472
TB2512	mada_124	99.908	1454	1472
TB2512	S0123-01	99.9078	1455	1472
TB2512	S0262-02	99.9078	1455	1472
TB2512	R15311	99.9077	1453	1472
TB2512	N1274	99.9072	1461	1472
TB2512	R30396	99.907	1452	1472
TB2512	M0016395_7	99.9069	1454	1472
TB2512	mada_1-30	99.9068	1454	1472
TB2512	QC-7	99.9062	1449	1472
TB2512	R21839	99.9061	1450	1472
TB2512	M0011368_9	99.906	1454	1472
TB2512	M0016737_0	99.9049	1456	1472
TB2512	mada_1-38	99.9048	1449	1472
TB2512	TB3169	99.9045	1447	1472
TB2512	TB3251	99.9039	1457	1472
TB2512	TB2661	99.9033	1452	1472
TB2512	01_R1134	99.9032	1458	1472
TB2512	QC-8	99.903	1453	1472
TB2512	N0004	99.9029	1460	1472
TB2512	TB3237	99.9027	1459	1472
TB2512	TB3386	99.9024	1451	1472
TB2512	TB3054	99.9024	1458	1472
TB2512	mada_2-31	99.9022	1459	1472
TB2512	QC-4	99.9018	1455	1472
TB2512	S0106-01	99.9016	1451	1472
TB2512	N0054	99.901	1461	1472
TB2512	mada_1-41	99.9002	1461	1472
TB2512	01_R1430	99.8998	1454	1472
TB2512	TB3334	99.8991	1458	1472
TB2512	mada_128	99.8991	1452	1472
TB2512	02_R1896	99.8987	1458	1472
TB2512	QC-1	99.8985	1449	1472
TB2512	QC-10	99.8981	1456	1472
TB2512	TB2968	99.898	1459	1472
TB2512	R21770	99.897	1453	1472
TB2512	02_R1179	99.8953	1453	1472
TB2512	mada_129	99.8945	1451	1472
TB2512	TB4620	99.8935	1458	1472
TB2512	QC-6	99.8905	1452	1472
TB2512	M0014888_3	99.89	1451	1472
TB2512	M0010874_7	99.8884	1450	1472
TB2512	mada_102	99.8862	1457	1472
TB2512	mada_151	99.8861	1451	1472
TB2512	mada_120	99.8843	1444	1472
TB2512	mada_126	99.8796	1449	1472
TB2512	N0072	99.8747	1450	1472
TB2512	mada_1-1	99.8743	1454	1472
TB2512	mada_2-46	99.873	1445	1472
TB2512	mada_1-51	99.8694	1451	1472
TB2512	N0153	99.8687	1446	1472
TB2512	mada_1-44	99.8687	1449	1472
TB2512	N1272	99.867	1452	1472
TB2512	N1177	99.867	1441	1472
TB2512	mada_107	99.8666	1451	1472
TB2512	mada_1-36	99.8652	1451	1472
TB2512	R27252	99.8649	1456	1472
TB2512	N1202	99.8635	1446	1472
TB2512	mada_118	99.8605	1456	1472
TB2512	mada_122	99.8593	1452	1472
TB2512	N1176	99.8579	1449	1472
TB2512	mada_1-39	99.8573	1455	1472
TB2512	RW-TB008	99.8549	1445	1472
TB2512	N0091	99.8549	1448	1472
TB2512	mada_117	99.8528	1450	1472
TB2512	mada_1-10	99.8472	1457	1472
TB2512	R23887	99.8396	1454	1472
TB2981	TB2981	100	1473	1473
TB2981	TB2512	99.9966	1473	1473
TB2981	TB3113	99.9964	1473	1473
TB2981	TB2995	99.9951	1473	1473
TB2981	706-05	99.9911	1472	1473
TB2981	TB2659	99.9853	1466	1473
TB2981	3003-06	99.9846	1466	1473
TB2981	R28703	99.9844	1469	1473
TB2981	TB1612	99.9837	1466	1473
TB2981	TB3091	99.9835	1466	1473
TB2981	S0085-01	99.983	1466	1473
TB2981	TB2780	99.9827	1467	1473
TB2981	TB3396	99.9824	1467	1473
TB2981	TB3368	99.9822	1469	1473
TB2981	8129-04	99.982	1468	1473
TB2981	N0155	99.9818	1469	1473
TB2981	R25048	99.9817	1468	1473
TB2981	R29598	99.9814	1466	1473
TB2981	696-05	99.9812	1467	1473
TB2981	702-06	99.9812	1467	1473
TB2981	R36431	99.9811	1472	1473
TB2981	R37765	99.9811	1468	1473
TB2981	mada_115	99.981	1467	1473
TB2981	R30234	99.9807	1472	1473
TB2981	9050-05	99.9807	1467	1473
TB2981	R31095	99.9806	1472	1473
TB2981	R30215	99.9804	1470	1473
TB2981	R24120	99.9804	1472	1473
TB2981	R29816	99.9804	1472	1473
TB2981	S0070-08	99.9804	1472	1473
TB2981	R28012	99.9802	1472	1473
TB2981	R30078	99.9802	1472	1473
TB2981	R27657	99.9802	1472	1473
TB2981	8651-04	99.9801	1467	1473
TB2981	4549-04	99.9801	1464	1473
TB2981	TB1236	99.9798	1469	1473
TB2981	S0089-01	99.9788	1469	1473
TB2981	S0107-01	99.9786	1469	1473
TB2981	R28581	99.9781	1469	1473
TB2981	S0256-08	99.9781	1467	1473
TB2981	mada_2-42	99.9779	1469	1473
TB2981	R24100	99.9777	1469	1473
TB2981	M0003941_3	99.9775	1471	1473
TB2981	18_0621851	99.976	1468	1473
TB2981	N0145	99.9755	1468	1473
TB2981	mada_1-11	99.9732	1468	1473
TB2981	R28980	99.9454	1460	1473
TB2981	R21893	99.9446	1459	1473
TB2981	R32929	99.9443	1463	1473
TB2981	R26791	99.9442	1461	1473
TB2981	R27725	99.944	1461	1473
TB2981	R26778	99.9426	1462	1473
TB2981	R20260	99.9426	1462	1473
TB2981	R20574	99.9425	1462	1473
TB2981	R21408	99.9422	1462	1473
TB2981	R18040	99.9414	1463	1473
TB2981	R27937	99.9413	1463	1473
TB2981	R18043	99.9412	1463	1473
TB2981	R22601	99.941	1463	1473
TB2981	R30420	99.9374	1464	1473
TB2981	R23146	99.9369	1461	1473
TB2981	mada_112	99.9214	1450	1473
TB2981	mada_124	99.9157	1450	1473
TB2981	R21363	99.9149	1451	1473
TB2981	mada_1-15	99.9147	1453	1473
TB2981	QC-5	99.9141	1458	1473
TB2981	mada_123	99.9132	1453	1473
TB2981	mada_1-32	99.9128	1451	1473
TB2981	S0106-01	99.912	1451	1473
TB2981	mada_2-25	99.9118	1454	1473
TB2981	mada_2-53	99.9117	1454	1473
TB2981	mada_1-53	99.9116	1454	1473
TB2981	M0017522_5	99.9116	1456	1473
TB2981	MT_0080	99.9114	1451	1473
TB2981	mada_1-50	99.9113	1454	1473
TB2981	R23571	99.9111	1454	1473
TB2981	TB3251	99.911	1455	1473
TB2981	mada_2-1	99.9109	1454	1473
TB2981	N1274	99.9108	1462	1473
TB2981	mada_139	99.9107	1453	1473
TB2981	R20896	99.9098	1453	1473
TB2981	QC-7	99.9098	1448	1473
TB2981	QC-3	99.9095	1460	1473
TB2981	R30396	99.9092	1452	1473
TB2981	02_R0894	99.9089	1449	1473
TB2981	R15311	99.9086	1455	1473
TB2981	TB2661	99.9085	1453	1473
TB2981	mada_1-12	99.9083	1454	1473
TB2981	mada_103	99.908	1457	1473
TB2981	TB3386	99.9078	1451	1473
TB2981	N0004	99.9078	1460	1473
TB2981	M0011368_9	99.9072	1454	1473
TB2981	QC-9	99.9069	1460	1473
TB2981	TB3162	99.9066	1447	1473
TB2981	01_R1134	99.9066	1459	1473
TB2981	S0123-01	99.9062	1454	1473
TB2981	S0262-02	99.9062	1454	1473
TB2981	TB3237	99.9062	1458	1473
TB2981	mada_105	99.9059	1450	1473
TB2981	TB3169	99.9058	1447	1473
TB2981	mada_1-30	99.9055	1456	1473
TB2981	mada_1-38	99.9055	1454	1473
TB2981	TB3334	99.905	1455	1473
TB2981	QC-1	99.9046	1448	1473
TB2981	02_R1708	99.9046	1452	1473
TB2981	TB3054	99.9037	1457	1473
TB2981	M0016395_7	99.9035	1456	1473
TB2981	R21839	99.903	1453	1473
TB2981	02_R1896	99.9027	1455	1473
TB2981	TB2968	99.9021	1458	1473
TB2981	mada_128	99.9018	1451	1473
TB2981	mada_2-31	99.9018	1460	1473
TB2981	N0054	99.9016	1461	1473
TB2981	mada_1-41	99.9014	1463	1473
TB2981	QC-4	99.9013	1453	1473
TB2981	01_R1430	99.9013	1455	1473
TB2981	QC-8	99.9011	1453	1473
TB2981	M0016737_0	99.901	1458	1473
TB2981	02_R1179	99.8989	1452	1473
TB2981	R21770	99.8971	1451	1473
TB2981	QC-10	99.8957	1455	1473
TB2981	M0010874_7	99.8951	1451	1473
TB2981	TB4620	99.8945	1457	1473
TB2981	QC-6	99.8932	1449	1473
TB2981	M0014888_3	99.8914	1451	1473
TB2981	mada_129	99.8902	1452	1473
TB2981	mada_102	99.89	1456	1473
TB2981	mada_120	99.8859	1451	1473
TB2981	mada_151	99.8785	1454	1473
TB2981	mada_126	99.8769	1455	1473
TB2981	N0153	99.8758	1443	1473
TB2981	mada_107	99.8733	1447	1473
TB2981	R27252	99.8702	1456	1473
TB2981	mada_1-1	99.8689	1456	1473
TB2981	mada_2-46	99.8673	1449	1473
TB2981	mada_1-36	99.8669	1452	1473
TB2981	N0072	99.8663	1454	1473
TB2981	mada_118	99.8659	1454	1473
TB2981	mada_1-44	99.8615	1455	1473
TB2981	mada_117	99.8614	1449	1473
TB2981	N1177	99.8612	1448	1473
TB2981	mada_1-51	99.8606	1456	1473
TB2981	N1202	99.859	1448	1473
TB2981	mada_1-39	99.8588	1455	1473
TB2981	N1272	99.8583	1456	1473
TB2981	N0091	99.8567	1446	1473
TB2981	mada_122	99.8561	1454	1473
TB2981	N1176	99.8543	1449	1473
TB2981	mada_1-10	99.852	1453	1473
TB2981	RW-TB008	99.8503	1444	1473
TB2981	R23887	99.8471	1451	1473
TB3091	TB3091	100	1469	1469
TB3091	TB3396	99.9978	1469	1469
TB3091	9050-05	99.9964	1469	1469
TB3091	3003-06	99.9959	1469	1469
TB3091	702-06	99.9951	1469	1469
TB3091	TB1612	99.9929	1469	1469
TB3091	4549-04	99.9928	1468	1469
TB3091	696-05	99.9925	1469	1469
TB3091	8651-04	99.9912	1469	1469
TB3091	TB2659	99.99	1465	1469
TB3091	TB3368	99.9887	1465	1469
TB3091	TB1236	99.9886	1465	1469
TB3091	R36431	99.9857	1468	1469
TB3091	N0155	99.9856	1467	1469
TB3091	R30234	99.9852	1468	1469
TB3091	R31095	99.9851	1468	1469
TB3091	R24120	99.9849	1468	1469
TB3091	R29816	99.9849	1468	1469
TB3091	S0070-08	99.9846	1467	1469
TB3091	TB2780	99.9845	1468	1469
TB3091	8129-04	99.9845	1466	1469
TB3091	M0003941_3	99.9844	1467	1469
TB3091	R30215	99.9844	1468	1469
TB3091	R37765	99.9841	1463	1469
TB3091	mada_115	99.9838	1464	1469
TB3091	R28703	99.9837	1468	1469
TB3091	R27657	99.9834	1468	1469
TB3091	R28012	99.9834	1468	1469
TB3091	R30078	99.9833	1468	1469
TB3091	R25048	99.9826	1466	1469
TB3091	S0089-01	99.9819	1463	1469
TB3091	S0107-01	99.9819	1464	1469
TB3091	mada_2-42	99.9808	1468	1469
TB3091	R24100	99.9808	1464	1469
TB3091	mada_1-11	99.9808	1466	1469
TB3091	R28581	99.9802	1464	1469
TB3091	18_0621851	99.98	1465	1469
TB3091	R29598	99.9795	1464	1469
TB3091	S0085-01	99.9793	1465	1469
TB3091	TB2981	99.9787	1467	1469
TB3091	TB2512	99.9783	1468	1469
TB3091	S0256-08	99.9782	1463	1469
TB3091	TB3113	99.9769	1468	1469
TB3091	N0145	99.9768	1466	1469
TB3091	TB2995	99.9765	1468	1469
TB3091	706-05	99.9717	1468	1469
TB3091	R20260	99.9532	1458	1469
TB3091	R20574	99.9531	1458	1469
TB3091	R21408	99.9528	1458	1469
TB3091	R27725	99.9528	1459	1469
TB3091	R30420	99.9523	1459	1469
TB3091	R26791	99.9509	1460	1469
TB3091	R23146	99.9495	1459	1469
TB3091	R21893	99.9491	1458	1469
TB3091	R27937	99.949	1460	1469
TB3091	R18040	99.949	1460	1469
TB3091	R18043	99.9489	1460	1469
TB3091	R22601	99.9487	1460	1469
TB3091	R32929	99.9472	1461	1469
TB3091	R28980	99.9459	1461	1469
TB3091	R26778	99.945	1461	1469
TB3091	mada_139	99.9204	1447	1469
TB3091	mada_1-15	99.9186	1448	1469
TB3091	R21363	99.9176	1451	1469
TB3091	TB4620	99.9173	1451	1469
TB3091	mada_2-1	99.9165	1446	1469
TB3091	R15311	99.9155	1451	1469
TB3091	mada_112	99.9153	1455	1469
TB3091	mada_1-32	99.9151	1452	1469
TB3091	MT_0080	99.915	1448	1469
TB3091	TB3162	99.9148	1444	1469
TB3091	mada_105	99.9147	1447	1469
TB3091	N1274	99.9146	1458	1469
TB3091	mada_103	99.9142	1455	1469
TB3091	TB3334	99.9138	1450	1469
TB3091	02_R1708	99.9137	1451	1469
TB3091	mada_2-31	99.9135	1458	1469
TB3091	01_R1430	99.9132	1454	1469
TB3091	mada_1-41	99.9132	1456	1469
TB3091	TB2968	99.9127	1451	1469
TB3091	mada_1-50	99.9124	1450	1469
TB3091	QC-5	99.9124	1457	1469
TB3091	mada_1-12	99.9124	1448	1469
TB3091	mada_2-53	99.9122	1451	1469
TB3091	M0017522_5	99.9118	1458	1469
TB3091	mada_2-25	99.9116	1455	1469
TB3091	mada_124	99.9116	1453	1469
TB3091	QC-8	99.9115	1447	1469
TB3091	02_R0894	99.9109	1448	1469
TB3091	mada_1-53	99.9101	1451	1469
TB3091	QC-10	99.91	1450	1469
TB3091	TB3169	99.9098	1444	1469
TB3091	R20896	99.9098	1452	1469
TB3091	QC-3	99.9097	1458	1469
TB3091	R21770	99.9097	1451	1469
TB3091	QC-9	99.9096	1457	1469
TB3091	R30396	99.9093	1452	1469
TB3091	S0123-01	99.9092	1449	1469
TB3091	S0262-02	99.9091	1449	1469
TB3091	M0011368_9	99.909	1456	1469
TB3091	mada_129	99.9085	1447	1469
TB3091	S0106-01	99.9082	1451	1469
TB3091	TB3237	99.9082	1457	1469
TB3091	QC-4	99.9081	1451	1469
TB3091	M0016737_0	99.9079	1455	1469
TB3091	N0054	99.9076	1458	1469
TB3091	TB3251	99.9072	1454	1469
TB3091	mada_1-30	99.9068	1451	1469
TB3091	N0004	99.9066	1458	1469
TB3091	R23571	99.9066	1453	1469
TB3091	R21839	99.9062	1454	1469
TB3091	mada_1-38	99.9059	1452	1469
TB3091	02_R1896	99.9053	1453	1469
TB3091	mada_128	99.9049	1450	1469
TB3091	QC-1	99.9026	1445	1469
TB3091	M0014888_3	99.9023	1448	1469
TB3091	TB3054	99.9021	1458	1469
TB3091	QC-7	99.9008	1452	1469
TB3091	M0010874_7	99.9003	1446	1469
TB3091	mada_102	99.9003	1452	1469
TB3091	M0016395_7	99.9002	1454	1469
TB3091	02_R1179	99.8988	1452	1469
TB3091	mada_151	99.8988	1449	1469
TB3091	QC-6	99.8964	1451	1469
TB3091	mada_123	99.8964	1453	1469
TB3091	01_R1134	99.8962	1457	1469
TB3091	mada_120	99.8962	1446	1469
TB3091	mada_126	99.8958	1446	1469
TB3091	TB3386	99.8878	1455	1469
TB3091	TB2661	99.887	1455	1469
TB3091	N0072	99.8782	1451	1469
TB3091	mada_1-1	99.8742	1455	1469
TB3091	R27252	99.872	1454	1469
TB3091	mada_1-44	99.8718	1452	1469
TB3091	N1272	99.8714	1450	1469
TB3091	N0153	99.8708	1444	1469
TB3091	mada_1-36	99.8684	1450	1469
TB3091	mada_1-51	99.868	1453	1469
TB3091	mada_122	99.8669	1452	1469
TB3091	mada_118	99.8662	1455	1469
TB3091	mada_2-46	99.8644	1448	1469
TB3091	N1177	99.8637	1444	1469
TB3091	mada_117	99.8629	1445	1469
TB3091	mada_1-39	99.8611	1453	1469
TB3091	N1176	99.8562	1456	1469
TB3091	mada_1-10	99.854	1454	1469
TB3091	mada_107	99.8526	1454	1469
TB3091	N1202	99.8512	1448	1469
TB3091	N0091	99.8509	1447	1469
TB3091	RW-TB008	99.8486	1441	1469
TB3091	R23887	99.8477	1452	1469
M0003941_3	M0003941_3	100	1473	1473
M0003941_3	mada_115	99.988	1469	1473
M0003941_3	mada_2-42	99.9876	1469	1473
M0003941_3	R37765	99.9854	1469	1473
M0003941_3	TB3368	99.9847	1467	1473
M0003941_3	R36431	99.9826	1470	1473
M0003941_3	TB2780	99.9825	1468	1473
M0003941_3	R30234	99.9824	1470	1473
M0003941_3	R31095	99.9822	1470	1473
M0003941_3	R24120	99.9821	1470	1473
M0003941_3	S0070-08	99.982	1469	1473
M0003941_3	R29816	99.9819	1470	1473
M0003941_3	N0155	99.9819	1470	1473
M0003941_3	R25048	99.9815	1465	1473
M0003941_3	TB2659	99.9805	1469	1473
M0003941_3	TB3091	99.9803	1469	1473
M0003941_3	R30078	99.9799	1470	1473
M0003941_3	R28012	99.9799	1470	1473
M0003941_3	R27657	99.9798	1470	1473
M0003941_3	TB1612	99.9795	1468	1473
M0003941_3	R30215	99.9794	1471	1473
M0003941_3	TB3396	99.9791	1469	1473
M0003941_3	TB1236	99.9788	1469	1473
M0003941_3	702-06	99.9787	1469	1473
M0003941_3	mada_1-11	99.9786	1469	1473
M0003941_3	TB2512	99.9783	1468	1473
M0003941_3	18_0621851	99.9782	1467	1473
M0003941_3	8129-04	99.978	1469	1473
M0003941_3	9050-05	99.9777	1469	1473
M0003941_3	3003-06	99.9775	1470	1473
M0003941_3	TB3113	99.9773	1469	1473
M0003941_3	TB2981	99.977	1469	1473
M0003941_3	TB2995	99.9768	1468	1473
M0003941_3	R28703	99.9766	1472	1473
M0003941_3	R28581	99.9761	1469	1473
M0003941_3	706-05	99.9755	1468	1473
M0003941_3	S0107-01	99.9754	1469	1473
M0003941_3	S0085-01	99.9753	1470	1473
M0003941_3	R29598	99.9752	1468	1473
M0003941_3	4549-04	99.9752	1467	1473
M0003941_3	S0089-01	99.9751	1469	1473
M0003941_3	S0256-08	99.9734	1469	1473
M0003941_3	696-05	99.9734	1469	1473
M0003941_3	N0145	99.973	1471	1473
M0003941_3	R24100	99.9725	1469	1473
M0003941_3	8651-04	99.9722	1469	1473
M0003941_3	R30420	99.9431	1466	1473
M0003941_3	R32929	99.943	1462	1473
M0003941_3	R18040	99.9411	1463	1473
M0003941_3	R18043	99.9411	1463	1473
M0003941_3	R21893	99.941	1461	1473
M0003941_3	R27937	99.941	1463	1473
M0003941_3	R22601	99.9407	1463	1473
M0003941_3	R26778	99.9377	1465	1473
M0003941_3	R27725	99.9371	1465	1473
M0003941_3	R20574	99.9371	1466	1473
M0003941_3	R20260	99.937	1466	1473
M0003941_3	R21408	99.9369	1466	1473
M0003941_3	R26791	99.9349	1466	1473
M0003941_3	R23146	99.9343	1465	1473
M0003941_3	R28980	99.9317	1465	1473
M0003941_3	QC-5	99.9198	1455	1473
M0003941_3	M0016737_0	99.9196	1449	1473
M0003941_3	mada_139	99.9175	1451	1473
M0003941_3	QC-3	99.9174	1455	1473
M0003941_3	QC-9	99.917	1453	1473
M0003941_3	mada_112	99.9163	1456	1473
M0003941_3	mada_124	99.9151	1453	1473
M0003941_3	N1274	99.9151	1460	1473
M0003941_3	mada_1-15	99.9149	1447	1473
M0003941_3	02_R1708	99.9148	1450	1473
M0003941_3	QC-8	99.9148	1450	1473
M0003941_3	01_R1430	99.9139	1457	1473
M0003941_3	TB3237	99.9139	1457	1473
M0003941_3	TB3169	99.9136	1445	1473
M0003941_3	mada_1-30	99.9134	1456	1473
M0003941_3	mada_2-31	99.9131	1458	1473
M0003941_3	M0017522_5	99.9131	1459	1473
M0003941_3	QC-10	99.9123	1451	1473
M0003941_3	MT_0080	99.9121	1454	1473
M0003941_3	QC-4	99.912	1448	1473
M0003941_3	N0054	99.9116	1462	1473
M0003941_3	mada_1-41	99.9116	1460	1473
M0003941_3	S0106-01	99.9115	1454	1473
M0003941_3	mada_2-25	99.9107	1454	1473
M0003941_3	M0011368_9	99.9107	1457	1473
M0003941_3	mada_129	99.9106	1446	1473
M0003941_3	mada_1-38	99.9103	1453	1473
M0003941_3	01_R1134	99.9102	1453	1473
M0003941_3	R21363	99.91	1454	1473
M0003941_3	TB4620	99.9091	1456	1473
M0003941_3	QC-7	99.9087	1451	1473
M0003941_3	R20896	99.9087	1451	1473
M0003941_3	R21839	99.9086	1452	1473
M0003941_3	R30396	99.9083	1450	1473
M0003941_3	mada_1-12	99.9082	1447	1473
M0003941_3	02_R1896	99.9082	1451	1473
M0003941_3	mada_1-50	99.9081	1452	1473
M0003941_3	mada_2-53	99.9078	1453	1473
M0003941_3	mada_103	99.9077	1457	1473
M0003941_3	N0004	99.9076	1458	1473
M0003941_3	mada_2-1	99.9064	1452	1473
M0003941_3	TB3251	99.9063	1454	1473
M0003941_3	R21770	99.9061	1453	1473
M0003941_3	mada_1-53	99.906	1453	1473
M0003941_3	mada_128	99.906	1445	1473
M0003941_3	mada_1-32	99.9053	1455	1473
M0003941_3	mada_105	99.9047	1452	1473
M0003941_3	R23571	99.9046	1455	1473
M0003941_3	mada_123	99.9037	1454	1473
M0003941_3	M0014888_3	99.9035	1449	1473
M0003941_3	TB3386	99.9033	1455	1473
M0003941_3	R15311	99.9029	1455	1473
M0003941_3	S0123-01	99.9028	1454	1473
M0003941_3	S0262-02	99.9027	1454	1473
M0003941_3	02_R0894	99.9019	1452	1473
M0003941_3	mada_120	99.9011	1445	1473
M0003941_3	TB3334	99.9007	1455	1473
M0003941_3	QC-1	99.9002	1449	1473
M0003941_3	QC-6	99.8977	1450	1473
M0003941_3	02_R1179	99.8976	1455	1473
M0003941_3	TB3162	99.8975	1454	1473
M0003941_3	TB2968	99.8974	1454	1473
M0003941_3	TB3054	99.8961	1459	1473
M0003941_3	TB2661	99.8953	1458	1473
M0003941_3	mada_126	99.8937	1449	1473
M0003941_3	M0010874_7	99.8931	1448	1473
M0003941_3	M0016395_7	99.891	1461	1473
M0003941_3	mada_102	99.8907	1456	1473
M0003941_3	mada_151	99.8894	1453	1473
M0003941_3	mada_1-1	99.8768	1454	1473
M0003941_3	N1272	99.8741	1450	1473
M0003941_3	N0072	99.8734	1454	1473
M0003941_3	mada_118	99.8724	1454	1473
M0003941_3	R27252	99.8717	1458	1473
M0003941_3	N0153	99.8704	1446	1473
M0003941_3	mada_1-44	99.8689	1456	1473
M0003941_3	mada_107	99.8686	1453	1473
M0003941_3	mada_122	99.8671	1457	1473
M0003941_3	mada_1-51	99.8669	1456	1473
M0003941_3	N1176	99.8663	1452	1473
M0003941_3	N1177	99.8661	1440	1473
M0003941_3	mada_1-36	99.8635	1457	1473
M0003941_3	mada_2-46	99.8629	1453	1473
M0003941_3	mada_1-10	99.8629	1454	1473
M0003941_3	mada_1-39	99.8604	1455	1473
M0003941_3	RW-TB008	99.8602	1446	1473
M0003941_3	N1202	99.8599	1447	1473
M0003941_3	N0091	99.8552	1443	1473
M0003941_3	R23887	99.8548	1450	1473
M0003941_3	mada_117	99.8489	1450	1473
TB3368	TB3368	100	1470	1470
TB3368	TB2780	99.9888	1466	1470
TB3368	TB2659	99.9887	1468	1470
TB3368	R25048	99.9878	1466	1470
TB3368	TB1236	99.9874	1468	1470
TB3368	R30234	99.9874	1467	1470
TB3368	S0070-08	99.9874	1468	1470
TB3368	R31095	99.9874	1467	1470
TB3368	R36431	99.9874	1468	1470
TB3368	R30215	99.9873	1469	1470
TB3368	R28012	99.9871	1467	1470
TB3368	R30078	99.9871	1467	1470
TB3368	TB3091	99.9871	1466	1470
TB3368	R27657	99.987	1467	1470
TB3368	R29816	99.9866	1468	1470
TB3368	R24120	99.9866	1468	1470
TB3368	R28703	99.9866	1467	1470
TB3368	8129-04	99.9864	1467	1470
TB3368	TB3396	99.9858	1466	1470
TB3368	3003-06	99.9853	1466	1470
TB3368	TB3113	99.9848	1466	1470
TB3368	702-06	99.9847	1466	1470
TB3368	9050-05	99.9842	1466	1470
TB3368	TB2512	99.984	1466	1470
TB3368	mada_1-11	99.9839	1467	1470
TB3368	TB1612	99.9837	1467	1470
TB3368	N0155	99.9835	1469	1470
TB3368	18_0621851	99.983	1464	1470
TB3368	TB2995	99.9825	1467	1470
TB3368	696-05	99.9821	1467	1470
TB3368	S0085-01	99.982	1466	1470
TB3368	TB2981	99.9816	1468	1470
TB3368	R29598	99.9814	1465	1470
TB3368	8651-04	99.9808	1467	1470
TB3368	N0145	99.9806	1468	1470
TB3368	mada_115	99.9805	1467	1470
TB3368	R37765	99.9805	1468	1470
TB3368	4549-04	99.9804	1466	1470
TB3368	mada_2-42	99.9804	1468	1470
TB3368	S0089-01	99.9794	1468	1470
TB3368	S0107-01	99.9789	1468	1470
TB3368	M0003941_3	99.9785	1470	1470
TB3368	R24100	99.9783	1468	1470
TB3368	706-05	99.9783	1467	1470
TB3368	R28581	99.978	1467	1470
TB3368	S0256-08	99.9768	1465	1470
TB3368	R28980	99.957	1457	1470
TB3368	R18040	99.9547	1456	1470
TB3368	R27937	99.9546	1456	1470
TB3368	R26778	99.9538	1458	1470
TB3368	R23146	99.9534	1457	1470
TB3368	R18043	99.9522	1457	1470
TB3368	R22601	99.952	1457	1470
TB3368	R26791	99.9515	1458	1470
TB3368	R20260	99.9497	1459	1470
TB3368	R20574	99.9497	1460	1470
TB3368	R32929	99.9494	1459	1470
TB3368	R21408	99.9493	1459	1470
TB3368	R27725	99.9492	1459	1470
TB3368	R30420	99.9487	1461	1470
TB3368	R21893	99.9453	1460	1470
TB3368	QC-5	99.9281	1451	1470
TB3368	N1274	99.927	1459	1470
TB3368	M0017522_5	99.926	1451	1470
TB3368	QC-3	99.9258	1453	1470
TB3368	mada_139	99.9247	1449	1470
TB3368	QC-9	99.9231	1454	1470
TB3368	mada_2-25	99.9224	1449	1470
TB3368	N0004	99.9204	1456	1470
TB3368	TB4620	99.9188	1447	1470
TB3368	02_R1708	99.9187	1451	1470
TB3368	mada_112	99.9183	1452	1470
TB3368	mada_1-32	99.9179	1452	1470
TB3368	mada_2-1	99.9175	1454	1470
TB3368	R21839	99.9171	1449	1470
TB3368	R23571	99.9168	1449	1470
TB3368	N0054	99.916	1458	1470
TB3368	R21363	99.9156	1453	1470
TB3368	R20896	99.9155	1449	1470
TB3368	S0106-01	99.9153	1449	1470
TB3368	R30396	99.9148	1449	1470
TB3368	S0123-01	99.9146	1449	1470
TB3368	TB2968	99.9146	1450	1470
TB3368	S0262-02	99.9145	1449	1470
TB3368	mada_1-15	99.9145	1455	1470
TB3368	mada_124	99.9144	1453	1470
TB3368	mada_1-12	99.9141	1451	1470
TB3368	TB3251	99.9135	1453	1470
TB3368	mada_102	99.9133	1452	1470
TB3368	M0016395_7	99.9133	1456	1470
TB3368	M0016737_0	99.9131	1453	1470
TB3368	mada_105	99.913	1447	1470
TB3368	mada_2-31	99.9123	1459	1470
TB3368	M0011368_9	99.9122	1454	1470
TB3368	M0014888_3	99.9121	1445	1470
TB3368	TB3237	99.9113	1457	1470
TB3368	MT_0080	99.9112	1455	1470
TB3368	QC-4	99.911	1447	1470
TB3368	mada_1-41	99.911	1460	1470
TB3368	02_R0894	99.9109	1452	1470
TB3368	mada_1-53	99.9107	1453	1470
TB3368	mada_1-30	99.9106	1460	1470
TB3368	02_R1179	99.9103	1447	1470
TB3368	mada_2-53	99.9102	1451	1470
TB3368	mada_1-50	99.9102	1452	1470
TB3368	QC-8	99.91	1449	1470
TB3368	01_R1430	99.9096	1455	1470
TB3368	R21770	99.9093	1449	1470
TB3368	QC-10	99.9092	1449	1470
TB3368	02_R1896	99.9092	1449	1470
TB3368	QC-1	99.9088	1442	1470
TB3368	01_R1134	99.9081	1455	1470
TB3368	mada_103	99.9081	1455	1470
TB3368	mada_1-38	99.908	1452	1470
TB3368	mada_129	99.9077	1450	1470
TB3368	TB3169	99.9072	1445	1470
TB3368	QC-7	99.9069	1450	1470
TB3368	M0010874_7	99.9059	1446	1470
TB3368	mada_123	99.9057	1451	1470
TB3368	R15311	99.9047	1457	1470
TB3368	QC-6	99.9047	1448	1470
TB3368	TB2661	99.9042	1452	1470
TB3368	TB3162	99.9035	1449	1470
TB3368	mada_128	99.9018	1451	1470
TB3368	TB3334	99.9016	1457	1470
TB3368	TB3054	99.9002	1455	1470
TB3368	TB3386	99.9001	1452	1470
TB3368	mada_120	99.8947	1447	1470
TB3368	mada_151	99.8923	1452	1470
TB3368	N0072	99.8912	1447	1470
TB3368	mada_126	99.8886	1447	1470
TB3368	mada_118	99.8798	1447	1470
TB3368	mada_1-44	99.8789	1447	1470
TB3368	N0153	99.8786	1443	1470
TB3368	mada_122	99.8782	1450	1470
TB3368	mada_1-1	99.8768	1452	1470
TB3368	mada_1-36	99.876	1449	1470
TB3368	R27252	99.8754	1455	1470
TB3368	N1202	99.8732	1442	1470
TB3368	mada_107	99.8701	1451	1470
TB3368	N1176	99.8698	1448	1470
TB3368	N1272	99.8694	1454	1470
TB3368	mada_1-51	99.8676	1452	1470
TB3368	N1177	99.8676	1440	1470
TB3368	N0091	99.8654	1442	1470
TB3368	mada_2-46	99.8639	1449	1470
TB3368	mada_1-10	99.8632	1453	1470
TB3368	RW-TB008	99.8621	1443	1470
TB3368	mada_1-39	99.8593	1453	1470
TB3368	R23887	99.8566	1448	1470
TB3368	mada_117	99.8551	1449	1470
N0145	N0145	100	1472	1472
N0145	S0107-01	99.9939	1471	1472
N0145	S0089-01	99.9939	1470	1472
N0145	R24100	99.9929	1470	1472
N0145	mada_1-11	99.9929	1467	1472
N0145	S0085-01	99.9927	1471	1472
N0145	R29598	99.9918	1469	1472
N0145	R28581	99.9895	1470	1472
N0145	S0256-08	99.9874	1470	1472
N0145	TB2981	99.982	1466	1472
N0145	R37765	99.9818	1466	1472
N0145	R28703	99.9797	1468	1472
N0145	M0003941_3	99.9793	1469	1472
N0145	N0155	99.9793	1469	1472
N0145	R30215	99.9792	1470	1472
N0145	TB3091	99.9775	1468	1472
N0145	R36431	99.9773	1470	1472
N0145	mada_115	99.9773	1467	1472
N0145	TB3113	99.9773	1468	1472
N0145	18_0621851	99.9772	1466	1472
N0145	696-05	99.9772	1466	1472
N0145	TB3368	99.9772	1466	1472
N0145	R30234	99.9769	1470	1472
N0145	R31095	99.9768	1470	1472
N0145	TB3396	99.9767	1468	1472
N0145	TB2512	99.9767	1469	1472
N0145	3003-06	99.9767	1467	1472
N0145	R29816	99.9766	1470	1472
N0145	R24120	99.9766	1470	1472
N0145	R30078	99.9766	1470	1472
N0145	R28012	99.9766	1470	1472
N0145	R27657	99.9765	1470	1472
N0145	R25048	99.9764	1469	1472
N0145	8651-04	99.9761	1466	1472
N0145	8129-04	99.9759	1467	1472
N0145	702-06	99.9758	1467	1472
N0145	S0070-08	99.9755	1470	1472
N0145	TB1612	99.9753	1467	1472
N0145	4549-04	99.9753	1464	1472
N0145	TB2995	99.9752	1469	1472
N0145	TB2780	99.9749	1469	1472
N0145	mada_2-42	99.9743	1470	1472
N0145	TB1236	99.9742	1467	1472
N0145	TB2659	99.9741	1468	1472
N0145	706-05	99.9726	1466	1472
N0145	9050-05	99.9721	1469	1472
N0145	R28980	99.9486	1457	1472
N0145	R30420	99.9484	1459	1472
N0145	R18040	99.947	1458	1472
N0145	R20574	99.9454	1459	1472
N0145	R21408	99.9453	1459	1472
N0145	R18043	99.9439	1459	1472
N0145	R27937	99.9439	1459	1472
N0145	R26791	99.9436	1461	1472
N0145	R26778	99.9435	1460	1472
N0145	R20260	99.9419	1460	1472
N0145	R22601	99.9415	1460	1472
N0145	R27725	99.9414	1461	1472
N0145	R21893	99.9384	1461	1472
N0145	R23146	99.9367	1462	1472
N0145	R32929	99.93	1466	1472
N0145	mada_112	99.92	1449	1472
N0145	mada_124	99.9164	1448	1472
N0145	02_R1896	99.9152	1452	1472
N0145	QC-5	99.9144	1456	1472
N0145	QC-3	99.9141	1456	1472
N0145	02_R1708	99.9137	1447	1472
N0145	S0106-01	99.913	1451	1472
N0145	mada_1-32	99.913	1450	1472
N0145	mada_1-30	99.9129	1452	1472
N0145	R21363	99.9121	1451	1472
N0145	mada_139	99.912	1452	1472
N0145	N1274	99.9116	1461	1472
N0145	R21839	99.9114	1451	1472
N0145	QC-9	99.9113	1456	1472
N0145	QC-4	99.9107	1448	1472
N0145	M0016737_0	99.9099	1455	1472
N0145	S0123-01	99.9096	1445	1472
N0145	S0262-02	99.9096	1445	1472
N0145	N0054	99.909	1458	1472
N0145	MT_0080	99.9088	1453	1472
N0145	M0017522_5	99.9087	1455	1472
N0145	TB3334	99.908	1454	1472
N0145	01_R1134	99.9071	1455	1472
N0145	QC-7	99.9071	1446	1472
N0145	TB3162	99.9063	1448	1472
N0145	mada_2-1	99.9059	1453	1472
N0145	TB3251	99.9058	1455	1472
N0145	01_R1430	99.9057	1458	1472
N0145	TB3054	99.9056	1456	1472
N0145	R20896	99.9053	1452	1472
N0145	mada_1-38	99.9052	1454	1472
N0145	R30396	99.9047	1452	1472
N0145	mada_2-31	99.9045	1457	1472
N0145	TB3237	99.9045	1456	1472
N0145	02_R0894	99.9043	1450	1472
N0145	mada_129	99.9034	1449	1472
N0145	M0016395_7	99.9034	1455	1472
N0145	mada_105	99.9027	1450	1472
N0145	TB3169	99.9027	1444	1472
N0145	M0011368_9	99.9026	1457	1472
N0145	QC-10	99.9026	1450	1472
N0145	mada_103	99.9024	1456	1472
N0145	mada_128	99.9023	1447	1472
N0145	mada_2-25	99.9023	1449	1472
N0145	mada_123	99.9023	1451	1472
N0145	QC-8	99.9022	1452	1472
N0145	mada_1-41	99.9014	1459	1472
N0145	R15311	99.901	1454	1472
N0145	mada_1-15	99.9009	1452	1472
N0145	R21770	99.9004	1451	1472
N0145	R23571	99.9001	1451	1472
N0145	TB3386	99.8986	1449	1472
N0145	M0010874_7	99.8976	1448	1472
N0145	N0004	99.8969	1463	1472
N0145	02_R1179	99.8969	1453	1472
N0145	QC-1	99.8967	1446	1472
N0145	M0014888_3	99.8956	1447	1472
N0145	TB4620	99.8954	1455	1472
N0145	mada_2-53	99.8946	1453	1472
N0145	mada_1-53	99.8943	1454	1472
N0145	mada_1-50	99.8941	1455	1472
N0145	TB2968	99.8939	1457	1472
N0145	mada_1-12	99.8928	1452	1472
N0145	TB2661	99.8927	1451	1472
N0145	mada_120	99.8915	1451	1472
N0145	QC-6	99.8885	1451	1472
N0145	mada_151	99.887	1450	1472
N0145	mada_102	99.8821	1455	1472
N0145	mada_126	99.8812	1455	1472
N0145	N0153	99.8801	1442	1472
N0145	mada_118	99.8751	1451	1472
N0145	R27252	99.8714	1453	1472
N0145	N0072	99.8675	1453	1472
N0145	N1202	99.8666	1443	1472
N0145	mada_1-39	99.8658	1452	1472
N0145	N1176	99.8647	1447	1472
N0145	mada_1-1	99.8646	1456	1472
N0145	mada_1-44	99.8627	1454	1472
N0145	R23887	99.8606	1450	1472
N0145	mada_2-46	99.8603	1452	1472
N0145	mada_122	99.8598	1455	1472
N0145	N1272	99.8594	1459	1472
N0145	N1177	99.8591	1444	1472
N0145	N0091	99.8548	1441	1472
N0145	mada_1-10	99.8545	1451	1472
N0145	mada_1-36	99.8543	1454	1472
N0145	mada_1-51	99.8538	1458	1472
N0145	mada_117	99.8532	1452	1472
N0145	mada_107	99.8497	1453	1472
N0145	RW-TB008	99.8426	1441	1472
N0155	N0155	100	1471	1471
N0155	TB2780	99.9856	1468	1471
N0155	S0085-01	99.984	1467	1471
N0155	R29598	99.9833	1467	1471
N0155	R28703	99.9833	1468	1471
N0155	TB2981	99.9832	1468	1471
N0155	R25048	99.9829	1467	1471
N0155	18_0621851	99.9828	1468	1471
N0155	TB1236	99.9827	1466	1471
N0155	M0003941_3	99.9826	1470	1471
N0155	R30215	99.9824	1470	1471
N0155	S0107-01	99.982	1469	1471
N0155	mada_115	99.9819	1468	1471
N0155	TB2659	99.9819	1467	1471
N0155	TB2512	99.9816	1469	1471
N0155	S0089-01	99.981	1469	1471
N0155	TB3368	99.981	1469	1471
N0155	8129-04	99.9809	1468	1471
N0155	S0070-08	99.9809	1471	1471
N0155	R37765	99.9808	1470	1471
N0155	TB3091	99.9807	1469	1471
N0155	R36431	99.9805	1471	1471
N0155	TB1612	99.9803	1467	1471
N0155	R30234	99.9801	1471	1471
N0155	3003-06	99.98	1468	1471
N0155	R24100	99.9799	1469	1471
N0155	R31095	99.9799	1471	1471
N0155	TB2995	99.9799	1469	1471
N0155	R24120	99.9798	1471	1471
N0155	R29816	99.9798	1471	1471
N0155	TB3396	99.9798	1469	1471
N0155	702-06	99.9792	1468	1471
N0155	4549-04	99.9791	1466	1471
N0155	TB3113	99.979	1470	1471
N0155	mada_1-11	99.9789	1469	1471
N0155	696-05	99.9788	1467	1471
[truncated: 20,802 more rows]

## Sheet: 31-mer Jaccard Index (Mtb)
SampleID_1	SampleID_2	Mash_JS (Mash 31-mer Jaccard Similarity)
N0072	N0153	0.9772939409696075
N0072	TB3113	0.9535777551515282
N0072	TB1236	0.9530457416312582
N0072	TB2659	0.9534459561612592
N0072	TB2780	0.9541364769596374
N0072	TB1612	0.952406
N0072	TB2512	0.9535948262228667
N0072	TB2981	0.9537392989823938
N0072	TB3091	0.9533515673555657
N0072	M0003941_3	0.9538233019360558
N0072	TB3368	0.9524716300180642
N0072	N0145	0.9534197577427133
N0072	N0155	0.9543629248497244
N0072	TB2995	0.9530687774563642
N0072	TB3396	0.9530535800775803
N0072	N0004	0.9575556063528069
N0072	N1274	0.9610875702412296
N0072	N0054	0.9577304447170683
N0072	02_R1179	0.954637
N0072	01_R1134	0.9567580902509345
N0072	M0017522_5	0.9598142927102752
N0072	M0016395_7	0.957824
N0072	M0010874_7	0.9550300957220672
N0072	02_R1708	0.959699
N0072	02_R0894	0.9588476848706705
N0072	01_R1430	0.9571814211703682
N0072	M0014888_3	0.9574191808831543
N0072	02_R1896	0.9564553948181168
N0072	TB4620	0.9582058311139681
N0072	TB3162	0.9548463600534118
N0072	MT_0080	0.9607417787713523
N0072	TB3054	0.9590823570262108
N0072	TB3251	0.9604399084690365
N0072	M0016737_0	0.9611384831717947
N0072	TB2661	0.9531718494712462
N0072	TB3237	0.9572635735191024
N0072	TB3169	0.9581392214560075
N0072	TB3386	0.9528788116108411
N0072	TB3334	0.96206
N0072	M0011368_9	0.9571709234674293
N0072	TB2968	0.9575767630085572
N0072	N1272	0.95612
N0072	N1176	0.9580838108529162
N0072	N1202	0.9540024877838856
N0072	N1177	0.9531869422079445
N0072	N0091	0.9523598035253144
N0072	RW-TB008	0.9441824364149061
N0072	9050-05	0.9524076164138917
N0072	4549-04	0.9513918257620836
N0072	696-05	0.9519186729883744
N0072	702-06	0.9520973495929418
N0072	706-05	0.9523507327518185
N0072	8129-04	0.953183
N0072	3003-06	0.9523674773479303
N0072	8651-04	0.9514947135309847
N0072	QC-3	0.957495
N0072	QC-9	0.9570297542879228
N0072	QC-5	0.9575246528332146
N0072	QC-8	0.9578765346705862
N0072	QC-10	0.9575388930438767
N0072	QC-4	0.9579990446059427
N0072	QC-7	0.9547968637608036
N0072	QC-6	0.9547478667059822
N0072	QC-1	0.9549619309192579
N0072	mada_1-10	0.9879478903689366
N0072	mada_2-46	0.9861089183105846
N0072	mada_1-1	0.9868881584306566
N0072	mada_1-36	0.9879645088173876
N0072	mada_1-39	0.9867030072913269
N0072	mada_1-51	0.9885438642521642
N0072	mada_1-44	0.987346
N0072	mada_117	0.9853686288443717
N0072	mada_118	0.9890392126514744
N0072	mada_122	0.9879518867179777
N0072	mada_107	0.9865503712133036
N0072	R27252	0.9785465909471548
N0072	R23887	0.9801789991290463
N0072	R30215	0.9538579668460548
N0072	R30078	0.9537223362604473
N0072	R29816	0.9535197688659284
N0072	R30234	0.9537123429864359
N0072	18_0621851	0.9529264221550169
N0072	R36431	0.9539333416328238
N0072	R28703	0.9534751094223786
N0072	mada_115	0.9531857104203115
N0072	mada_2-42	0.9535168616933096
N0072	R31095	0.953683
N0072	R28012	0.9537226914221824
N0072	R37765	0.9539717530123104
N0072	R27657	0.9537537832553019
N0072	R25048	0.9525029892682411
N0072	R24120	0.9535969469969989
N0072	R28581	0.9532941734646838
N0072	R29598	0.9533635725497789
N0072	mada_1-11	0.9538211718546102
N0072	R24100	0.9532664744813025
N0072	R21408	0.9528008204535684
N0072	R20574	0.9529108884333062
N0072	R20260	0.9529615310256165
N0072	R18043	0.9525428009807948
N0072	R22601	0.9524854591499127
N0072	R23146	0.9523020844805307
N0072	R32929	0.9531139775655714
N0072	R21893	0.9522116685751141
N0072	R30420	0.9529309545148299
N0072	R26778	0.9524881955602926
N0072	R26791	0.9530585464333782
N0072	R28980	0.9523182560095353
N0072	R27725	0.9529748936396428
N0072	R18040	0.9526138761871262
N0072	R27937	0.9525496286084025
N0072	mada_1-30	0.9574421937280848
N0072	mada_2-31	0.9593902648931274
N0072	mada_1-41	0.9594141005889739
N0072	R21770	0.9590387297789346
N0072	R21839	0.9567938097716202
N0072	mada_1-32	0.9597395974498676
N0072	R30396	0.95881
N0072	R21363	0.9569076775569314
N0072	R20896	0.9591164050666099
N0072	mada_102	0.9574457523245795
N0072	mada_129	0.9593529097699421
N0072	mada_139	0.9582043326267355
N0072	mada_151	0.9562035727812995
N0072	mada_105	0.9589236339719351
N0072	R15311	0.9574498655140604
N0072	mada_103	0.9577706445435136
N0072	mada_2-25	0.9547953391230641
N0072	mada_112	0.9577181788081328
N0072	mada_124	0.956445
N0072	mada_126	0.9528518992521943
N0072	mada_120	0.9525949904443131
N0072	R23571	0.955098
N0072	mada_128	0.9565449611997762
N0072	mada_1-12	0.9556294060397985
N0072	mada_1-15	0.9580747941148882
N0072	mada_2-1	0.9538311356283201
N0072	mada_1-53	0.95567
N0072	mada_1-50	0.9556144170300545
N0072	mada_123	0.9529362572012637
N0072	mada_2-53	0.9556746764170554
N0072	mada_1-38	0.9578589680820233
N0072	S0070-08	0.9538039772319442
N0072	S0085-01	0.9535352025962184
N0072	S0107-01	0.9538391321264974
N0072	S0089-01	0.953739
N0072	S0256-08	0.9524806145893164
N0072	S0123-01	0.9559341124733511
N0072	S0106-01	0.9599388867444459
N0072	S0262-02	0.9559301595784694
N0153	N0072	0.9772939409696075
N0153	TB3113	0.9510093454749244
N0153	TB1236	0.9504936403474257
N0153	TB2659	0.9508807887463054
N0153	TB2780	0.951392
N0153	TB1612	0.9496446697768414
N0153	TB2512	0.9510202686382819
N0153	TB2981	0.9511710522320671
N0153	TB3091	0.9505858283783309
N0153	M0003941_3	0.9510941606166038
N0153	TB3368	0.9499188372656817
N0153	N0145	0.9510197948127755
N0153	N0155	0.9516072105429503
N0153	TB2995	0.9505036976649391
N0153	TB3396	0.9502875494775579
N0153	N0004	0.9505801879605698
N0153	N1274	0.9543007802584972
N0153	N0054	0.9508856854410274
N0153	02_R1179	0.9521475084985501
N0153	01_R1134	0.9499013102495873
N0153	M0017522_5	0.9539783466096886
N0153	M0016395_7	0.9552965582459259
N0153	M0010874_7	0.956808
N0153	02_R1708	0.9527419430922981
N0153	02_R0894	0.9519094620456271
N0153	01_R1430	0.9508297736837908
N0153	M0014888_3	0.9500492453871915
N0153	02_R1896	0.949583
N0153	TB4620	0.9522771003309638
N0153	TB3162	0.9523380135385624
N0153	MT_0080	0.9537759552197124
N0153	TB3054	0.9521984549794381
N0153	TB3251	0.9540347978578269
N0153	M0016737_0	0.9546581748587413
N0153	TB2661	0.9508425585155398
N0153	TB3237	0.9509371711879597
N0153	TB3169	0.9507716209543757
N0153	TB3386	0.9506319817364995
N0153	TB3334	0.9549617943408008
N0153	M0011368_9	0.950298
N0153	TB2968	0.951193
N0153	N1272	0.9495130137067737
N0153	N1176	0.9513642657679756
N0153	N1202	0.9519300533910414
N0153	N1177	0.9508842593551327
N0153	N0091	0.9502333794893849
N0153	RW-TB008	0.9403739144345457
N0153	9050-05	0.9496814486225331
N0153	4549-04	0.9486800600319931
N0153	696-05	0.9492034511610283
N0153	702-06	0.9493937689889677
N0153	706-05	0.9498646588287752
N0153	8129-04	0.9504948536523906
N0153	3003-06	0.949652
N0153	8651-04	0.9490587726345714
N0153	QC-3	0.9505569251549744
N0153	QC-9	0.9500779030665194
N0153	QC-5	0.9505899795994127
N0153	QC-8	0.9543257027230405
N0153	QC-10	0.9539617213103874
N0153	QC-4	0.9544442664093359
N0153	QC-7	0.9514032051612102
N0153	QC-6	0.9523615385082682
N0153	QC-1	0.9525629944144236
N0153	mada_1-10	0.9761975680854349
N0153	mada_2-46	0.9743479551918404
N0153	mada_1-1	0.9778262897166236
N0153	mada_1-36	0.9762328151372802
N0153	mada_1-39	0.9748900922299156
N0153	mada_1-51	0.9767790985090963
N0153	mada_1-44	0.9759451014476169
N0153	mada_117	0.9736716714576185
N0153	mada_118	0.9768580410177756
N0153	mada_122	0.9765407014764866
N0153	mada_107	0.9748249490659788
N0153	R27252	0.9719697465466015
N0153	R23887	0.9729916182683501
N0153	R30215	0.9513192220503041
N0153	R30078	0.9511173460714802
N0153	R29816	0.9509983483397735
N0153	R30234	0.95113
N0153	18_0621851	0.9498801466123991
N0153	R36431	0.9513439850680819
N0153	R28703	0.9508978907161789
N0153	mada_115	0.9504105112470298
N0153	mada_2-42	0.9507490134736073
N0153	R31095	0.9511041236445794
N0153	R28012	0.9511234002098351
N0153	R37765	0.9507720366655572
N0153	R27657	0.9511317139618567
N0153	R25048	0.9499501135908028
N0153	R24120	0.9510102278529738
N0153	R28581	0.950734
N0153	R29598	0.9508202841840555
N0153	mada_1-11	0.9511403949037622
N0153	R24100	0.9507169573185555
N0153	R21408	0.9505915396672266
N0153	R20574	0.9507022282712463
N0153	R20260	0.9507770628210587
N0153	R18043	0.9502976741403281
N0153	R22601	0.9502433044876661
N0153	R23146	0.9500700590385156
N0153	R32929	0.9508634892003405
N0153	R21893	0.949961
N0153	R30420	0.9506924804076081
N0153	R26778	0.9503168494263514
N0153	R26791	0.9508257782910066
N0153	R28980	0.9501218227736727
N0153	R27725	0.9507968407521826
N0153	R18040	0.9503473483549173
N0153	R27937	0.9503422196400266
N0153	mada_1-30	0.9502541145697214
N0153	mada_2-31	0.9569663338731019
N0153	mada_1-41	0.9570012159044988
N0153	R21770	0.9526618045886807
N0153	R21839	0.9543405317450474
N0153	mada_1-32	0.9533038942854485
N0153	R30396	0.9525235806683435
N0153	R21363	0.9544750873860268
N0153	R20896	0.9527454322156708
N0153	mada_102	0.9542909435550863
N0153	mada_129	0.9520768696634357
N0153	mada_139	0.9557529597682317
N0153	mada_151	0.9528960056771005
N0153	mada_105	0.9515392009719117
N0153	R15311	0.9546723492013268
N0153	mada_103	0.9513449565225399
N0153	mada_2-25	0.9522453324451327
N0153	mada_112	0.9513348188987095
N0153	mada_124	0.9500435906483469
N0153	mada_126	0.9500758997987563
N0153	mada_120	0.9502290958352536
N0153	R23571	0.952996
N0153	mada_128	0.9500843360400502
N0153	mada_1-12	0.9497665934322672
N0153	mada_1-15	0.9516024299599258
N0153	mada_2-1	0.9478891454571063
N0153	mada_1-53	0.9493343301607384
N0153	mada_1-50	0.9492600213861457
N0153	mada_123	0.9506909092545832
N0153	mada_2-53	0.9493496057512091
N0153	mada_1-38	0.9506833081603387
N0153	S0070-08	0.9512108243689071
N0153	S0085-01	0.9509603990595755
N0153	S0107-01	0.9512648446305124
N0153	S0089-01	0.9511719984586456
N0153	S0256-08	0.9499391081400742
N0153	S0123-01	0.9534050639152308
N0153	S0106-01	0.9535262797702365
N0153	S0262-02	0.9533914312022026
TB3113	N0072	0.9535777551515282
TB3113	N0153	0.9510093454749244
TB3113	TB1236	0.9948922859106339
TB3113	TB2659	0.9953353679843162
TB3113	TB2780	0.9958136262361724
TB3113	TB1612	0.994034
TB3113	TB2512	0.9991570293160329
TB3113	TB2981	0.9992997752140235
TB3113	TB3091	0.9951469269810947
TB3113	M0003941_3	0.995004
TB3113	TB3368	0.9943794858590549
TB3113	N0145	0.9948202132144793
TB3113	N0155	0.9951967544706477
TB3113	TB2995	0.9985692310065646
TB3113	TB3396	0.9948091317348061
TB3113	N0004	0.9713778964475381
TB3113	N1274	0.9688223258992308
TB3113	N0054	0.9716994711047955
TB3113	02_R1179	0.968273
TB3113	01_R1134	0.9691868928985635
TB3113	M0017522_5	0.9674167503827127
TB3113	M0016395_7	0.9683509392913718
TB3113	M0010874_7	0.965395
TB3113	02_R1708	0.965747
TB3113	02_R0894	0.9648822159458706
TB3113	01_R1430	0.9698189741498197
TB3113	M0014888_3	0.9629957116398863
TB3113	02_R1896	0.9690242482903039
TB3113	TB4620	0.9690423360778143
TB3113	TB3162	0.9685383616317236
TB3113	MT_0080	0.9663776967474724
TB3113	TB3054	0.9701002580212988
TB3113	TB3251	0.9672403763468056
TB3113	M0016737_0	0.9670509305309157
TB3113	TB2661	0.9702817229336438
TB3113	TB3237	0.9715260245341273
TB3113	TB3169	0.9638640625851146
TB3113	TB3386	0.9699467228584783
TB3113	TB3334	0.9678037330171041
TB3113	M0011368_9	0.9708703471516994
TB3113	TB2968	0.9669486987642821
TB3113	N1272	0.9561612579259304
TB3113	N1176	0.9514814439470972
TB3113	N1202	0.947812
TB3113	N1177	0.9470778232963559
TB3113	N0091	0.94622
TB3113	RW-TB008	0.9492693076315006
TB3113	9050-05	0.9940698805496632
TB3113	4549-04	0.9928313198092057
TB3113	696-05	0.9935180454527076
TB3113	702-06	0.9937270326433697
TB3113	706-05	0.9978000086075612
TB3113	8129-04	0.9947753124725714
TB3113	3003-06	0.9939747312318381
TB3113	8651-04	0.9931095643353861
TB3113	QC-3	0.9713274114124837
TB3113	QC-9	0.9708157465675511
TB3113	QC-5	0.9713264978287673
TB3113	QC-8	0.9674727311054802
TB3113	QC-10	0.9671151939367323
TB3113	QC-4	0.9675857585480029
TB3113	QC-7	0.9644595511718397
TB3113	QC-6	0.9653938028536321
TB3113	QC-1	0.9655876490753946
TB3113	mada_1-10	0.9521329091013013
TB3113	mada_2-46	0.9500986659644444
TB3113	mada_1-1	0.9535320645499726
TB3113	mada_1-36	0.951869
TB3113	mada_1-39	0.9506738425484494
TB3113	mada_1-51	0.9524150895517904
TB3113	mada_1-44	0.9519417759753266
TB3113	mada_117	0.9493507980653803
TB3113	mada_118	0.9529017880665666
TB3113	mada_122	0.9520031091538942
TB3113	mada_107	0.9511361086219965
TB3113	R27252	0.9529385342731311
TB3113	R23887	0.9500894860903252
TB3113	R30215	0.9958768394896422
TB3113	R30078	0.9959452599751156
TB3113	R29816	0.9956597054612959
TB3113	R30234	0.995929
TB3113	18_0621851	0.9933540100528467
TB3113	R36431	0.9961258774830022
TB3113	R28703	0.9957346514114844
TB3113	mada_115	0.994177
TB3113	mada_2-42	0.9945291286499286
TB3113	R31095	0.9959018739512432
TB3113	R28012	0.9959406638487114
TB3113	R37765	0.994703
TB3113	R27657	0.9959392853850368
TB3113	R25048	0.9943767432601602
TB3113	R24120	0.9957745692099633
TB3113	R28581	0.9944084469657362
TB3113	R29598	0.9944528201286076
TB3113	mada_1-11	0.994843
TB3113	R24100	0.9943832270349685
TB3113	R21408	0.986499
TB3113	R20574	0.9866218094516047
TB3113	R20260	0.9866969635507973
TB3113	R18043	0.9862222864287267
TB3113	R22601	0.9861642537559286
TB3113	R23146	0.9860037480844065
TB3113	R32929	0.986852
TB3113	R21893	0.9858408027588713
TB3113	R30420	0.9866123996227555
TB3113	R26778	0.986154
TB3113	R26791	0.9868202250303766
TB3113	R28980	0.9860067291321699
TB3113	R27725	0.986758
TB3113	R18040	0.9862904051152205
TB3113	R27937	0.9862387663106427
TB3113	mada_1-30	0.968272
TB3113	mada_2-31	0.9700118622350805
TB3113	mada_1-41	0.9699882941330539
TB3113	R21770	0.9649464692820067
TB3113	R21839	0.967251
TB3113	mada_1-32	0.9660466745776121
TB3113	R30396	0.9649690823277052
TB3113	R21363	0.9672952101252295
TB3113	R20896	0.9652656530713313
TB3113	mada_102	0.9669628879114239
TB3113	mada_129	0.9649159482968064
TB3113	mada_139	0.9678634779882989
TB3113	mada_151	0.9658833709351528
TB3113	mada_105	0.964564
TB3113	R15311	0.9696613167055639
TB3113	mada_103	0.9704852208473717
TB3113	mada_2-25	0.9717400984138379
TB3113	mada_112	0.9704071068643334
TB3113	mada_124	0.9691774855684417
TB3113	mada_126	0.9647008304006537
TB3113	mada_120	0.9644513431839838
TB3113	R23571	0.9664702583910978
TB3113	mada_128	0.9631384536138372
TB3113	mada_1-12	0.9665121709795549
TB3113	mada_1-15	0.9649309985028851
TB3113	mada_2-1	0.9677270902463863
TB3113	mada_1-53	0.9665150885051567
TB3113	mada_1-50	0.9664569964687522
TB3113	mada_123	0.9665581000148077
TB3113	mada_2-53	0.9665214438802344
TB3113	mada_1-38	0.967245
TB3113	S0070-08	0.9959847889163252
TB3113	S0085-01	0.9946253600351398
TB3113	S0107-01	0.9950000528730041
TB3113	S0089-01	0.9948831350337446
TB3113	S0256-08	0.9935883791843675
TB3113	S0123-01	0.9692916741996666
TB3113	S0106-01	0.9661137958108439
TB3113	S0262-02	0.9692778261197003
TB1236	N0072	0.9530457416312582
TB1236	N0153	0.9504936403474257
TB1236	TB3113	0.9948922859106339
TB1236	TB2659	0.9987333985978493
TB1236	TB2780	0.9961794534539355
TB1236	TB1612	0.9941436882420238
TB1236	TB2512	0.9949091992280021
TB1236	TB2981	0.9950494981229606
TB1236	TB3091	0.9952244224786735
TB1236	M0003941_3	0.9942410136587838
TB1236	TB3368	0.9946247425558191
TB1236	N0145	0.9942158922193672
TB1236	N0155	0.9945369669297381
TB1236	TB2995	0.994326
TB1236	TB3396	0.9949113498373412
TB1236	N0004	0.9707569408927642
TB1236	N1274	0.9682381502764807
TB1236	N0054	0.9710717010737157
TB1236	02_R1179	0.966997
TB1236	01_R1134	0.9679150465891445
TB1236	M0017522_5	0.9661679445742509
TB1236	M0016395_7	0.9676725938143098
TB1236	M0010874_7	0.9641508507212723
TB1236	02_R1708	0.9644393297548074
TB1236	02_R0894	0.9636053514380064
TB1236	01_R1430	0.968552
TB1236	M0014888_3	0.9617448778816858
TB1236	02_R1896	0.9677828399628924
TB1236	TB4620	0.9678514996100647
TB1236	TB3162	0.9672688371397261
TB1236	MT_0080	0.965175
TB1236	TB3054	0.9688842776423394
TB1236	TB3251	0.9659956233755799
TB1236	M0016737_0	0.9658417614314995
TB1236	TB2661	0.9689979427913474
TB1236	TB3237	0.9702900772777335
TB1236	TB3169	0.9625456328764078
TB1236	TB3386	0.9686588598678015
TB1236	TB3334	0.9665667574070386
TB1236	M0011368_9	0.9696553404069724
TB1236	TB2968	0.9657543185685499
TB1236	N1272	0.9547332652562939
TB1236	N1176	0.9500584009412264
TB1236	N1202	0.9465517423213793
TB1236	N1177	0.9458237727588424
TB1236	N0091	0.9449548261184111
TB1236	RW-TB008	0.9494107948361101
TB1236	9050-05	0.9941756404198558
TB1236	4549-04	0.9929698283682699
TB1236	696-05	0.9936026433983163
TB1236	702-06	0.9938327317177408
TB1236	706-05	0.9935370724913553
TB1236	8129-04	0.9953515750607773
TB1236	3003-06	0.9940804688562804
TB1236	8651-04	0.9932083020157786
TB1236	QC-3	0.9707009174112431
TB1236	QC-9	0.9701560843739222
TB1236	QC-5	0.9707120514837643
TB1236	QC-8	0.966216
TB1236	QC-10	0.9658799153293206
TB1236	QC-4	0.96638
TB1236	QC-7	0.9632239594802907
TB1236	QC-6	0.9641692764577612
TB1236	QC-1	0.9643734741033458
TB1236	mada_1-10	0.9515084683208543
TB1236	mada_2-46	0.9494984370900457
TB1236	mada_1-1	0.9528883940032062
TB1236	mada_1-36	0.9512934835590267
TB1236	mada_1-39	0.9501421303602458
TB1236	mada_1-51	0.9518609434176653
TB1236	mada_1-44	0.9512906318535893
TB1236	mada_117	0.948803
TB1236	mada_118	0.9523684096082293
TB1236	mada_122	0.9514640077962698
TB1236	mada_107	0.9505808851760811
TB1236	R27252	0.9523222113319199
TB1236	R23887	0.9494691838982496
TB1236	R30215	0.9952364293975628
TB1236	R30078	0.9949893877235862
TB1236	R29816	0.9947641428687957
TB1236	R30234	0.9949934746953996
TB1236	18_0621851	0.9927325341012038
TB1236	R36431	0.9952212084300521
TB1236	R28703	0.9947349652168558
TB1236	mada_115	0.9935282710194479
TB1236	mada_2-42	0.9938825007311455
TB1236	R31095	0.9949662065971764
TB1236	R28012	0.9949957968922281
TB1236	R37765	0.9939592115819917
TB1236	R27657	0.9950077145563591
TB1236	R25048	0.9937762444753311
TB1236	R24120	0.9948536864641337
TB1236	R28581	0.9937631948543256
TB1236	R29598	0.9938382245594702
TB1236	mada_1-11	0.9941850229983696
TB1236	R24100	0.9937439432502363
TB1236	R21408	0.9858229708878229
TB1236	R20574	0.9859507126136705
TB1236	R20260	0.9860099066457463
TB1236	R18043	0.9855739211797945
TB1236	R22601	0.9855159205171176
TB1236	R23146	0.9853291243042137
TB1236	R32929	0.9861791600703013
TB1236	R21893	0.9852127033959778
TB1236	R30420	0.985961
TB1236	R26778	0.985528
TB1236	R26791	0.9861316665392522
TB1236	R28980	0.985333
TB1236	R27725	0.9860639395280077
TB1236	R18040	0.9856419947391214
TB1236	R27937	0.9855903856251308
TB1236	mada_1-30	0.9683933421837467
TB1236	mada_2-31	0.9687112207528827
TB1236	mada_1-41	0.9686832315111522
TB1236	R21770	0.9636955862884471
TB1236	R21839	0.9659617748364095
TB1236	mada_1-32	0.9647335789647024
TB1236	R30396	0.9636499005337675
TB1236	R21363	0.9660572893989084
TB1236	R20896	0.9639647064242473
TB1236	mada_102	0.9657321182513974
TB1236	mada_129	0.963704
TB1236	mada_139	0.9666227234843563
TB1236	mada_151	0.964621
TB1236	mada_105	0.9633040144048804
TB1236	R15311	0.9683945428051018
TB1236	mada_103	0.9692855197564973
TB1236	mada_2-25	0.9704306824523475
TB1236	mada_112	0.9692177785470797
TB1236	mada_124	0.9679793123638785
TB1236	mada_126	0.9635157586942019
TB1236	mada_120	0.9632667069913483
TB1236	R23571	0.96527
TB1236	mada_128	0.9619136861048109
TB1236	mada_1-12	0.965321
TB1236	mada_1-15	0.9636359079122876
TB1236	mada_2-1	0.9664979990651574
TB1236	mada_1-53	0.9652772196964878
TB1236	mada_1-50	0.9652596420628654
TB1236	mada_123	0.9659390056014153
TB1236	mada_2-53	0.9652835551740304
TB1236	mada_1-38	0.9661377408723544
TB1236	S0070-08	0.9950971593493307
TB1236	S0085-01	0.9939895582476975
TB1236	S0107-01	0.9943645275726997
TB1236	S0089-01	0.9942472221411511
TB1236	S0256-08	0.992926
TB1236	S0123-01	0.9681003590730212
TB1236	S0106-01	0.9649010818484599
TB1236	S0262-02	0.968087
TB2659	N0072	0.9534459561612592
TB2659	N0153	0.9508807887463054
TB2659	TB3113	0.9953353679843162
TB2659	TB1236	0.9987333985978493
TB2659	TB2780	0.9966230880939242
TB2659	TB1612	0.9945866681442491
TB2659	TB2512	0.9953408252856609
TB2659	TB2981	0.9954926537498224
TB2659	TB3091	0.9956678064311051
TB2659	M0003941_3	0.9946837415595752
TB2659	TB3368	0.9950679595841769
TB2659	N0145	0.9946446004989669
TB2659	N0155	0.9949798811416415
TB2659	TB2995	0.9947685864220882
TB2659	TB3396	0.9953578092796901
TB2659	N0004	0.9711861675472341
TB2659	N1274	0.9686442209919783
TB2659	N0054	0.971501
TB2659	02_R1179	0.9674184225029364
TB2659	01_R1134	0.9683359554268273
TB2659	M0017522_5	0.9665736279539151
TB2659	M0016395_7	0.9681069891296005
TB2659	M0010874_7	0.9645706958310448
TB2659	02_R1708	0.9648583426560662
TB2659	02_R0894	0.9640242307141382
TB2659	01_R1430	0.9689729254435563
TB2659	M0014888_3	0.962164
TB2659	02_R1896	0.9682038694675148
TB2659	TB4620	0.9682720121291059
TB2659	TB3162	0.9676929839415906
TB2659	MT_0080	0.9655946710791182
TB2659	TB3054	0.9693053187366021
TB2659	TB3251	0.966415
TB2659	M0016737_0	0.9662608919516141
TB2659	TB2661	0.9694199906950743
TB2659	TB3237	0.9707119966117328
TB2659	TB3169	0.9629643102122264
TB2659	TB3386	0.9690807779206533
TB2659	TB3334	0.9669861280614862
TB2659	M0011368_9	0.9700771318328003
TB2659	TB2968	0.9661741856258218
TB2659	N1272	0.9551347926065211
TB2659	N1176	0.950458
TB2659	N1202	0.9469509380114995
TB2659	N1177	0.9462228533682933
TB2659	N0091	0.9453536035030414
TB2659	RW-TB008	0.9498121615138311
TB2659	9050-05	0.9946185394774528
TB2659	4549-04	0.9934121843577627
TB2659	696-05	0.9940452841513743
TB2659	702-06	0.9942754617734417
TB2659	706-05	0.9939795486591126
TB2659	8129-04	0.995795
TB2659	3003-06	0.9945232985059739
TB2659	8651-04	0.9936507921919954
TB2659	QC-3	0.9711299575569823
TB2659	QC-9	0.9705848978270771
TB2659	QC-5	0.9711411000134803
TB2659	QC-8	0.966622
TB2659	QC-10	0.9662861216084723
TB2659	QC-4	0.9667865523689404
TB2659	QC-7	0.9636444799835009
TB2659	QC-6	0.9645889412006975
TB2659	QC-1	0.9647932527040154
TB2659	mada_1-10	0.9519080624646297
TB2659	mada_2-46	0.9498853625539488
TB2659	mada_1-1	0.9532888180634735
TB2659	mada_1-36	0.951693
TB2659	mada_1-39	0.9505413811493594
TB2659	mada_1-51	0.9522606549009753
TB2659	mada_1-44	0.9516902289278966
TB2659	mada_117	0.9492022090088031
TB2659	mada_118	0.9527683148142252
TB2659	mada_122	0.9518635868626085
TB2659	mada_107	0.95098
TB2659	R27252	0.9526948161097291
TB2659	R23887	0.949855
TB2659	R30215	0.9956795972988345
TB2659	R30078	0.9954324192502199
TB2659	R29816	0.9952070726187677
TB2659	R30234	0.995437
TB2659	18_0621851	0.9931748996579064
TB2659	R36431	0.9956643352785322
TB2659	R28703	0.9951778886129501
TB2659	mada_115	0.9939709389790263
TB2659	mada_2-42	0.994325
TB2659	R31095	0.9954092307720597
TB2659	R28012	0.9954388319879374
TB2659	R37765	0.9944019432334983
TB2659	R27657	0.9954507549742427
TB2659	R25048	0.994219
TB2659	R24120	0.9952966604312482
TB2659	R28581	0.9942058719376824
TB2659	R29598	0.9942809407974188
TB2659	mada_1-11	0.9946279270556627
TB2659	R24100	0.994187
TB2659	R21408	0.9862517818119231
TB2659	R20574	0.9863795755433887
TB2659	R20260	0.9864387978793755
TB2659	R18043	0.9860027796645401
TB2659	R22601	0.9859447565313718
TB2659	R23146	0.9857579035897793
TB2659	R32929	0.9865967546061495
TB2659	R21893	0.9856413775141093
TB2659	R30420	0.9863897167868094
TB2659	R26778	0.9859565961535952
TB2659	R26791	0.9865606457043814
TB2659	R28980	0.9857613430604802
TB2659	R27725	0.9864928902357896
TB2659	R18040	0.9860708845956694
TB2659	R27937	0.9860192546883881
TB2659	mada_1-30	0.9688353597653439
TB2659	mada_2-31	0.9691317740065334
TB2659	mada_1-41	0.9691037722506899
TB2659	R21770	0.9641143910397224
TB2659	R21839	0.9663819283850323
TB2659	mada_1-32	0.9651526858981311
TB2659	R30396	0.9640685382945359
TB2659	R21363	0.9664774310432285
TB2659	R20896	0.9643834762599793
TB2659	mada_102	0.9661522503553586
TB2659	mada_129	0.9641094888317714
TB2659	mada_139	0.967043
TB2659	mada_151	0.9650409044491088
TB2659	mada_105	0.9637228493563196
TB2659	R15311	0.9688293757288322
TB2659	mada_103	0.9697206411710264
TB2659	mada_2-25	0.970853
TB2659	mada_112	0.9696528635111935
TB2659	mada_124	0.9684138724139938
TB2659	mada_126	0.9639359436396138
TB2659	mada_120	0.9636867362700533
TB2659	R23571	0.9656904904259508
TB2659	mada_128	0.962332
TB2659	mada_1-12	0.9657413305769745
TB2659	mada_1-15	0.9640546494541785
TB2659	mada_2-1	0.9669051079334058
TB2659	mada_1-53	0.9656835430398574
TB2659	mada_1-50	0.9656659716913802
TB2659	mada_123	0.9663598667528013
TB2659	mada_2-53	0.9656898850699115
TB2659	mada_1-38	0.966558
TB2659	S0070-08	0.99554
TB2659	S0085-01	0.994432
TB2659	S0107-01	0.9948074678308506
TB2659	S0089-01	0.9946901100800564
TB2659	S0256-08	0.9933688621292869
TB2659	S0123-01	0.9685216726006327
TB2659	S0106-01	0.9653113242117658
TB2659	S0262-02	0.9685078347756009
TB2780	N0072	0.9541364769596374
TB2780	N0153	0.951392
TB2780	TB3113	0.9958136262361724
TB2780	TB1236	0.9961794534539355
TB2780	TB2659	0.9966230880939242
TB2780	TB1612	0.9953181171181386
TB2780	TB2512	0.9958190907723841
TB2780	TB2981	0.9959870516822028
TB2780	TB3091	0.9964040372154194
TB2780	M0003941_3	0.9954253212365493
TB2780	TB3368	0.995824
TB2780	N0145	0.9951135238337858
TB2780	N0155	0.9956983670118319
TB2780	TB2995	0.995243
TB2780	TB3396	0.996101
TB2780	N0004	0.9718666603488135
TB2780	N1274	0.9693432541099736
TB2780	N0054	0.9721793959071142
TB2780	02_R1179	0.9679
TB2780	01_R1134	0.968826
TB2780	M0017522_5	0.9670701652718474
TB2780	M0016395_7	0.9678998036141783
TB2780	M0010874_7	0.9650561775872055
TB2780	02_R1708	0.9655449360771075
TB2780	02_R0894	0.9646906394045929
TB2780	01_R1430	0.9694214078025084
TB2780	M0014888_3	0.9628406529685837
TB2780	02_R1896	0.9688816552982462
TB2780	TB4620	0.9687055766369023
TB2780	TB3162	0.9681427121604721
TB2780	MT_0080	0.9662770770860354
TB2780	TB3054	0.969809
TB2780	TB3251	0.9668857425471189
TB2780	M0016737_0	0.9667184061118801
TB2780	TB2661	0.9698882123445385
TB2780	TB3237	0.9711912232249094
TB2780	TB3169	0.9636432876012643
TB2780	TB3386	0.9695511004670175
TB2780	TB3334	0.967656
TB2780	M0011368_9	0.9705490756468022
TB2780	TB2968	0.966605
TB2780	N1272	0.9556392744644457
TB2780	N1176	0.9509279419946035
TB2780	N1202	0.9474203347248025
TB2780	N1177	0.9466982512917309
TB2780	N0091	0.9458334651775341
TB2780	RW-TB008	0.9496912272115723
TB2780	9050-05	0.9953539836744436
TB2780	4549-04	0.9941467481385157
TB2780	696-05	0.9947803095816387
TB2780	702-06	0.9950220974457817
TB2780	706-05	0.9944521478799214
TB2780	8129-04	0.9962033637663588
TB2780	3003-06	0.9952577116216874
TB2780	8651-04	0.9943773237725161
TB2780	QC-3	0.9718418832270334
TB2780	QC-9	0.9713187887773764
TB2780	QC-5	0.9718530394012576
TB2780	QC-8	0.9673068354503747
TB2780	QC-10	0.9669702903061513
TB2780	QC-4	0.9674501349027151
TB2780	QC-7	0.9642922822912965
TB2780	QC-6	0.9650697660838171
TB2780	QC-1	0.9652515132766982
TB2780	mada_1-10	0.9524097537486267
TB2780	mada_2-46	0.950368
TB2780	mada_1-1	0.9537932731356907
TB2780	mada_1-36	0.9521965130656348
TB2780	mada_1-39	0.951023
TB2780	mada_1-51	0.9527738684927219
TB2780	mada_1-44	0.9521831754512933
TB2780	mada_117	0.9497054019210736
TB2780	mada_118	0.9532734424985417
TB2780	mada_122	0.9523661356081221
TB2780	mada_107	0.9514925030097161
TB2780	R27252	0.9531927160822883
TB2780	R23887	0.9503764882346586
TB2780	R30215	0.9961561030974676
TB2780	R30078	0.9959211739625512
TB2780	R29816	0.9956782886933495
TB2780	R30234	0.9959220597989078
TB2780	18_0621851	0.9939012352658767
TB2780	R36431	0.9961637451963468
TB2780	R28703	0.9956527685671629
TB2780	mada_115	0.9946927125144946
TB2780	mada_2-42	0.9950391726529738
TB2780	R31095	0.9958947660508625
TB2780	R28012	0.9959275904711042
TB2780	R37765	0.9951086777867353
TB2780	R27657	0.9959418133464039
TB2780	R25048	0.994708
TB2780	R24120	0.9957748029754766
TB2780	R28581	0.9949377447425254
TB2780	R29598	0.9950032459591027
TB2780	mada_1-11	0.9953606264441993
TB2780	R24100	0.9949088439871466
TB2780	R21408	0.9867948341387488
TB2780	R20574	0.9869113184013539
TB2780	R20260	0.9869705744106376
TB2780	R18043	0.9865035948358195
TB2780	R22601	0.9864455469189877
TB2780	R23146	0.9862790976158655
TB2780	R32929	0.9871322515033706
TB2780	R21893	0.986166
TB2780	R30420	0.9869210132408515
TB2780	R26778	0.9864559860759221
TB2780	R26791	0.9870925283535944
TB2780	R28980	0.9862929892438455
TB2780	R27725	0.9870247392285368
TB2780	R18040	0.9865717346945552
TB2780	R27937	0.9865200818013892
TB2780	mada_1-30	0.9687150023675035
TB2780	mada_2-31	0.9696237541744421
TB2780	mada_1-41	0.9695997504933437
TB2780	R21770	0.9646062265062332
TB2780	R21839	0.9668561425085346
TB2780	mada_1-32	0.9656595089043792
TB2780	R30396	0.964542
TB2780	R21363	0.9669266923953058
TB2780	R20896	0.9648748201139841
TB2780	mada_102	0.9668268478485593
TB2780	mada_129	0.964772
TB2780	mada_139	0.9677050797527339
TB2780	mada_151	0.9657135363321862
TB2780	mada_105	0.9644082839634887
TB2780	R15311	0.9692634387903066
TB2780	mada_103	0.9701621125172659
TB2780	mada_2-25	0.9713377380316681
TB2780	mada_112	0.9700840298042327
TB2780	mada_124	0.9688548098809492
TB2780	mada_126	0.9646177944166102
TB2780	mada_120	0.9643683389669006
TB2780	R23571	0.9661588248720206
TB2780	mada_128	0.9628074634447923
TB2780	mada_1-12	0.9662003025872067
TB2780	mada_1-15	0.96453
TB2780	mada_2-1	0.9673877671811769
TB2780	mada_1-53	0.9661653011522137
TB2780	mada_1-50	0.9661459565949878
TB2780	mada_123	0.9662520422493378
TB2780	mada_2-53	0.9661716507957213
TB2780	mada_1-38	0.9670877774677548
TB2780	S0070-08	0.9960364210576657
TB2780	S0085-01	0.9951713224097589
TB2780	S0107-01	0.9955264580516052
TB2780	S0089-01	0.9954200288147994
TB2780	S0256-08	0.9941056427371595
TB2780	S0123-01	0.9690020535110412
TB2780	S0106-01	0.9657581900396048
TB2780	S0262-02	0.9689882095183446
TB1612	N0072	0.952406
TB1612	N0153	0.9496446697768414
TB1612	TB3113	0.994034
TB1612	TB1236	0.9941436882420238
TB1612	TB2659	0.9945866681442491
TB1612	TB2780	0.9953181171181386
TB1612	TB2512	0.9940204347780118
TB1612	TB2981	0.994185
TB1612	TB3091	0.9978990318960131
TB1612	M0003941_3	0.9936265839914677
TB1612	TB3368	0.9938497707748447
TB1612	N0145	0.9932616785315056
TB1612	N0155	0.993847
TB1612	TB2995	0.9934784831533608
TB1612	TB3396	0.9975214760495723
TB1612	N0004	0.9700808639997244
TB1612	N1274	0.9678092962475288
TB1612	N0054	0.970373
TB1612	02_R1179	0.9664447559219838
TB1612	01_R1134	0.9670905585573586
TB1612	M0017522_5	0.9656182536572888
TB1612	M0016395_7	0.966198
TB1612	M0010874_7	0.9635980305442672
TB1612	02_R1708	0.9641259961925867
TB1612	02_R0894	0.963261
TB1612	01_R1430	0.9680071247361366
TB1612	M0014888_3	0.961378
TB1612	02_R1896	0.9671564251595948
TB1612	TB4620	0.9670219745625829
TB1612	TB3162	0.9667055203514876
TB1612	MT_0080	0.9648827731185473
TB1612	TB3054	0.9680550242490913
TB1612	TB3251	0.965485
TB1612	M0016737_0	0.9653269819992341
TB1612	TB2661	0.9684205746357867
TB1612	TB3237	0.9698063668438297
TB1612	TB3169	0.9622352884289054
TB1612	TB3386	0.968087
TB1612	TB3334	0.9662132017672955
TB1612	M0011368_9	0.9691103120182418
TB1612	TB2968	0.9651216766714141
TB1612	N1272	0.953985
TB1612	N1176	0.9492866339258146
TB1612	N1202	0.9457280340793273
TB1612	N1177	0.9450096069649486
TB1612	N0091	0.9440964389481411
TB1612	RW-TB008	0.9481900486634831
TB1612	9050-05	0.9968757317107706
TB1612	4549-04	0.9955603655238467
TB1612	696-05	0.9962328559039765
TB1612	702-06	0.996328
TB1612	706-05	0.9927107702922261
TB1612	8129-04	0.9942249031259617
TB1612	3003-06	0.9965585478457605
TB1612	8651-04	0.9958401668627651
TB1612	QC-3	0.9699894098392221
TB1612	QC-9	0.9694799631578196
TB1612	QC-5	0.9700005346125373
TB1612	QC-8	0.9658763932021693
TB1612	QC-10	0.9655295399337105
TB1612	QC-4	0.9660226646863759
TB1612	QC-7	0.9628762373136411
TB1612	QC-6	0.9636047044447839
TB1612	QC-1	0.9637981676043199
TB1612	mada_1-10	0.9508162334129053
TB1612	mada_2-46	0.9487266528372861
TB1612	mada_1-1	0.9522119393398463
TB1612	mada_1-36	0.9505255403488004
TB1612	mada_1-39	0.9493154057839155
TB1612	mada_1-51	0.9511655892249704
TB1612	mada_1-44	0.9505261690491484
TB1612	mada_117	0.9479838822602923
TB1612	mada_118	0.9515425493996452
TB1612	mada_122	0.9506550634223296
TB1612	mada_107	0.9497629817609483
TB1612	R27252	0.9517897099744685
TB1612	R23887	0.9487293011783854
TB1612	R30215	0.9943783629723102
TB1612	R30078	0.9941021557637553
TB1612	R29816	0.9938105947325032
TB1612	R30234	0.9941057756917768
TB1612	18_0621851	0.9920502465948908
TB1612	R36431	0.9943013382294573
TB1612	R28703	0.9938515107329153
TB1612	mada_115	0.9928330262167069
TB1612	mada_2-42	0.9931892154191219
TB1612	R31095	0.9941202222209455
TB1612	R28012	0.994109
TB1612	R37765	0.9933116800305153
TB1612	R27657	0.9941397192415118
TB1612	R25048	0.9929073043068196
TB1612	R24120	0.9939284855887988
TB1612	R28581	0.9930694072565923
TB1612	R29598	0.9931329570725372
TB1612	mada_1-11	0.9935171724252855
TB1612	R24100	0.9930510750464594
TB1612	R21408	0.9849577106521193
TB1612	R20574	0.9850881254006246
TB1612	R20260	0.9851586445917621
TB1612	R18043	0.9849488003746834
TB1612	R22601	0.9849108000242643
TB1612	R23146	0.9844473754617096
TB1612	R32929	0.9852878371122497
TB1612	R21893	0.9843365719489815
TB1612	R30420	0.9850696298255897
TB1612	R26778	0.9845892954200876
TB1612	R26791	0.9855579643292913
TB1612	R28980	0.9844531066551991
TB1612	R27725	0.9854957010861342
TB1612	R18040	0.9850168566372022
TB1612	R27937	0.9849738897297773
TB1612	mada_1-30	0.9671769294717726
TB1612	mada_2-31	0.9680217772210739
TB1612	mada_1-41	0.9679844462072358
TB1612	R21770	0.9631412848147984
TB1612	R21839	0.965388
TB1612	mada_1-32	0.9642134819275802
TB1612	R30396	0.963153
TB1612	R21363	0.9654630614187685
TB1612	R20896	0.9634651018101463
TB1612	mada_102	0.9654500940016446
TB1612	mada_129	0.9632994379793646
TB1612	mada_139	0.9662242935131082
TB1612	mada_151	0.9642477450478005
TB1612	mada_105	0.9629437569833507
TB1612	R15311	0.9678023000234253
TB1612	mada_103	0.9687012869590282
TB1612	mada_2-25	0.9699232395311306
TB1612	mada_112	0.9686170615327654
TB1612	mada_124	0.967395
TB1612	mada_126	0.962921
TB1612	mada_120	0.9626692477953803
TB1612	R23571	0.9644100735252178
TB1612	mada_128	0.9610545261020228
TB1612	mada_1-12	0.9644365138857203
TB1612	mada_1-15	0.9628409550240834
TB1612	mada_2-1	0.9656483747702264
TB1612	mada_1-53	0.9644256238917389
TB1612	mada_1-50	0.9643817884354569
TB1612	mada_123	0.9644773750892661
TB1612	mada_2-53	0.9644292799672926
TB1612	mada_1-38	0.9653508392934942
TB1612	S0070-08	0.9941543879550424
TB1612	S0085-01	0.9933062014675476
TB1612	S0107-01	0.9936747017720718
TB1612	S0089-01	0.993564
TB1612	S0256-08	0.992255
TB1612	S0123-01	0.9672359052907361
TB1612	S0106-01	0.9642913942592249
TB1612	S0262-02	0.9672220792661707
TB2512	N0072	0.9535948262228667
TB2512	N0153	0.9510202686382819
TB2512	TB3113	0.9991570293160329
TB2512	TB1236	0.9949091992280021
TB2512	TB2659	0.9953408252856609
TB2512	TB2780	0.9958190907723841
TB2512	TB1612	0.9940204347780118
TB2512	TB2981	0.9993333864658565
TB2512	TB3091	0.995168
TB2512	M0003941_3	0.9949871254103381
TB2512	TB3368	0.9943670494231525
TB2512	N0145	0.994825
TB2512	N0155	0.9951999161485137
TB2512	TB2995	0.9985945263894709
TB2512	TB3396	0.9948301753882599
TB2512	N0004	0.9713923568036851
TB2512	N1274	0.9688371428752212
TB2512	N0054	0.9717134908568894
TB2512	02_R1179	0.9682959941685858
TB2512	01_R1134	0.9691883709054595
TB2512	M0017522_5	0.967433
TB2512	M0016395_7	0.9683769209083365
TB2512	M0010874_7	0.9654294195211817
TB2512	02_R1708	0.9657322449400243
TB2512	02_R0894	0.964867
TB2512	01_R1430	0.9698914687204554
TB2512	M0014888_3	0.9630122083067492
TB2512	02_R1896	0.9690703697665829
TB2512	TB4620	0.9690576330935936
TB2512	TB3162	0.9685367083830749
TB2512	MT_0080	0.9663942503277132
TB2512	TB3054	0.970151
TB2512	TB3251	0.967311
TB2512	M0016737_0	0.967077
TB2512	TB2661	0.9703203638871448
TB2512	TB3237	0.9715507958283548
TB2512	TB3169	0.9638676982819221
TB2512	TB3386	0.96998
TB2512	TB3334	0.9678198653636134
TB2512	M0011368_9	0.9708951032287713
TB2512	TB2968	0.9669808662566207
TB2512	N1272	0.9561683056071947
TB2512	N1176	0.9514905913442071
TB2512	N1202	0.947817
TB2512	N1177	0.9470825467901065
TB2512	N0091	0.9462248749795458
TB2512	RW-TB008	0.9492868091456398
TB2512	9050-05	0.9940744029419787
TB2512	4549-04	0.9928321626531631
TB2512	696-05	0.9935143161959231
TB2512	702-06	0.9937196403910566
TB2512	706-05	0.9977526284925742
TB2512	8129-04	0.9947601345614907
TB2512	3003-06	0.9939792519364714
TB2512	8651-04	0.9931401677460403
TB2512	QC-3	0.9713298054562163
TB2512	QC-9	0.9708065273852179
TB2512	QC-5	0.9713409515480187
TB2512	QC-8	0.9674639427921133
TB2512	QC-10	0.9671273352246642
TB2512	QC-4	0.9676005841314871
TB2512	QC-7	0.964485
TB2512	QC-6	0.9654201541037434
TB2512	QC-1	0.9656140093471424
TB2512	mada_1-10	0.9521070585548198
TB2512	mada_2-46	0.9500824402954986
TB2512	mada_1-1	0.9535307285969633
TB2512	mada_1-36	0.9518710691788653
TB2512	mada_1-39	0.9506724819434134
TB2512	mada_1-51	0.9524259996359499
TB2512	mada_1-44	0.9519404267892038
TB2512	mada_117	0.9493529196767052
TB2512	mada_118	0.9529127083264666
TB2512	mada_122	0.9520140111359303
TB2512	mada_107	0.9511469997621324
TB2512	R27252	0.9529490135287613
TB2512	R23887	0.9500881198645302
TB2512	R30215	0.995888
TB2512	R30078	0.9959355826986729
TB2512	R29816	0.9956541567556186
TB2512	R30234	0.9959442695133032
TB2512	18_0621851	0.9933484469485225
TB2512	R36431	0.9961598011980906
TB2512	R28703	0.995709
TB2512	mada_115	0.9941821673650226
TB2512	mada_2-42	0.9945341151873465
TB2512	R31095	0.9959169748093899
TB2512	R28012	0.9959419993981165
TB2512	R37765	0.9946801212308141
TB2512	R27657	0.9959406209192401
TB2512	R25048	0.9943808124225767
TB2512	R24120	0.9957800320135503
TB2512	R28581	0.9944024319786439
TB2512	R29598	0.9944578061277841
TB2512	mada_1-11	0.9948475068466571
TB2512	R24100	0.9943882119127375
TB2512	R21408	0.9865079504962665
TB2512	R20574	0.9866389558209029
TB2512	R20260	0.9867150217410116
TB2512	R18043	0.986228
TB2512	R22601	0.9861982187084606
TB2512	R23146	0.9859936045068813
TB2512	R32929	0.9868607369993047
TB2512	R21893	0.9858552052583718
TB2512	R30420	0.9866008958221596
TB2512	R26778	0.9861386546590406
TB2512	R26791	0.9868578493663496
TB2512	R28980	0.9859952217779967
TB2512	R27725	0.9867759743500746
TB2512	R18040	0.9862961791037395
TB2512	R27937	0.9862727347241932
TB2512	mada_1-30	0.9682711627223896
TB2512	mada_2-31	0.9700160232683754
TB2512	mada_1-41	0.9699924548188987
TB2512	R21770	0.9649616615642154
TB2512	R21839	0.9672519729118657
TB2512	mada_1-32	0.9660618904649029
TB2512	R30396	0.9649438775855954
TB2512	R21363	0.967286
TB2512	R20896	0.9652719679451625
TB2512	mada_102	0.9669794859147546
TB2512	mada_129	0.9649435769480248
TB2512	mada_139	0.9678796486778536
TB2512	mada_151	0.9658995075203886
TB2512	mada_105	0.9645701816583988
TB2512	R15311	0.9696873539479333
TB2512	mada_103	0.97051
TB2512	mada_2-25	0.9717478789156514
TB2512	mada_112	0.9704318253792479
TB2512	mada_124	0.9692021610276912
TB2512	mada_126	0.9647307693179731
TB2512	mada_120	0.9644812682074981
TB2512	R23571	0.9665024351632822
TB2512	mada_128	0.9631704646171899
TB2512	mada_1-12	0.9665470191926626
TB2512	mada_1-15	0.9649492968439319
TB2512	mada_2-1	0.9677593492851704
TB2512	mada_1-53	0.9665472719171816
TB2512	mada_1-50	0.9664891784432788
TB2512	mada_123	0.9666121734232166
TB2512	mada_2-53	0.966554
TB2512	mada_1-38	0.9672643774098517
TB2512	S0070-08	0.9959902552165768
TB2512	S0085-01	0.99463
TB2512	S0107-01	0.9950050471368791
TB2512	S0089-01	0.9948881275048761
TB2512	S0256-08	0.9935791494981973
TB2512	S0123-01	0.9693163843230502
TB2512	S0106-01	0.9661187911420813
TB2512	S0262-02	0.9693025357551824
TB2981	N0072	0.9537392989823938
TB2981	N0153	0.9511710522320671
TB2981	TB3113	0.9992997752140235
TB2981	TB1236	0.9950494981229606
TB2981	TB2659	0.9954926537498224
TB2981	TB2780	0.9959870516822028
TB2981	TB1612	0.994185
TB2981	TB2512	0.9993333864658565
TB2981	TB3091	0.9952941360437123
TB2981	M0003941_3	0.9951416181537092
TB2981	TB3368	0.9945096342354194
TB2981	N0145	0.994987
TB2981	N0155	0.9953622608719639
TB2981	TB2995	0.9987367294418029
TB2981	TB3396	0.9949494055371916
TB2981	N0004	0.9715616293153261
TB2981	N1274	0.9689878752952078
TB2981	N0054	0.9718658139012432
TB2981	02_R1179	0.9684530337241756
TB2981	01_R1134	0.9693418145253787
TB2981	M0017522_5	0.9676009052249385
TB2981	M0016395_7	0.9685234657522055
TB2981	M0010874_7	0.9655570665714757
TB2981	02_R1708	0.9658805269199917
TB2981	02_R0894	0.9650149897977152
TB2981	01_R1430	0.9699780138356164
TB2981	M0014888_3	0.9631798593652102
TB2981	02_R1896	0.9691939415061521
TB2981	TB4620	0.9692077994015162
TB2981	TB3162	0.968673
TB2981	MT_0080	0.966549
TB2981	TB3054	0.970275
TB2981	TB3251	0.9674172127996805
TB2981	M0016737_0	0.9672340376499603
TB2981	TB2661	0.9704549915400706
TB2981	TB3237	0.971697
TB2981	TB3169	0.9640433761728536
TB2981	TB3386	0.9701432022378118
TB2981	TB3334	0.9679678412891326
TB2981	M0011368_9	0.971043
TB2981	TB2968	0.9670884907040581
TB2981	N1272	0.9563001965563047
TB2981	N1176	0.95163
TB2981	N1202	0.9479755936380708
TB2981	N1177	0.9472249056749523
TB2981	N0091	0.9463767322123021
TB2981	RW-TB008	0.9494403476443594
TB2981	9050-05	0.9942169046834937
TB2981	4549-04	0.9929868325984937
TB2981	696-05	0.9936457392818661
TB2981	702-06	0.993874
TB2981	706-05	0.9979144748244358
TB2981	8129-04	0.9949113782455618
TB2981	3003-06	0.9941217305702411
TB2981	8651-04	0.9932715457665133
TB2981	QC-3	0.9714914084488213
TB2981	QC-9	0.9709680437352768
TB2981	QC-5	0.9715025577997484
TB2981	QC-8	0.9676251116092405
TB2981	QC-10	0.9672884426907037
TB2981	QC-4	0.9677653414690707
TB2981	QC-7	0.9646399697371046
TB2981	QC-6	0.9655753330375012
TB2981	QC-1	0.9657692305079534
TB2981	mada_1-10	0.9522565529386342
TB2981	mada_2-46	0.9502356862963957
TB2981	mada_1-1	0.9536840611840914
TB2981	mada_1-36	0.9520244948486704
TB2981	mada_1-39	0.9508253225922844
TB2981	mada_1-51	0.9525729093549192
TB2981	mada_1-44	0.9520934295153474
TB2981	mada_117	0.949507
TB2981	mada_118	0.9530631941317557
TB2981	mada_122	0.9521643670418617
TB2981	mada_107	0.9512942615105319
TB2981	R27252	0.9531003248752493
TB2981	R23887	0.950246
TB2981	R30215	0.9960181265144995
TB2981	R30078	0.9960787460448332
TB2981	R29816	0.9958261819495933
TB2981	R30234	0.9960828458445679
TB2981	18_0621851	0.9935201863428966
TB2981	R36431	0.9963048322538707
TB2981	R28703	0.9958704009846852
TB2981	mada_115	0.9943237831761025
TB2981	mada_2-42	0.9946995755845394
TB2981	R31095	0.996065
TB2981	R28012	0.9960851639508598
TB2981	R37765	0.9948313993123855
TB2981	R27657	0.9960934230819813
TB2981	R25048	0.994521
TB2981	R24120	0.9959323500592916
TB2981	R28581	0.9945610117046845
TB2981	R29598	0.9946058530941358
TB2981	mada_1-11	0.9949960846920425
TB2981	R24100	0.9945362462934132
TB2981	R21408	0.9866729787473191
TB2981	R20574	0.9867953637370318
TB2981	R20260	0.9868714432140239
TB2981	R18043	0.9863930983446505
TB2981	R22601	0.9863350555898236
TB2981	R23146	0.9861531557727047
TB2981	R32929	0.9869930705571373
TB2981	R21893	0.9859988014538209
TB2981	R30420	0.9867804951865701
TB2981	R26778	0.986301
TB2981	R26791	0.9869947431257404
TB2981	R28980	0.9861670481361265
TB2981	R27725	0.9869324190995364
TB2981	R18040	0.9864612308563128
TB2981	R27937	0.9864095827622384
TB2981	mada_1-30	0.9684167122865437
TB2981	mada_2-31	0.9701747018024861
TB2981	mada_1-41	0.9701511291101825
TB2981	R21770	0.9651214059190286
TB2981	R21839	0.9674176029873482
TB2981	mada_1-32	0.9662217697199419
TB2981	R30396	0.9651186563895212
TB2981	R21363	0.967461
TB2981	R20896	0.9654499159351332
TB2981	mada_102	0.9671375240386848
TB2981	mada_129	0.9650975713838826
TB2981	mada_139	0.968045
TB2981	mada_151	0.9660672913617327
TB2981	mada_105	0.9647374842075496
TB2981	R15311	0.9698341421839193
TB2981	mada_103	0.9706563783596401
TB2981	mada_2-25	0.9718947202206563
TB2981	mada_112	0.9705782467919638
TB2981	mada_124	0.9693506278118651
TB2981	mada_126	0.9648888022203276
TB2981	mada_120	0.9646392402738982
TB2981	R23571	0.966638
TB2981	mada_128	0.9632865529157062
TB2981	mada_1-12	0.9666702752013494
TB2981	mada_1-15	0.9650846017571134
TB2981	mada_2-1	0.9678864506013706
TB2981	mada_1-53	0.9666736739285459
TB2981	mada_1-50	0.9666155769207245
TB2981	mada_123	0.9667262356983297
TB2981	mada_2-53	0.9666800319861545
TB2981	mada_1-38	0.9674129832928646
TB2981	S0070-08	0.9961522507516608
TB2981	S0085-01	0.9948018159277804
TB2981	S0107-01	0.9951609743895811
TB2981	S0089-01	0.9950504563787272
TB2981	S0256-08	0.993751
TB2981	S0123-01	0.9694628191231365
TB2981	S0106-01	0.9662746596025532
TB2981	S0262-02	0.9694489684478271
TB3091	N0072	0.9533515673555657
TB3091	N0153	0.9505858283783309
TB3091	TB3113	0.9951469269810947
TB3091	TB1236	0.9952244224786735
TB3091	TB2659	0.9956678064311051
TB3091	TB2780	0.9964040372154194
TB3091	TB1612	0.9978990318960131
TB3091	TB2512	0.995168
TB3091	TB2981	0.9952941360437123
TB3091	M0003941_3	0.9947207985550691
TB3091	TB3368	0.9949472967439463
TB3091	N0145	0.9943124902432009
TB3091	N0155	0.9949106390335617
TB3091	TB2995	0.99459
TB3091	TB3396	0.9991898427718763
TB3091	N0004	0.971087
TB3091	N1274	0.968814
TB3091	N0054	0.9713868423820976
TB3091	02_R1179	0.9674343377901105
TB3091	01_R1134	0.9681130782086508
TB3091	M0017522_5	0.9665745477954988
TB3091	M0016395_7	0.9672266533371003
TB3091	M0010874_7	0.9645878872262116
TB3091	02_R1708	0.9651020769785721
TB3091	02_R0894	0.9642365371105881
TB3091	01_R1430	0.9690589763812908
TB3091	M0014888_3	0.9623653251921955
TB3091	02_R1896	0.9681294563297537
TB3091	TB4620	0.9679660065712962
TB3091	TB3162	0.967683
TB3091	MT_0080	0.9658614018754327
TB3091	TB3054	0.9690300274377327
TB3091	TB3251	0.9664843123006323
TB3091	M0016737_0	0.9662821443940809
TB3091	TB2661	0.9694155602127681
TB3091	TB3237	0.9708045778247685
TB3091	TB3169	0.9632644785301452
TB3091	TB3386	0.9690816071160108
TB3091	TB3334	0.9671929770644607
TB3091	M0011368_9	0.9701051012037338
TB3091	TB2968	0.9661224761355608
TB3091	N1272	0.9548792514998679
TB3091	N1176	0.950207
TB3091	N1202	0.9466379974271311
TB3091	N1177	0.9459211374333535
TB3091	N0091	0.9450226063602997
TB3091	RW-TB008	0.9491443192918846
TB3091	9050-05	0.9985600229659057
TB3091	4549-04	0.9971772269137981
TB3091	696-05	0.9978576658230448
TB3091	702-06	0.9980164639023839
TB3091	706-05	0.9937909434581341
TB3091	8129-04	0.9953898540461498
TB3091	3003-06	0.9982592691556408
TB3091	8651-04	0.9974943576415874
TB3091	QC-3	0.9710050242487818
TB3091	QC-9	0.9704928952042629
TB3091	QC-5	0.9710161677471755
TB3091	QC-8	0.966854
TB3091	QC-10	0.9665099684301915
TB3091	QC-4	0.9669812816181232
TB3091	QC-7	0.9638337169490582
TB3091	QC-6	0.9645638830260671
TB3091	QC-1	0.964758
TB3091	mada_1-10	0.9517411416250476
TB3091	mada_2-46	0.9496673027878605
TB3091	mada_1-1	0.9531035640851282
TB3091	mada_1-36	0.9514805847009237
TB3091	mada_1-39	0.9502841319770902
TB3091	mada_1-51	0.9520242064923566
TB3091	mada_1-44	0.9515494920673997
TB3091	mada_117	0.9489420899472323
TB3091	mada_118	0.9524955659971802
TB3091	mada_122	0.9515964704750979
TB3091	mada_107	0.9507056180379917
TB3091	R27252	0.9527294470081107
TB3091	R23887	0.9496480825756384
TB3091	R30215	0.9955017807080154
TB3091	R30078	0.9951825648158259
TB3091	R29816	0.9948810858074368
TB3091	R30234	0.9951871140179241
TB3091	18_0621851	0.9930896010100627
TB3091	R36431	0.9953920186875921
TB3091	R28703	0.9949656195097013
TB3091	mada_115	0.9939124179914358
TB3091	mada_2-42	0.9942942741387165
TB3091	R31095	0.9951712988847364
TB3091	R28012	0.9951889775238097
TB3091	R37765	0.9943880199293911
TB3091	R27657	0.9952174141942769
TB3091	R25048	0.9939959913499973
TB3091	R24120	0.9949991011944689
TB3091	R28581	0.994123
TB3091	R29598	0.994196
TB3091	mada_1-11	0.9945686651921593
TB3091	R24100	0.9941144087227658
TB3091	R21408	0.9859994070940397
TB3091	R20574	0.9861244815481863
TB3091	R20260	0.9861950735153889
TB3091	R18043	0.9860190545371604
TB3091	R22601	0.9860005789199845
TB3091	R23146	0.9854958483356939
TB3091	R32929	0.9863384869004757
TB3091	R21893	0.9853311770287175
TB3091	R30420	0.9860973369559742
TB3091	R26778	0.9856450336729629
TB3091	R26791	0.986648
TB3091	R28980	0.9855088390975839
TB3091	R27725	0.9865607311365314
TB3091	R18040	0.9860871823492648
TB3091	R27937	0.9860637343576559
TB3091	mada_1-30	0.9681943492788276
TB3091	mada_2-31	0.9690189620927904
TB3091	mada_1-41	0.9689949659230496
TB3091	R21770	0.9641100923898835
TB3091	R21839	0.9663948110963447
TB3091	mada_1-32	0.9652180005559913
TB3091	R30396	0.9641556165175682
TB3091	R21363	0.9664324619032352
TB3091	R20896	0.9644476052195864
TB3091	mada_102	0.9664179898853323
TB3091	mada_129	0.9642911870120677
TB3091	mada_139	0.9672375019506879
TB3091	mada_151	0.9652376405722447
TB3091	mada_105	0.9639283766345463
TB3091	R15311	0.9687953195698954
TB3091	mada_103	0.9696988999903657
TB3091	mada_2-25	0.9709265397805026
TB3091	mada_112	0.9696145834041695
TB3091	mada_124	0.9683917458979814
TB3091	mada_126	0.9638794803781541
TB3091	mada_120	0.9636302151353101
TB3091	R23571	0.9653907009939156
TB3091	mada_128	0.9620218054047535
TB3091	mada_1-12	0.9654170896777448
TB3091	mada_1-15	0.9638262752191281
TB3091	mada_2-1	0.9666309356676477
TB3091	mada_1-53	0.9654206515440048
TB3091	mada_1-50	0.9653625675226117
TB3091	mada_123	0.9654575129835578
TB3091	mada_2-53	0.9654269912872232
TB3091	mada_1-38	0.9663659239747819
TB3091	S0070-08	0.9952252575781333
TB3091	S0085-01	0.9943602138387307
TB3091	S0107-01	0.9947386259172685
TB3091	S0089-01	0.9946180290508713
TB3091	S0256-08	0.9932945804871051
TB3091	S0123-01	0.968238
TB3091	S0106-01	0.9652749795761096
TB3091	S0262-02	0.9682245347669457
M0003941_3	N0072	0.9538233019360558
M0003941_3	N0153	0.9510941606166038
M0003941_3	TB3113	0.995004
M0003941_3	TB1236	0.9942410136587838
M0003941_3	TB2659	0.9946837415595752
M0003941_3	TB2780	0.9954253212365493
M0003941_3	TB1612	0.9936265839914677
M0003941_3	TB2512	0.9949871254103381
M0003941_3	TB2981	0.9951416181537092
M0003941_3	TB3091	0.9947207985550691
M0003941_3	TB3368	0.9937278460564889
M0003941_3	N0145	0.9948293354307746
M0003941_3	N0155	0.9954332704485779
M0003941_3	TB2995	0.994411
M0003941_3	TB3396	0.9943722065275418
M0003941_3	N0004	0.9715291804313061
M0003941_3	N1274	0.9689560327205295
M0003941_3	N0054	0.9718458172165305
M0003941_3	02_R1179	0.9675832338608661
M0003941_3	01_R1134	0.9685331034117172
M0003941_3	M0017522_5	0.966729
M0003941_3	M0016395_7	0.9676688058903978
M0003941_3	M0010874_7	0.9647503169141616
M0003941_3	02_R1708	0.9653207842144977
M0003941_3	02_R0894	0.9644165597267157
M0003941_3	01_R1430	0.9691526530590048
M0003941_3	M0014888_3	0.9625062966343599
M0003941_3	02_R1896	0.9685973931373756
M0003941_3	TB4620	0.9684213170764386
M0003941_3	TB3162	0.9678559706675419
M0003941_3	MT_0080	0.9659820866793258
M0003941_3	TB3054	0.9694978714151267
M0003941_3	TB3251	0.9666516489538914
M0003941_3	M0016737_0	0.9664016792047802
M0003941_3	TB2661	0.9695490372447587
M0003941_3	TB3237	0.9708443152073817
M0003941_3	TB3169	0.9634081149510365
M0003941_3	TB3386	0.9692143243519931
M0003941_3	TB3334	0.9673276797683461
M0003941_3	M0011368_9	0.9702256281701105
M0003941_3	TB2968	0.9662974467365114
M0003941_3	N1272	0.9553226636555754
M0003941_3	N1176	0.9506589790077256
M0003941_3	N1202	0.9471057254912169
M0003941_3	N1177	0.9464262310092606
M0003941_3	N0091	0.9455456539676971
M0003941_3	RW-TB008	0.9494370379981331
M0003941_3	9050-05	0.9937149538614212
M0003941_3	4549-04	0.9925122822950152
M0003941_3	696-05	0.9931519747206364
M0003941_3	702-06	0.9933773389515865
M0003941_3	706-05	0.9936788288415519
M0003941_3	8129-04	0.9943977391589557
M0003941_3	3003-06	0.9936107189795893
M0003941_3	8651-04	0.9928484812580611
M0003941_3	QC-3	0.9715107970388682
M0003941_3	QC-9	0.9709428764137982
M0003941_3	QC-5	0.9715031852299757
M0003941_3	QC-8	0.9671102650839117
M0003941_3	QC-10	0.9666848376682373
M0003941_3	QC-4	0.9672125432937351
M0003941_3	QC-7	0.9640020867568954
M0003941_3	QC-6	0.9647351396457426
M0003941_3	QC-1	0.964992
M0003941_3	mada_1-10	0.952216
M0003941_3	mada_2-46	0.9502348703473553
M0003941_3	mada_1-1	0.9536058827437243
M0003941_3	mada_1-36	0.9519866020797976
M0003941_3	mada_1-39	0.9507981729798645
M0003941_3	mada_1-51	0.9525357808397509
M0003941_3	mada_1-44	0.9520686473014462
M0003941_3	mada_117	0.9494861881845017
M0003941_3	mada_118	0.9529637850648001
M0003941_3	mada_122	0.9521544504272236
M0003941_3	mada_107	0.9512547606932062
M0003941_3	R27252	0.9529484215593382
M0003941_3	R23887	0.9501575153734063
M0003941_3	R30215	0.9952514792593465
M0003941_3	R30078	0.9950902047643556
M0003941_3	R29816	0.9948008282102393
M0003941_3	R30234	0.9950699969901179
M0003941_3	18_0621851	0.9935575427316505
M0003941_3	R36431	0.9952665191015485
M0003941_3	R28703	0.9948839345343953
M0003941_3	mada_115	0.9960197373187635
M0003941_3	mada_2-42	0.9963895969613649
M0003941_3	R31095	0.9950564841943512
M0003941_3	R28012	0.9950966133293263
M0003941_3	R37765	0.9954325964892439
M0003941_3	R27657	0.9950824007479218
M0003941_3	R25048	0.9937370963598926
M0003941_3	R24120	0.9949375621173879
M0003941_3	R28581	0.9946642111482344
M0003941_3	R29598	0.9947140931317913
M0003941_3	mada_1-11	0.9950832089136235
M0003941_3	R24100	0.9946454067029737
M0003941_3	R21408	0.9865835388185018
M0003941_3	R20574	0.9866854286317872
M0003941_3	R20260	0.9867382930072763
M0003941_3	R18043	0.9862800589406928
M0003941_3	R22601	0.986234
M0003941_3	R23146	0.9860383628569865
M0003941_3	R32929	0.9868689772749643
M0003941_3	R21893	0.9858890687655018
M0003941_3	R30420	0.9866728372428145
M0003941_3	R26778	0.9861938437530112
M0003941_3	R26791	0.986871
M0003941_3	R28980	0.9860590721780923
M0003941_3	R27725	0.9868033314325834
M0003941_3	R18040	0.9863227064774107
M0003941_3	R27937	0.9862651638314149
M0003941_3	mada_1-30	0.9684023083563087
M0003941_3	mada_2-31	0.969381
M0003941_3	mada_1-41	0.9693687672160258
M0003941_3	R21770	0.964317
M0003941_3	R21839	0.9665853495128667
M0003941_3	mada_1-32	0.9653882604103717
M0003941_3	R30396	0.9643293461452579
M0003941_3	R21363	0.9666309760556059
M0003941_3	R20896	0.9646243393794435
M0003941_3	mada_102	0.966531
M0003941_3	mada_129	0.9645262065391301
M0003941_3	mada_139	0.967365
M0003941_3	mada_151	0.9654429885617556
M0003941_3	mada_105	0.9640681574893665
M0003941_3	R15311	0.96901
M0003941_3	mada_103	0.9698288627002076
M0003941_3	mada_2-25	0.9710884338294865
M0003941_3	mada_112	0.9698021499071144
M0003941_3	mada_124	0.9685645688050003
M0003941_3	mada_126	0.964317
M0003941_3	mada_120	0.9640748683821455
M0003941_3	R23571	0.9658735341686823
M0003941_3	mada_128	0.9624614239608038
M0003941_3	mada_1-12	0.9659190194180647
M0003941_3	mada_1-15	0.9642880210151765
M0003941_3	mada_2-1	0.9671257441589474
M0003941_3	mada_1-53	0.9658870867506884
M0003941_3	mada_1-50	0.9658575051296605
M0003941_3	mada_123	0.9659266925140852
M0003941_3	mada_2-53	0.9658934307815364
M0003941_3	mada_1-38	0.9667988111520777
M0003941_3	S0070-08	0.995128
M0003941_3	S0085-01	0.994887
M0003941_3	S0107-01	0.9952416538723857
M0003941_3	S0089-01	0.9951228919517604
M0003941_3	S0256-08	0.993822
M0003941_3	S0123-01	0.9686265760851328
M0003941_3	S0106-01	0.9654336543378987
M0003941_3	S0262-02	0.9686127396844406
TB3368	N0072	0.9524716300180642
TB3368	N0153	0.9499188372656817
TB3368	TB3113	0.9943794858590549
TB3368	TB1236	0.9946247425558191
TB3368	TB2659	0.9950679595841769
TB3368	TB2780	0.995824
TB3368	TB1612	0.9938497707748447
TB3368	TB2512	0.9943670494231525
TB3368	TB2981	0.9945096342354194
TB3368	TB3091	0.9949472967439463
TB3368	M0003941_3	0.9937278460564889
TB3368	N0145	0.9935562916495222
TB3368	N0155	0.9939320684013858
TB3368	TB2995	0.9938349492918603
TB3368	TB3396	0.9946070857010375
TB3368	N0004	0.9702016377528575
TB3368	N1274	0.9676795094462244
TB3368	N0054	0.9705352020604868
TB3368	02_R1179	0.9664701296092633
TB3368	01_R1134	0.9673815987038283
TB3368	M0017522_5	0.9656132732719975
TB3368	M0016395_7	0.9665200822466258
TB3368	M0010874_7	0.9636120233845892
TB3368	02_R1708	0.963899
TB3368	02_R0894	0.9630342330764672
TB3368	01_R1430	0.9680937234973703
TB3368	M0014888_3	0.9611603376528691
TB3368	02_R1896	0.9672389193795691
TB3368	TB4620	0.9672437100027887
TB3368	TB3162	0.9667362646081998
TB3368	MT_0080	0.9668229819417519
TB3368	TB3054	0.9683092210303501
TB3368	TB3251	0.9655457565437846
TB3368	M0016737_0	0.9652496416656523
TB3368	TB2661	0.9684899533299711
TB3368	TB3237	0.9697346144169777
TB3368	TB3169	0.9620669257268046
TB3368	TB3386	0.968126
TB3368	TB3334	0.965993
TB3368	M0011368_9	0.9690774013220653
TB3368	TB2968	0.9651322179039559
TB3368	N1272	0.9541778654491027
TB3368	N1176	0.94948
TB3368	N1202	0.9459820564879033
TB3368	N1177	0.9452495305576343
TB3368	N0091	0.9443692543526238
TB3368	RW-TB008	0.9507503838709029
TB3368	9050-05	0.9938978367001141
TB3368	4549-04	0.9926363688161213
TB3368	696-05	0.9933164697538079
TB3368	702-06	0.9933573860525792
TB3368	706-05	0.9930073689223391
TB3368	8129-04	0.9944986326459823
TB3368	3003-06	0.9935918491281454
TB3368	8651-04	0.9928853925695657
TB3368	QC-3	0.9701427037612921
TB3368	QC-9	0.9696197600212911
TB3368	QC-5	0.9701538323508768
TB3368	QC-8	0.9656262512338339
TB3368	QC-10	0.9652901437939024
TB3368	QC-4	0.9657618153404307
TB3368	QC-7	0.9626482393548421
TB3368	QC-6	0.9635769217539597
TB3368	QC-1	0.9637703907689877
TB3368	mada_1-10	0.9509952843097899
TB3368	mada_2-46	0.9489878885482887
TB3368	mada_1-1	0.9524002346969971
TB3368	mada_1-36	0.9507806388124875
TB3368	mada_1-39	0.9496125568380317
TB3368	mada_1-51	0.9513189103860956
TB3368	mada_1-44	0.950808
TB3368	mada_117	0.9482776857252087
TB3368	mada_118	0.9518237347177546
TB3368	mada_122	0.950911
TB3368	mada_107	0.9500271378420786
TB3368	R27252	0.9517541185836519
TB3368	R23887	0.948946
TB3368	R30215	0.99474
TB3368	R30078	0.9944922812405182
TB3368	R29816	0.9941396271745718
TB3368	R30234	0.9944532697573676
TB3368	18_0621851	0.9921110291433352
TB3368	R36431	0.9946521175329582
TB3368	R28703	0.9941988968687925
TB3368	mada_115	0.9929035229358304
TB3368	mada_2-42	0.9932675259404415
TB3368	R31095	0.9944466332024215
TB3368	R28012	0.9944986895512109
TB3368	R37765	0.9934087940352125
TB3368	R27657	0.9944835579040232
TB3368	R25048	0.9932545207583532
TB3368	R24120	0.9942607777909039
TB3368	R28581	0.9931408383578089
TB3368	R29598	0.9932268429637807
TB3368	mada_1-11	0.9935588868443465
TB3368	R24100	0.9931449463195823
TB3368	R21408	0.985266
TB3368	R20574	0.9854219924261292
TB3368	R20260	0.9854811805416779
TB3368	R18043	0.9849732208368103
TB3368	R22601	0.9849238569616132
TB3368	R23146	0.9847120597663808
TB3368	R32929	0.9855826978639024
TB3368	R21893	0.984609
TB3368	R30420	0.9853475946355542
TB3368	R26778	0.9848703483365555
TB3368	R26791	0.9855833444369809
TB3368	R28980	0.9847191510207072
TB3368	R27725	0.9855351665574644
TB3368	R18040	0.9850412836212827
TB3368	R27937	0.9849983127451614
TB3368	mada_1-30	0.9696051200916426
TB3368	mada_2-31	0.9682694755708839
TB3368	mada_1-41	0.968235
TB3368	R21770	0.9631396905884457
TB3368	R21839	0.9653985215260662
TB3368	mada_1-32	0.96422
TB3368	R30396	0.9631664600876461
TB3368	R21363	0.9654362635619015
TB3368	R20896	0.9635189614402158
TB3368	mada_102	0.9673930411018886
TB3368	mada_129	0.9630867252190745
TB3368	mada_139	0.9660283713473707
TB3368	mada_151	0.9640549700099563
TB3368	mada_105	0.962729
TB3368	R15311	0.9678184055429194
TB3368	mada_103	0.9686996194134062
TB3368	mada_2-25	0.9699628097784666
TB3368	mada_112	0.968622
TB3368	mada_124	0.9673935321076712
TB3368	mada_126	0.9629819683174026
TB3368	mada_120	0.9627329924411857
TB3368	R23571	0.9646878483582619
TB3368	mada_128	0.9613251645581513
TB3368	mada_1-12	0.9647178350420246
TB3368	mada_1-15	0.9631248495175301
TB3368	mada_2-1	0.9659161324683375
TB3368	mada_1-53	0.96472
TB3368	mada_1-50	0.9646489267494226
TB3368	mada_123	0.9647403806026871
TB3368	mada_2-53	0.9647266793150663
TB3368	mada_1-38	0.9654605501299491
TB3368	S0070-08	0.9944849501572084
TB3368	S0085-01	0.9933918735512904
TB3368	S0107-01	0.9937526348672763
TB3368	S0089-01	0.9936353445476004
TB3368	S0256-08	0.9923123403623506
TB3368	S0123-01	0.9675352564611335
TB3368	S0106-01	0.9642943155297802
TB3368	S0262-02	0.9675214252784838
N0145	N0072	0.9534197577427133
N0145	N0153	0.9510197948127755
N0145	TB3113	0.9948202132144793
N0145	TB1236	0.9942158922193672
N0145	TB2659	0.9946446004989669
N0145	TB2780	0.9951135238337858
N0145	TB1612	0.9932616785315056
N0145	TB2512	0.994825
N0145	TB2981	0.994987
N0145	TB3091	0.9943124902432009
N0145	M0003941_3	0.9948293354307746
N0145	TB3368	0.9935562916495222
N0145	N0155	0.9952595639911725
N0145	TB2995	0.9942627479424123
N0145	TB3396	0.9939964245659033
N0145	N0004	0.9712864454175163
N0145	N1274	0.968629
N0145	N0054	0.9715911087652426
N0145	02_R1179	0.967406
N0145	01_R1134	0.9683184539153511
N0145	M0017522_5	0.9666273069936955
N0145	M0016395_7	0.9674580694764262
N0145	M0010874_7	0.964545
N0145	02_R1708	0.9648755619681851
N0145	02_R0894	0.9640101631018296
N0145	01_R1430	0.9689328134917037
N0145	M0014888_3	0.9621769230334507
N0145	02_R1896	0.9682171166504386
N0145	TB4620	0.9682402506456099
N0145	TB3162	0.9676614834068341
N0145	MT_0080	0.9656071981906899
N0145	TB3054	0.9693264322904275
N0145	TB3251	0.9664202416953219
N0145	M0016737_0	0.9662784724804235
N0145	TB2661	0.9694080843492634
N0145	TB3237	0.9707254633760259
N0145	TB3169	0.9629938994376743
N0145	TB3386	0.9690826506411508
N0145	TB3334	0.9669990142316215
N0145	M0011368_9	0.9700685285701351
N0145	TB2968	0.9662131321714553
N0145	N1272	0.9551296036966778
N0145	N1176	0.9504714417039911
N0145	N1202	0.9468969434118133
N0145	N1177	0.9462233061301187
N0145	N0091	0.9453171620311781
N0145	RW-TB008	0.9490640380103381
N0145	9050-05	0.9932750201510432
N0145	4549-04	0.9920778361041351
N0145	696-05	0.992692
N0145	702-06	0.9929323832657875
N0145	706-05	0.9934812631973581
N0145	8129-04	0.9939694832741555
N0145	3003-06	0.9931799697653367
N0145	8651-04	0.992307
N0145	QC-3	0.9712056075401745
N0145	QC-9	0.9706719766804062
N0145	QC-5	0.9712167543291694
N0145	QC-8	0.9666290097281682
N0145	QC-10	0.9662823815461657
N0145	QC-4	0.9667655705728992
N0145	QC-7	0.9636325265395087
N0145	QC-6	0.9645732116956184
N0145	QC-1	0.9647566650759168
N0145	mada_1-10	0.9519143358230688
N0145	mada_2-46	0.9498640178407517
N0145	mada_1-1	0.9532643202890133
N0145	mada_1-36	0.951689
N0145	mada_1-39	0.9504895948761534
N0145	mada_1-51	0.9522328774463874
N0145	mada_1-44	0.9516548767863905
N0145	mada_117	0.9491772050186023
N0145	mada_118	0.9527529141167584
N0145	mada_122	0.9518558464200694
N0145	mada_107	0.9509523080231382
N0145	R27252	0.9526999777392143
N0145	R23887	0.9498395459903533
N0145	R30215	0.9950781971259062
N0145	R30078	0.9949549464234572
N0145	R29816	0.9947351571213618
N0145	R30234	0.9949576583049806
N0145	18_0621851	0.9933053243240573
N0145	R36431	0.9951950706601846
N0145	R28703	0.9947105572818034
N0145	mada_115	0.9941548378286481
N0145	mada_2-42	0.9944821280022177
N0145	R31095	0.99493
N0145	R28012	0.9949613568410252
N0145	R37765	0.9945194968079247
N0145	R27657	0.9949696084822262
N0145	R25048	0.9936233015314374
N0145	R24120	0.9948183003519511
N0145	R28581	0.9975527554007918
N0145	R29598	0.9976249284197404
N0145	mada_1-11	0.9977811328819296
N0145	R24100	0.9975550499420018
N0145	R21408	0.98639
N0145	R20574	0.9864932501740118
N0145	R20260	0.9865415786180126
N0145	R18043	0.9860831543720371
N0145	R22601	0.9860251121141953
N0145	R23146	0.9858500232989745
N0145	R32929	0.9866900387677666
N0145	R21893	0.9857225340098288
N0145	R30420	0.9865070346363711
N0145	R26778	0.9859928392325976
N0145	R26791	0.9866743978929661
N0145	R28980	0.9858639208608548
N0145	R27725	0.9865956991739186
N0145	R18040	0.9861299053548729
N0145	R27937	0.9860818978339212
N0145	mada_1-30	0.9681593609554885
N0145	mada_2-31	0.9691407848562437
N0145	mada_1-41	0.969117
N0145	R21770	0.9641385131852872
N0145	R21839	0.9663857802138982
N0145	mada_1-32	0.9651566605626415
N0145	R30396	0.9640447311649218
N0145	R21363	0.9664666146839423
N0145	R20896	0.9643699469859183
N0145	mada_102	0.9661858731951564
N0145	mada_129	0.9641025444020714
N0145	mada_139	0.9670310583255376
N0145	mada_151	0.9650746785190769
N0145	mada_105	0.963732
N0145	R15311	0.9688360886225005
N0145	mada_103	0.9696851689486621
N0145	mada_2-25	0.9708585236348174
N0145	mada_112	0.969629
N0145	mada_124	0.9684
N0145	mada_126	0.9647453743130614
N0145	mada_120	0.9645055958410359
N0145	R23571	0.9656865986366213
N0145	mada_128	0.9622954133973659
N0145	mada_1-12	0.9657178672085316
N0145	mada_1-15	0.9640370446091825
N0145	mada_2-1	0.9669086539148436
N0145	mada_1-53	0.9656613966672382
N0145	mada_1-50	0.9656531693486232
N0145	mada_123	0.9657689531881009
N0145	mada_2-53	0.965668
N0145	mada_1-38	0.9664458932362953
N0145	S0070-08	0.9950604456357078
N0145	S0085-01	0.9978032950804081
N0145	S0107-01	0.9981832557816019
N0145	S0089-01	0.9980493502862526
N0145	S0256-08	0.9967368230519847
N0145	S0123-01	0.968486
N0145	S0106-01	0.9652838069739264
N0145	S0262-02	0.9684720545694473
N0155	N0072	0.9543629248497244
N0155	N0153	0.9516072105429503
N0155	TB3113	0.9951967544706477
N0155	TB1236	0.9945369669297381
N0155	TB2659	0.9949798811416415
N0155	TB2780	0.9956983670118319
N0155	TB1612	0.993847
N0155	TB2512	0.9951999161485137
N0155	TB2981	0.9953622608719639
N0155	TB3091	0.9949106390335617
N0155	M0003941_3	0.9954332704485779
N0155	TB3368	0.9939320684013858
N0155	N0145	0.9952595639911725
N0155	TB2995	0.9946374283921936
N0155	TB3396	0.9945944852532151
N0155	N0004	0.9718058953576734
N0155	N1274	0.9692289785106633
N0155	N0054	0.9721069834221627
N0155	02_R1179	0.9678477551926425
N0155	01_R1134	0.9687829982860152
N0155	M0017522_5	0.9670165632480673
N0155	M0016395_7	0.9679213496372546
N0155	M0010874_7	0.9649674483603723
N0155	02_R1708	0.9657690621369843
N0155	02_R0894	0.964919
N0155	01_R1430	0.9696581311860624
N0155	M0014888_3	0.9630797321063806
N0155	02_R1896	0.9688188518701638
N0155	TB4620	0.968723
N0155	TB3162	0.9680848579522588
N0155	MT_0080	0.9665257166853392
N0155	TB3054	0.9697792207645086
N0155	TB3251	0.9668521895873868
N0155	M0016737_0	0.9670322694760697
N0155	TB2661	0.969845
N0155	TB3237	0.9714207395580842
N0155	TB3169	0.9639036798586696
N0155	TB3386	0.9695194568904896
N0155	TB3334	0.967907
N0155	M0011368_9	0.9707915059623504
N0155	TB2968	0.9668797110989865
N0155	N1272	0.955929
N0155	N1176	0.9512361174689329
N0155	N1202	0.9476598796910446
N0155	N1177	0.9469281299904739
N0155	N0091	0.946045
N0155	RW-TB008	0.9499512124769864
N0155	9050-05	0.9938623059238294
N0155	4549-04	0.9926688957558675
[truncated: 20,651 more rows]

## Sheet: FastANI (E. coli)
Query	Ref	ANI	Bidirect_FragMap	Total_Query_Frags
GCA_014109125	GCA_014109125	100	1648	1650
GCA_014109125	GCA_013923405	99.9987	1646	1650
GCA_014109125	GCA_014109065	99.9982	1646	1650
GCA_014109125	GCA_013821965	99.4979	1482	1650
GCA_014109125	GCA_013750375	98.4922	1447	1650
GCA_014109125	GCA_013898935	98.4647	1480	1650
GCA_014109125	GCA_013899205	98.4646	1479	1650
GCA_014109125	GCA_013894775	98.4532	1471	1650
GCA_014109125	GCA_013899665	98.4217	1440	1650
GCA_014109125	GCA_013895455	98.4082	1437	1650
GCA_014109125	GCA_013713325	98.3963	1469	1650
GCA_014109125	GCA_013752295	98.3942	1462	1650
GCA_014109125	GCA_013712565	98.3846	1472	1650
GCA_014109125	GCA_013783465	98.376	1430	1650
GCA_014109125	GCA_013819985	98.3627	1454	1650
GCA_014109125	GCA_013891895	98.3313	1454	1650
GCA_014109125	GCA_013752075	98.2837	1483	1650
GCA_014109125	GCA_013817865	97.9366	1408	1650
GCA_014109125	GCA_013886475	97.7963	1441	1650
GCA_014109125	GCA_013835405	97.7914	1425	1650
GCA_014109125	GCA_013806925	97.7549	1426	1650
GCA_014109125	GCA_013806525	97.7548	1426	1650
GCA_014109125	GCA_013806085	97.7545	1426	1650
GCA_014109125	GCA_013786125	97.2744	1427	1650
GCA_014109125	GCA_013898775	97.1879	1399	1650
GCA_014109125	GCA_013898995	97.1878	1399	1650
GCA_014109125	GCA_013830785	97.1849	1413	1650
GCA_014109125	GCA_014103195	97.171	1396	1650
GCA_014109125	GCA_013897665	97.1649	1424	1650
GCA_014109125	GCA_013897255	97.1614	1425	1650
GCA_014109125	GCA_013896515	97.1603	1430	1650
GCA_014109125	GCA_013896775	97.1602	1424	1650
GCA_014109125	GCA_013728735	97.1563	1458	1650
GCA_014109125	GCA_013800125	97.1049	1389	1650
GCA_014109125	GCA_013836945	97.084	1418	1650
GCA_014109125	GCA_013900245	97.082	1418	1650
GCA_014109125	GCA_013823125	97.0672	1431	1650
GCA_014109125	GCA_013602835	97.0387	1384	1650
GCA_014109125	GCA_013790245	96.9684	1440	1650
GCA_014109125	GCA_013782445	96.7419	1365	1650
GCA_014109125	GCA_013924285	96.7335	1367	1650
GCA_014109125	GCA_013796065	96.6553	1386	1650
GCA_014109125	GCA_013928845	96.6356	1369	1650
GCA_014109125	GCA_013894235	92.3717	1257	1650
GCA_014109125	GCA_013817505	92.3199	1266	1650
GCA_014109125	GCA_013745515	91.3437	1282	1650
GCA_014109125	GCA_014103665	91.2963	1276	1650
GCA_014109125	GCA_013746655	91.1826	1298	1650
GCA_014109125	GCA_014103465	91.1531	1290	1650
GCA_014109125	GCA_013732895	91.1001	1299	1650
GCA_014109065	GCA_014109065	100	1647	1649
GCA_014109065	GCA_013923405	99.9992	1645	1649
GCA_014109065	GCA_014109125	99.9983	1645	1649
GCA_014109065	GCA_013821965	99.5048	1481	1649
GCA_014109065	GCA_013750375	98.4908	1453	1649
GCA_014109065	GCA_013899665	98.4335	1439	1649
GCA_014109065	GCA_013895455	98.4332	1432	1649
GCA_014109065	GCA_013899205	98.4309	1478	1649
GCA_014109065	GCA_013898935	98.4282	1480	1649
GCA_014109065	GCA_013713325	98.4143	1465	1649
GCA_014109065	GCA_013894775	98.4115	1473	1649
GCA_014109065	GCA_013712565	98.4026	1467	1649
GCA_014109065	GCA_013752295	98.3893	1465	1649
GCA_014109065	GCA_013783465	98.3701	1432	1649
GCA_014109065	GCA_013819985	98.3506	1455	1649
GCA_014109065	GCA_013891895	98.327	1457	1649
GCA_014109065	GCA_013752075	98.2736	1486	1649
GCA_014109065	GCA_013817865	97.9306	1413	1649
GCA_014109065	GCA_013886475	97.7973	1439	1649
GCA_014109065	GCA_013835405	97.7796	1429	1649
GCA_014109065	GCA_013806925	97.741	1426	1649
GCA_014109065	GCA_013806525	97.7409	1426	1649
GCA_014109065	GCA_013806085	97.7408	1426	1649
GCA_014109065	GCA_013786125	97.2902	1423	1649
GCA_014109065	GCA_013728735	97.1547	1459	1649
GCA_014109065	GCA_013896515	97.1363	1433	1649
GCA_014109065	GCA_013897665	97.1323	1430	1649
GCA_014109065	GCA_013898775	97.1286	1401	1649
GCA_014109065	GCA_013898995	97.1285	1401	1649
GCA_014109065	GCA_013830785	97.1228	1417	1649
GCA_014109065	GCA_013897255	97.1223	1434	1649
GCA_014109065	GCA_013896775	97.1183	1431	1649
GCA_014109065	GCA_014103195	97.0952	1407	1649
GCA_014109065	GCA_013823125	97.0612	1434	1649
GCA_014109065	GCA_013836945	97.0572	1424	1649
GCA_014109065	GCA_013800125	97.0572	1396	1649
GCA_014109065	GCA_013900245	97.0558	1424	1649
GCA_014109065	GCA_013602835	97.0107	1388	1649
GCA_014109065	GCA_013790245	96.9989	1437	1649
GCA_014109065	GCA_013782445	96.7125	1368	1649
GCA_014109065	GCA_013924285	96.7036	1367	1649
GCA_014109065	GCA_013796065	96.6788	1387	1649
GCA_014109065	GCA_013928845	96.6304	1374	1649
GCA_014109065	GCA_013894235	92.4086	1249	1649
GCA_014109065	GCA_013817505	92.3259	1261	1649
GCA_014109065	GCA_014103665	91.2979	1278	1649
GCA_014109065	GCA_013745515	91.2649	1293	1649
GCA_014109065	GCA_013746655	91.208	1291	1649
GCA_014109065	GCA_014103465	91.1552	1283	1649
GCA_014109065	GCA_013732895	91.1044	1295	1649
GCA_013923405	GCA_013923405	100	1649	1649
GCA_013923405	GCA_014109065	99.9992	1645	1649
GCA_013923405	GCA_014109125	99.9983	1648	1649
GCA_013923405	GCA_013821965	99.5064	1480	1649
GCA_013923405	GCA_013750375	98.4571	1454	1649
GCA_013923405	GCA_013899205	98.4355	1478	1649
GCA_013923405	GCA_013898935	98.4266	1481	1649
GCA_013923405	GCA_013895455	98.418	1432	1649
GCA_013923405	GCA_013899665	98.4148	1436	1649
GCA_013923405	GCA_013713325	98.4042	1468	1649
GCA_013923405	GCA_013894775	98.3946	1474	1649
GCA_013923405	GCA_013712565	98.3833	1472	1649
GCA_013923405	GCA_013752295	98.3798	1464	1649
GCA_013923405	GCA_013783465	98.3463	1430	1649
GCA_013923405	GCA_013819985	98.3324	1454	1649
GCA_013923405	GCA_013891895	98.3013	1459	1649
GCA_013923405	GCA_013752075	98.2711	1481	1649
GCA_013923405	GCA_013817865	97.9552	1407	1649
GCA_013923405	GCA_013886475	97.7837	1440	1649
GCA_013923405	GCA_013806925	97.7759	1426	1649
GCA_013923405	GCA_013806525	97.7759	1426	1649
GCA_013923405	GCA_013806085	97.7758	1426	1649
GCA_013923405	GCA_013835405	97.7728	1433	1649
GCA_013923405	GCA_013786125	97.2981	1422	1649
GCA_013923405	GCA_013728735	97.1817	1446	1649
GCA_013923405	GCA_013830785	97.1288	1415	1649
GCA_013923405	GCA_014103195	97.124	1398	1649
GCA_013923405	GCA_013898775	97.1239	1405	1649
GCA_013923405	GCA_013898995	97.1239	1405	1649
GCA_013923405	GCA_013896515	97.1096	1429	1649
GCA_013923405	GCA_013836945	97.1088	1422	1649
GCA_013923405	GCA_013823125	97.1047	1427	1649
GCA_013923405	GCA_013897665	97.0944	1436	1649
GCA_013923405	GCA_013896775	97.0907	1437	1649
GCA_013923405	GCA_013897255	97.0905	1437	1649
GCA_013923405	GCA_013800125	97.0776	1400	1649
GCA_013923405	GCA_013900245	97.0652	1416	1649
GCA_013923405	GCA_013602835	97.0355	1378	1649
GCA_013923405	GCA_013790245	96.9606	1433	1649
GCA_013923405	GCA_013924285	96.7627	1361	1649
GCA_013923405	GCA_013782445	96.7565	1366	1649
GCA_013923405	GCA_013796065	96.7191	1382	1649
GCA_013923405	GCA_013928845	96.6365	1363	1649
GCA_013923405	GCA_013894235	92.3909	1258	1649
GCA_013923405	GCA_013817505	92.318	1261	1649
GCA_013923405	GCA_014103665	91.2918	1277	1649
GCA_013923405	GCA_013745515	91.252	1296	1649
GCA_013923405	GCA_013746655	91.1833	1288	1649
GCA_013923405	GCA_014103465	91.1701	1278	1649
GCA_013923405	GCA_013732895	91.0831	1286	1649
GCA_013821965	GCA_013821965	100	1634	1636
GCA_013821965	GCA_014109125	99.5121	1478	1636
GCA_013821965	GCA_013923405	99.5065	1474	1636
GCA_013821965	GCA_014109065	99.4945	1480	1636
GCA_013821965	GCA_013750375	98.5097	1454	1636
GCA_013821965	GCA_013713325	98.4977	1448	1636
GCA_013821965	GCA_013894775	98.4946	1456	1636
GCA_013821965	GCA_013712565	98.4849	1444	1636
GCA_013821965	GCA_013752295	98.4387	1445	1636
GCA_013821965	GCA_013899665	98.4293	1441	1636
GCA_013821965	GCA_013898935	98.4254	1456	1636
GCA_013821965	GCA_013899205	98.4249	1457	1636
GCA_013821965	GCA_013895455	98.4194	1444	1636
GCA_013821965	GCA_013783465	98.4013	1439	1636
GCA_013821965	GCA_013891895	98.3843	1432	1636
GCA_013821965	GCA_013819985	98.3067	1474	1636
GCA_013821965	GCA_013752075	98.2939	1451	1636
GCA_013821965	GCA_013886475	97.9648	1391	1636
GCA_013821965	GCA_013806925	97.9131	1404	1636
GCA_013821965	GCA_013806085	97.8983	1405	1636
GCA_013821965	GCA_013806525	97.8983	1405	1636
GCA_013821965	GCA_013817865	97.8619	1421	1636
GCA_013821965	GCA_013835405	97.834	1415	1636
GCA_013821965	GCA_013786125	97.2831	1418	1636
GCA_013821965	GCA_013896515	97.2745	1431	1636
GCA_013821965	GCA_013897665	97.2331	1430	1636
GCA_013821965	GCA_013897255	97.2124	1433	1636
GCA_013821965	GCA_013896775	97.2124	1433	1636
GCA_013821965	GCA_013728735	97.1922	1415	1636
GCA_013821965	GCA_013823125	97.1721	1392	1636
GCA_013821965	GCA_013900245	97.1626	1426	1636
GCA_013821965	GCA_013800125	97.159	1378	1636
GCA_013821965	GCA_013898775	97.1269	1385	1636
GCA_013821965	GCA_013898995	97.1269	1385	1636
GCA_013821965	GCA_013836945	97.1079	1412	1636
GCA_013821965	GCA_014103195	97.1057	1373	1636
GCA_013821965	GCA_013602835	97.1028	1373	1636
GCA_013821965	GCA_013830785	97.0589	1400	1636
GCA_013821965	GCA_013790245	97.0154	1398	1636
GCA_013821965	GCA_013924285	96.7473	1338	1636
GCA_013821965	GCA_013796065	96.6817	1337	1636
GCA_013821965	GCA_013782445	96.6815	1355	1636
GCA_013821965	GCA_013928845	96.6794	1361	1636
GCA_013821965	GCA_013817505	92.4429	1266	1636
GCA_013821965	GCA_013894235	92.3461	1279	1636
GCA_013821965	GCA_013746655	91.2307	1304	1636
GCA_013821965	GCA_013732895	91.2141	1300	1636
GCA_013821965	GCA_014103465	91.2051	1289	1636
GCA_013821965	GCA_014103665	91.1418	1280	1636
GCA_013821965	GCA_013745515	91.1053	1313	1636
GCA_013819985	GCA_013819985	100	1643	1646
GCA_013819985	GCA_013895455	99.1042	1485	1646
GCA_013819985	GCA_013899665	99.0981	1488	1646
GCA_013819985	GCA_013783465	99.0347	1477	1646
GCA_013819985	GCA_013752075	98.9681	1534	1646
GCA_013819985	GCA_013891895	98.9147	1533	1646
GCA_013819985	GCA_013750375	98.8424	1469	1646
GCA_013819985	GCA_013894775	98.7946	1480	1646
GCA_013819985	GCA_013752295	98.7655	1465	1646
GCA_013819985	GCA_013712565	98.7561	1482	1646
GCA_013819985	GCA_013713325	98.7455	1480	1646
GCA_013819985	GCA_013898935	98.6789	1491	1646
GCA_013819985	GCA_013899205	98.677	1492	1646
GCA_013819985	GCA_013821965	98.3518	1478	1646
GCA_013819985	GCA_014109125	98.309	1457	1646
GCA_013819985	GCA_013923405	98.3045	1456	1646
GCA_013819985	GCA_014109065	98.3003	1458	1646
GCA_013819985	GCA_013817865	97.8553	1423	1646
GCA_013819985	GCA_013886475	97.7861	1433	1646
GCA_013819985	GCA_013835405	97.7504	1451	1646
GCA_013819985	GCA_013806085	97.7239	1431	1646
GCA_013819985	GCA_013806525	97.7236	1430	1646
GCA_013819985	GCA_013806925	97.7219	1431	1646
GCA_013819985	GCA_013786125	97.3102	1431	1646
GCA_013819985	GCA_013836945	97.1919	1428	1646
GCA_013819985	GCA_013897665	97.1377	1452	1646
GCA_013819985	GCA_013896775	97.1264	1455	1646
GCA_013819985	GCA_013823125	97.1258	1447	1646
GCA_013819985	GCA_013897255	97.1257	1455	1646
GCA_013819985	GCA_013800125	97.0818	1434	1646
GCA_013819985	GCA_013896515	97.0752	1462	1646
GCA_013819985	GCA_013602835	97.0655	1394	1646
GCA_013819985	GCA_013728735	97.0596	1458	1646
GCA_013819985	GCA_014103195	97.0276	1413	1646
GCA_013819985	GCA_013830785	97.013	1414	1646
GCA_013819985	GCA_013900245	97.0091	1467	1646
GCA_013819985	GCA_013898775	96.966	1430	1646
GCA_013819985	GCA_013898995	96.9659	1430	1646
GCA_013819985	GCA_013790245	96.8941	1429	1646
GCA_013819985	GCA_013924285	96.8031	1414	1646
GCA_013819985	GCA_013928845	96.6191	1389	1646
GCA_013819985	GCA_013782445	96.5844	1361	1646
GCA_013819985	GCA_013796065	96.5471	1376	1646
GCA_013819985	GCA_013817505	92.3354	1269	1646
GCA_013819985	GCA_013894235	92.3148	1259	1646
GCA_013819985	GCA_014103665	91.1921	1317	1646
GCA_013819985	GCA_013745515	91.1679	1290	1646
GCA_013819985	GCA_013746655	91.1295	1321	1646
GCA_013819985	GCA_014103465	91.1251	1312	1646
GCA_013819985	GCA_013732895	91.0914	1327	1646
GCA_013899665	GCA_013899665	100	1664	1666
GCA_013899665	GCA_013895455	99.9984	1659	1666
GCA_013899665	GCA_013819985	99.1151	1491	1666
GCA_013899665	GCA_013891895	99.1079	1482	1666
GCA_013899665	GCA_013783465	99.0402	1464	1666
GCA_013899665	GCA_013752075	98.981	1483	1666
GCA_013899665	GCA_013750375	98.8879	1465	1666
GCA_013899665	GCA_013894775	98.861	1470	1666
GCA_013899665	GCA_013752295	98.8224	1463	1666
GCA_013899665	GCA_013713325	98.7879	1460	1666
GCA_013899665	GCA_013712565	98.781	1459	1666
GCA_013899665	GCA_013898935	98.6841	1470	1666
GCA_013899665	GCA_013899205	98.6832	1471	1666
GCA_013899665	GCA_014109125	98.3668	1448	1666
GCA_013899665	GCA_014109065	98.3662	1449	1666
GCA_013899665	GCA_013923405	98.3509	1444	1666
GCA_013899665	GCA_013821965	98.3245	1452	1666
GCA_013899665	GCA_013817865	97.8267	1430	1666
GCA_013899665	GCA_013806525	97.826	1398	1666
GCA_013899665	GCA_013806085	97.8256	1398	1666
GCA_013899665	GCA_013806925	97.8236	1396	1666
GCA_013899665	GCA_013886475	97.8099	1396	1666
GCA_013899665	GCA_013835405	97.7835	1433	1666
GCA_013899665	GCA_013786125	97.3152	1438	1666
GCA_013899665	GCA_013800125	97.2073	1403	1666
GCA_013899665	GCA_014103195	97.2051	1365	1666
GCA_013899665	GCA_013728735	97.1947	1433	1666
GCA_013899665	GCA_013898775	97.1791	1390	1666
GCA_013899665	GCA_013898995	97.179	1390	1666
GCA_013899665	GCA_013602835	97.1751	1382	1666
GCA_013899665	GCA_013897255	97.1531	1428	1666
GCA_013899665	GCA_013896775	97.153	1428	1666
GCA_013899665	GCA_013897665	97.1528	1428	1666
GCA_013899665	GCA_013836945	97.151	1426	1666
GCA_013899665	GCA_013823125	97.1034	1423	1666
GCA_013899665	GCA_013900245	97.1011	1422	1666
GCA_013899665	GCA_013896515	97.0947	1440	1666
GCA_013899665	GCA_013830785	96.981	1423	1666
GCA_013899665	GCA_013790245	96.9581	1416	1666
GCA_013899665	GCA_013924285	96.7421	1347	1666
GCA_013899665	GCA_013928845	96.7127	1357	1666
GCA_013899665	GCA_013796065	96.6963	1353	1666
GCA_013899665	GCA_013782445	96.6871	1364	1666
GCA_013899665	GCA_013894235	92.3657	1265	1666
GCA_013899665	GCA_013817505	92.354	1285	1666
GCA_013899665	GCA_013745515	91.206	1290	1666
GCA_013899665	GCA_014103665	91.1728	1276	1666
GCA_013899665	GCA_013746655	91.082	1278	1666
GCA_013899665	GCA_014103465	91.0422	1267	1666
GCA_013899665	GCA_013732895	91.0387	1275	1666
GCA_013895455	GCA_013895455	100	1684	1686
GCA_013895455	GCA_013899665	99.9987	1657	1686
GCA_013895455	GCA_013819985	99.1205	1488	1686
GCA_013895455	GCA_013891895	99.1145	1477	1686
GCA_013895455	GCA_013783465	99.0593	1458	1686
GCA_013895455	GCA_013752075	98.987	1477	1686
GCA_013895455	GCA_013750375	98.8922	1459	1686
GCA_013895455	GCA_013894775	98.8578	1468	1686
GCA_013895455	GCA_013752295	98.8329	1456	1686
GCA_013895455	GCA_013713325	98.8271	1454	1686
GCA_013895455	GCA_013712565	98.822	1452	1686
GCA_013895455	GCA_013898935	98.6984	1474	1686
GCA_013895455	GCA_013899205	98.6977	1473	1686
GCA_013895455	GCA_014109065	98.3692	1443	1686
GCA_013895455	GCA_014109125	98.3644	1444	1686
GCA_013895455	GCA_013923405	98.344	1439	1686
GCA_013895455	GCA_013821965	98.3237	1456	1686
GCA_013895455	GCA_013817865	97.8459	1430	1686
GCA_013895455	GCA_013886475	97.8182	1398	1686
GCA_013895455	GCA_013806525	97.802	1401	1686
GCA_013895455	GCA_013806085	97.8017	1401	1686
GCA_013895455	GCA_013806925	97.7996	1399	1686
GCA_013895455	GCA_013835405	97.7835	1431	1686
GCA_013895455	GCA_013786125	97.311	1438	1686
GCA_013895455	GCA_013800125	97.218	1398	1686
GCA_013895455	GCA_013898995	97.1975	1384	1686
GCA_013895455	GCA_013898775	97.1975	1384	1686
GCA_013895455	GCA_014103195	97.1868	1363	1686
GCA_013895455	GCA_013728735	97.1848	1434	1686
GCA_013895455	GCA_013602835	97.1667	1376	1686
GCA_013895455	GCA_013897255	97.1663	1422	1686
GCA_013895455	GCA_013896775	97.1644	1421	1686
GCA_013895455	GCA_013897665	97.1637	1421	1686
GCA_013895455	GCA_013836945	97.1486	1422	1686
GCA_013895455	GCA_013900245	97.1128	1416	1686
GCA_013895455	GCA_013896515	97.1127	1432	1686
GCA_013895455	GCA_013823125	97.1106	1420	1686
GCA_013895455	GCA_013790245	96.9505	1414	1686
GCA_013895455	GCA_013830785	96.9404	1419	1686
GCA_013895455	GCA_013796065	96.7213	1343	1686
GCA_013895455	GCA_013924285	96.7194	1346	1686
GCA_013895455	GCA_013928845	96.7179	1348	1686
GCA_013895455	GCA_013782445	96.6896	1359	1686
GCA_013895455	GCA_013894235	92.3439	1265	1686
GCA_013895455	GCA_013817505	92.3036	1277	1686
GCA_013895455	GCA_013745515	91.1969	1285	1686
GCA_013895455	GCA_014103665	91.1475	1268	1686
GCA_013895455	GCA_013746655	91.051	1280	1686
GCA_013895455	GCA_013732895	91.0222	1272	1686
GCA_013895455	GCA_014103465	90.9927	1271	1686
GCA_013783465	GCA_013783465	100	1618	1623
GCA_013783465	GCA_013899665	99.0711	1463	1623
GCA_013783465	GCA_013895455	99.0683	1461	1623
GCA_013783465	GCA_013891895	99.0343	1464	1623
GCA_013783465	GCA_013819985	98.9925	1482	1623
GCA_013783465	GCA_013752075	98.9551	1476	1623
GCA_013783465	GCA_013750375	98.8096	1460	1623
GCA_013783465	GCA_013894775	98.77	1480	1623
GCA_013783465	GCA_013899205	98.7319	1454	1623
GCA_013783465	GCA_013898935	98.7272	1454	1623
GCA_013783465	GCA_013713325	98.6761	1463	1623
GCA_013783465	GCA_013752295	98.6697	1456	1623
GCA_013783465	GCA_013712565	98.6665	1465	1623
GCA_013783465	GCA_013821965	98.3952	1442	1623
GCA_013783465	GCA_014109065	98.346	1434	1623
GCA_013783465	GCA_013923405	98.3418	1433	1623
GCA_013783465	GCA_014109125	98.327	1432	1623
GCA_013783465	GCA_013817865	97.8255	1409	1623
GCA_013783465	GCA_013886475	97.7997	1409	1623
GCA_013783465	GCA_013806525	97.7666	1408	1623
GCA_013783465	GCA_013806925	97.7665	1408	1623
GCA_013783465	GCA_013806085	97.7664	1408	1623
GCA_013783465	GCA_013835405	97.7326	1429	1623
GCA_013783465	GCA_013786125	97.3783	1433	1623
GCA_013783465	GCA_013896515	97.2013	1458	1623
GCA_013783465	GCA_013897255	97.1768	1459	1623
GCA_013783465	GCA_013896775	97.1767	1459	1623
GCA_013783465	GCA_013897665	97.1765	1457	1623
GCA_013783465	GCA_013728735	97.1744	1430	1623
GCA_013783465	GCA_013836945	97.1441	1417	1623
GCA_013783465	GCA_013823125	97.1419	1420	1623
GCA_013783465	GCA_014103195	97.1288	1399	1623
GCA_013783465	GCA_013800125	97.114	1398	1623
GCA_013783465	GCA_013898775	97.1091	1399	1623
GCA_013783465	GCA_013898995	97.1089	1399	1623
GCA_013783465	GCA_013602835	97.0275	1408	1623
GCA_013783465	GCA_013790245	97.016	1431	1623
GCA_013783465	GCA_013830785	97.0062	1448	1623
GCA_013783465	GCA_013900245	97.0039	1435	1623
GCA_013783465	GCA_013782445	96.8255	1343	1623
GCA_013783465	GCA_013924285	96.7455	1359	1623
GCA_013783465	GCA_013928845	96.6907	1364	1623
GCA_013783465	GCA_013796065	96.677	1356	1623
GCA_013783465	GCA_013817505	92.3308	1263	1623
GCA_013783465	GCA_013894235	92.2612	1271	1623
GCA_013783465	GCA_013745515	91.24	1311	1623
GCA_013783465	GCA_014103665	91.2138	1307	1623
GCA_013783465	GCA_014103465	91.2045	1281	1623
GCA_013783465	GCA_013746655	91.1158	1296	1623
GCA_013783465	GCA_013732895	91.0566	1327	1623
GCA_013752075	GCA_013752075	100	1806	1808
GCA_013752075	GCA_013783465	98.9656	1476	1808
GCA_013752075	GCA_013895455	98.9642	1477	1808
GCA_013752075	GCA_013819985	98.9522	1533	1808
GCA_013752075	GCA_013899665	98.9397	1483	1808
GCA_013752075	GCA_013891895	98.8931	1512	1808
GCA_013752075	GCA_013750375	98.7908	1486	1808
GCA_013752075	GCA_013752295	98.7884	1495	1808
GCA_013752075	GCA_013894775	98.6914	1516	1808
GCA_013752075	GCA_013712565	98.6049	1487	1808
GCA_013752075	GCA_013898935	98.6009	1513	1808
GCA_013752075	GCA_013899205	98.6006	1513	1808
GCA_013752075	GCA_013713325	98.5953	1486	1808
GCA_013752075	GCA_013821965	98.2863	1452	1808
GCA_013752075	GCA_014109125	98.2354	1485	1808
GCA_013752075	GCA_014109065	98.2349	1485	1808
GCA_013752075	GCA_013923405	98.229	1483	1808
GCA_013752075	GCA_013817865	97.7298	1426	1808
GCA_013752075	GCA_013806525	97.6675	1452	1808
GCA_013752075	GCA_013806925	97.6674	1452	1808
GCA_013752075	GCA_013806085	97.6671	1452	1808
GCA_013752075	GCA_013835405	97.6446	1463	1808
GCA_013752075	GCA_013886475	97.6407	1462	1808
GCA_013752075	GCA_013786125	97.2844	1449	1808
GCA_013752075	GCA_013900245	97.1235	1469	1808
GCA_013752075	GCA_013728735	97.1212	1511	1808
GCA_013752075	GCA_013823125	97.067	1455	1808
GCA_013752075	GCA_014103195	97.0506	1458	1808
GCA_013752075	GCA_013897255	97.0447	1505	1808
GCA_013752075	GCA_013896775	97.0427	1504	1808
GCA_013752075	GCA_013897665	97.0389	1504	1808
GCA_013752075	GCA_013896515	97.0377	1512	1808
GCA_013752075	GCA_013790245	97.0048	1471	1808
GCA_013752075	GCA_013836945	96.9914	1451	1808
GCA_013752075	GCA_013898775	96.9489	1463	1808
GCA_013752075	GCA_013898995	96.9488	1463	1808
GCA_013752075	GCA_013602835	96.9478	1436	1808
GCA_013752075	GCA_013800125	96.9351	1443	1808
GCA_013752075	GCA_013830785	96.8994	1520	1808
GCA_013752075	GCA_013924285	96.5992	1407	1808
GCA_013752075	GCA_013928845	96.5873	1422	1808
GCA_013752075	GCA_013782445	96.581	1406	1808
GCA_013752075	GCA_013796065	96.4174	1438	1808
GCA_013752075	GCA_013817505	92.2948	1278	1808
GCA_013752075	GCA_013894235	92.293	1257	1808
GCA_013752075	GCA_014103665	91.2017	1321	1808
GCA_013752075	GCA_013745515	91.1474	1299	1808
GCA_013752075	GCA_013746655	91.1193	1290	1808
GCA_013752075	GCA_014103465	91.1169	1287	1808
GCA_013752075	GCA_013732895	91.0566	1309	1808
GCA_013891895	GCA_013891895	100	1767	1767
GCA_013891895	GCA_013895455	99.0894	1484	1767
GCA_013891895	GCA_013899665	99.0857	1489	1767
GCA_013891895	GCA_013783465	99.0385	1464	1767
GCA_013891895	GCA_013819985	98.985	1525	1767
GCA_013891895	GCA_013752075	98.8418	1530	1767
GCA_013891895	GCA_013750375	98.8146	1489	1767
GCA_013891895	GCA_013894775	98.7618	1485	1767
GCA_013891895	GCA_013752295	98.7038	1471	1767
GCA_013891895	GCA_013713325	98.656	1489	1767
GCA_013891895	GCA_013712565	98.653	1491	1767
GCA_013891895	GCA_013899205	98.6474	1497	1767
GCA_013891895	GCA_013898935	98.6452	1498	1767
GCA_013891895	GCA_013821965	98.3344	1448	1767
GCA_013891895	GCA_013923405	98.2858	1459	1767
GCA_013891895	GCA_014109065	98.2612	1463	1767
GCA_013891895	GCA_014109125	98.2503	1464	1767
GCA_013891895	GCA_013817865	97.7723	1435	1767
GCA_013891895	GCA_013806525	97.7059	1441	1767
GCA_013891895	GCA_013806925	97.7057	1441	1767
GCA_013891895	GCA_013806085	97.7057	1441	1767
GCA_013891895	GCA_013835405	97.6875	1457	1767
GCA_013891895	GCA_013886475	97.6804	1442	1767
GCA_013891895	GCA_013786125	97.2511	1454	1767
GCA_013891895	GCA_013896515	97.0823	1459	1767
GCA_013891895	GCA_013897665	97.0734	1468	1767
GCA_013891895	GCA_013897255	97.0671	1468	1767
GCA_013891895	GCA_013896775	97.0662	1467	1767
GCA_013891895	GCA_013898775	97.0113	1429	1767
GCA_013891895	GCA_013898995	97.0111	1429	1767
GCA_013891895	GCA_013800125	97.0086	1434	1767
GCA_013891895	GCA_013836945	97.0064	1437	1767
GCA_013891895	GCA_013823125	96.9845	1459	1767
GCA_013891895	GCA_013602835	96.9767	1409	1767
GCA_013891895	GCA_013728735	96.9723	1491	1767
GCA_013891895	GCA_014103195	96.9422	1435	1767
GCA_013891895	GCA_013900245	96.9248	1459	1767
GCA_013891895	GCA_013830785	96.9131	1445	1767
GCA_013891895	GCA_013790245	96.8195	1455	1767
GCA_013891895	GCA_013924285	96.5762	1419	1767
GCA_013891895	GCA_013928845	96.5532	1431	1767
GCA_013891895	GCA_013782445	96.4878	1369	1767
GCA_013891895	GCA_013796065	96.4614	1394	1767
GCA_013891895	GCA_013817505	92.2837	1268	1767
GCA_013891895	GCA_013894235	92.2201	1267	1767
GCA_013891895	GCA_013746655	91.3296	1360	1767
GCA_013891895	GCA_014103665	91.2944	1323	1767
GCA_013891895	GCA_014103465	91.2566	1334	1767
GCA_013891895	GCA_013745515	91.1399	1316	1767
GCA_013891895	GCA_013732895	91.1094	1342	1767
GCA_013796065	GCA_013796065	100	1780	1787
GCA_013796065	GCA_013782445	99.9054	1687	1787
GCA_013796065	GCA_013928845	98.5302	1484	1787
GCA_013796065	GCA_013924285	98.5032	1472	1787
GCA_013796065	GCA_014103195	97.4391	1469	1787
GCA_013796065	GCA_013830785	97.4019	1527	1787
GCA_013796065	GCA_013800125	97.399	1461	1787
GCA_013796065	GCA_013898775	97.2846	1477	1787
GCA_013796065	GCA_013898995	97.2845	1477	1787
GCA_013796065	GCA_013602835	97.2774	1430	1787
GCA_013796065	GCA_013790245	97.2311	1442	1787
GCA_013796065	GCA_013823125	97.0631	1429	1787
GCA_013796065	GCA_013836945	97.0437	1440	1787
GCA_013796065	GCA_013900245	97.0347	1420	1787
GCA_013796065	GCA_013786125	96.8491	1383	1787
GCA_013796065	GCA_013728735	96.804	1491	1787
GCA_013796065	GCA_013817865	96.74	1354	1787
GCA_013796065	GCA_013783465	96.7189	1334	1787
GCA_013796065	GCA_013752295	96.7153	1372	1787
GCA_013796065	GCA_013899205	96.7021	1437	1787
GCA_013796065	GCA_013898935	96.701	1438	1787
GCA_013796065	GCA_013899665	96.6892	1348	1787
GCA_013796065	GCA_013895455	96.689	1340	1787
GCA_013796065	GCA_013750375	96.6775	1380	1787
GCA_013796065	GCA_014109125	96.6757	1378	1787
GCA_013796065	GCA_013821965	96.6751	1345	1787
GCA_013796065	GCA_014109065	96.6736	1379	1787
GCA_013796065	GCA_013894775	96.6718	1412	1787
GCA_013796065	GCA_013713325	96.6676	1381	1787
GCA_013796065	GCA_013835405	96.6627	1382	1787
GCA_013796065	GCA_013712565	96.6564	1383	1787
GCA_013796065	GCA_013923405	96.65	1385	1787
GCA_013796065	GCA_013897255	96.6473	1435	1787
GCA_013796065	GCA_013896775	96.6446	1434	1787
GCA_013796065	GCA_013897665	96.6437	1434	1787
GCA_013796065	GCA_013819985	96.6152	1373	1787
GCA_013796065	GCA_013896515	96.5986	1443	1787
GCA_013796065	GCA_013886475	96.5715	1387	1787
GCA_013796065	GCA_013752075	96.529	1426	1787
GCA_013796065	GCA_013891895	96.4827	1376	1787
GCA_013796065	GCA_013806085	96.4712	1393	1787
GCA_013796065	GCA_013806525	96.471	1393	1787
GCA_013796065	GCA_013806925	96.471	1393	1787
GCA_013796065	GCA_013817505	92.2792	1278	1787
GCA_013796065	GCA_013894235	92.2141	1250	1787
GCA_013796065	GCA_014103665	91.2725	1322	1787
GCA_013796065	GCA_013745515	91.2192	1302	1787
GCA_013796065	GCA_013732895	91.1175	1331	1787
GCA_013796065	GCA_013746655	91.0549	1334	1787
GCA_013796065	GCA_014103465	91.0489	1311	1787
GCA_013782445	GCA_013782445	100	1725	1733
GCA_013782445	GCA_013796065	99.9143	1688	1733
GCA_013782445	GCA_013924285	98.6365	1441	1733
GCA_013782445	GCA_013928845	98.5469	1482	1733
GCA_013782445	GCA_013830785	97.4996	1506	1733
GCA_013782445	GCA_013800125	97.4558	1450	1733
GCA_013782445	GCA_014103195	97.4229	1453	1733
GCA_013782445	GCA_013602835	97.3648	1407	1733
GCA_013782445	GCA_013898775	97.3194	1456	1733
GCA_013782445	GCA_013898995	97.3193	1456	1733
GCA_013782445	GCA_013790245	97.2175	1431	1733
GCA_013782445	GCA_013823125	97.1192	1413	1733
GCA_013782445	GCA_013836945	97.0794	1421	1733
GCA_013782445	GCA_013900245	97.0751	1409	1733
GCA_013782445	GCA_013728735	96.8869	1467	1733
GCA_013782445	GCA_013786125	96.8371	1387	1733
GCA_013782445	GCA_013783465	96.7579	1343	1733
GCA_013782445	GCA_013895455	96.7561	1347	1733
GCA_013782445	GCA_013899665	96.7527	1349	1733
GCA_013782445	GCA_013899205	96.7525	1429	1733
GCA_013782445	GCA_013898935	96.7487	1431	1733
GCA_013782445	GCA_013750375	96.7351	1385	1733
GCA_013782445	GCA_013923405	96.7283	1366	1733
GCA_013782445	GCA_014109125	96.7252	1370	1733
GCA_013782445	GCA_013896515	96.7151	1412	1733
GCA_013782445	GCA_013713325	96.7134	1371	1733
GCA_013782445	GCA_014109065	96.7075	1371	1733
GCA_013782445	GCA_013894775	96.7021	1405	1733
GCA_013782445	GCA_013712565	96.702	1384	1733
GCA_013782445	GCA_013752295	96.6975	1364	1733
GCA_013782445	GCA_013817865	96.6836	1362	1733
GCA_013782445	GCA_013896775	96.6722	1415	1733
GCA_013782445	GCA_013897255	96.6709	1414	1733
GCA_013782445	GCA_013897665	96.67	1412	1733
GCA_013782445	GCA_013835405	96.6622	1365	1733
GCA_013782445	GCA_013821965	96.6319	1348	1733
GCA_013782445	GCA_013891895	96.6266	1360	1733
GCA_013782445	GCA_013886475	96.5793	1372	1733
GCA_013782445	GCA_013819985	96.5714	1349	1733
GCA_013782445	GCA_013806525	96.5709	1380	1733
GCA_013782445	GCA_013806085	96.5705	1380	1733
GCA_013782445	GCA_013806925	96.5704	1380	1733
GCA_013782445	GCA_013752075	96.562	1408	1733
GCA_013782445	GCA_013817505	92.1929	1283	1733
GCA_013782445	GCA_013894235	92.1451	1257	1733
GCA_013782445	GCA_013745515	91.2481	1300	1733
GCA_013782445	GCA_014103665	91.1833	1307	1733
GCA_013782445	GCA_013732895	91.0826	1319	1733
GCA_013782445	GCA_014103465	91.07	1292	1733
GCA_013782445	GCA_013746655	91.0672	1313	1733
GCA_013928845	GCA_013928845	100	1855	1862
GCA_013928845	GCA_013924285	99.5231	1618	1862
GCA_013928845	GCA_013782445	98.5539	1484	1862
GCA_013928845	GCA_013796065	98.4902	1494	1862
GCA_013928845	GCA_013800125	97.3806	1468	1862
GCA_013928845	GCA_014103195	97.3496	1445	1862
GCA_013928845	GCA_013602835	97.1578	1467	1862
GCA_013928845	GCA_013830785	97.1246	1493	1862
GCA_013928845	GCA_013823125	97.1246	1423	1862
GCA_013928845	GCA_013898995	97.1071	1460	1862
GCA_013928845	GCA_013898775	97.107	1460	1862
GCA_013928845	GCA_013836945	97.1046	1429	1862
GCA_013928845	GCA_013900245	97.0335	1452	1862
GCA_013928845	GCA_013790245	97.0011	1463	1862
GCA_013928845	GCA_013750375	96.7658	1370	1862
GCA_013928845	GCA_013783465	96.752	1366	1862
GCA_013928845	GCA_013817865	96.7452	1352	1862
GCA_013928845	GCA_013786125	96.7379	1389	1862
GCA_013928845	GCA_013899665	96.7371	1359	1862
GCA_013928845	GCA_013895455	96.7252	1357	1862
GCA_013928845	GCA_013728735	96.71	1438	1862
GCA_013928845	GCA_013835405	96.6484	1396	1862
GCA_013928845	GCA_013894775	96.64	1398	1862
GCA_013928845	GCA_013821965	96.6325	1365	1862
GCA_013928845	GCA_014109125	96.629	1373	1862
GCA_013928845	GCA_014109065	96.622	1377	1862
GCA_013928845	GCA_013752295	96.6203	1396	1862
GCA_013928845	GCA_013891895	96.5919	1420	1862
GCA_013928845	GCA_013923405	96.5885	1379	1862
GCA_013928845	GCA_013713325	96.5824	1392	1862
GCA_013928845	GCA_013896515	96.5777	1476	1862
GCA_013928845	GCA_013897255	96.5774	1476	1862
GCA_013928845	GCA_013819985	96.5626	1399	1862
GCA_013928845	GCA_013896775	96.5576	1478	1862
GCA_013928845	GCA_013712565	96.5529	1395	1862
GCA_013928845	GCA_013897665	96.5517	1478	1862
GCA_013928845	GCA_013806525	96.5299	1399	1862
GCA_013928845	GCA_013806925	96.5296	1399	1862
GCA_013928845	GCA_013806085	96.5293	1399	1862
GCA_013928845	GCA_013898935	96.517	1401	1862
GCA_013928845	GCA_013899205	96.5169	1401	1862
GCA_013928845	GCA_013752075	96.5032	1437	1862
GCA_013928845	GCA_013886475	96.4796	1403	1862
GCA_013928845	GCA_013817505	92.2844	1276	1862
GCA_013928845	GCA_013894235	92.169	1257	1862
GCA_013928845	GCA_014103665	91.1906	1373	1862
GCA_013928845	GCA_013732895	91.18	1379	1862
GCA_013928845	GCA_013746655	91.1234	1348	1862
GCA_013928845	GCA_013745515	91.1076	1338	1862
GCA_013928845	GCA_014103465	91.0846	1340	1862
GCA_013924285	GCA_013924285	100	1719	1724
GCA_013924285	GCA_013928845	99.5575	1616	1724
GCA_013924285	GCA_013782445	98.5599	1446	1724
GCA_013924285	GCA_013796065	98.5437	1461	1724
GCA_013924285	GCA_014103195	97.5089	1415	1724
GCA_013924285	GCA_013800125	97.5078	1447	1724
GCA_013924285	GCA_013830785	97.3876	1459	1724
GCA_013924285	GCA_013898775	97.2869	1450	1724
GCA_013924285	GCA_013898995	97.2868	1450	1724
GCA_013924285	GCA_013602835	97.2256	1437	1724
GCA_013924285	GCA_013836945	97.1754	1392	1724
GCA_013924285	GCA_013823125	97.1664	1395	1724
GCA_013924285	GCA_013900245	97.0955	1411	1724
GCA_013924285	GCA_013790245	96.9666	1414	1724
GCA_013924285	GCA_013819985	96.8022	1411	1724
GCA_013924285	GCA_013752295	96.7782	1356	1724
GCA_013924285	GCA_013817865	96.7662	1344	1724
GCA_013924285	GCA_013786125	96.7617	1354	1724
GCA_013924285	GCA_013923405	96.7569	1361	1724
GCA_013924285	GCA_013750375	96.7506	1353	1724
GCA_013924285	GCA_013899665	96.747	1354	1724
GCA_013924285	GCA_013728735	96.746	1425	1724
GCA_013924285	GCA_013895455	96.7444	1346	1724
GCA_013924285	GCA_013821965	96.7335	1346	1724
GCA_013924285	GCA_014109125	96.7255	1370	1724
GCA_013924285	GCA_014109065	96.7252	1372	1724
GCA_013924285	GCA_013835405	96.7034	1372	1724
GCA_013924285	GCA_013894775	96.683	1375	1724
GCA_013924285	GCA_013713325	96.6542	1374	1724
GCA_013924285	GCA_013783465	96.6511	1376	1724
GCA_013924285	GCA_013712565	96.6322	1382	1724
GCA_013924285	GCA_013897255	96.6295	1457	1724
GCA_013924285	GCA_013886475	96.6225	1370	1724
GCA_013924285	GCA_013896775	96.6207	1457	1724
GCA_013924285	GCA_013896515	96.615	1459	1724
GCA_013924285	GCA_013891895	96.6141	1413	1724
GCA_013924285	GCA_013897665	96.6137	1453	1724
GCA_013924285	GCA_013899205	96.606	1385	1724
GCA_013924285	GCA_013898935	96.603	1385	1724
GCA_013924285	GCA_013752075	96.5938	1410	1724
GCA_013924285	GCA_013806525	96.5523	1369	1724
GCA_013924285	GCA_013806085	96.5517	1369	1724
GCA_013924285	GCA_013806925	96.5517	1369	1724
GCA_013924285	GCA_013817505	92.248	1269	1724
GCA_013924285	GCA_013894235	92.1486	1253	1724
GCA_013924285	GCA_014103665	91.3655	1380	1724
GCA_013924285	GCA_013745515	91.1592	1334	1724
GCA_013924285	GCA_014103465	91.1471	1322	1724
GCA_013924285	GCA_013746655	91.0849	1335	1724
GCA_013924285	GCA_013732895	91.0577	1324	1724
GCA_013713325	GCA_013713325	100	1623	1626
GCA_013713325	GCA_013712565	99.9996	1624	1626
GCA_013713325	GCA_013894775	99.5897	1549	1626
GCA_013713325	GCA_013899205	99.5862	1534	1626
GCA_013713325	GCA_013898935	99.5809	1535	1626
GCA_013713325	GCA_013750375	99.4155	1512	1626
GCA_013713325	GCA_013752295	99.3547	1490	1626
GCA_013713325	GCA_013895455	98.7798	1461	1626
GCA_013713325	GCA_013899665	98.774	1466	1626
GCA_013713325	GCA_013891895	98.762	1477	1626
GCA_013713325	GCA_013819985	98.7161	1492	1626
GCA_013713325	GCA_013783465	98.6895	1463	1626
GCA_013713325	GCA_013752075	98.659	1480	1626
GCA_013713325	GCA_013821965	98.4689	1454	1626
GCA_013713325	GCA_014109125	98.4272	1466	1626
GCA_013713325	GCA_014109065	98.4243	1466	1626
GCA_013713325	GCA_013923405	98.4197	1465	1626
GCA_013713325	GCA_013817865	97.7791	1426	1626
GCA_013713325	GCA_013806925	97.7528	1428	1626
GCA_013713325	GCA_013806525	97.7527	1428	1626
GCA_013713325	GCA_013806085	97.7518	1427	1626
GCA_013713325	GCA_013886475	97.7411	1422	1626
GCA_013713325	GCA_013835405	97.6565	1446	1626
GCA_013713325	GCA_013786125	97.2422	1434	1626
GCA_013713325	GCA_013898995	97.1374	1427	1626
GCA_013713325	GCA_013898775	97.1287	1428	1626
GCA_013713325	GCA_013728735	97.1192	1457	1626
GCA_013713325	GCA_013836945	97.095	1424	1626
GCA_013713325	GCA_013896515	97.0865	1435	1626
GCA_013713325	GCA_013897665	97.0768	1440	1626
GCA_013713325	GCA_013897255	97.0629	1442	1626
GCA_013713325	GCA_013896775	97.0613	1441	1626
GCA_013713325	GCA_013830785	97.0579	1448	1626
GCA_013713325	GCA_013823125	97.0452	1438	1626
GCA_013713325	GCA_013900245	97.039	1435	1626
GCA_013713325	GCA_013800125	97.0239	1414	1626
GCA_013713325	GCA_013602835	97.0205	1405	1626
GCA_013713325	GCA_014103195	97.0063	1406	1626
GCA_013713325	GCA_013790245	96.8965	1422	1626
GCA_013713325	GCA_013782445	96.651	1379	1626
GCA_013713325	GCA_013796065	96.6453	1384	1626
GCA_013713325	GCA_013928845	96.6323	1377	1626
GCA_013713325	GCA_013924285	96.6179	1381	1626
GCA_013713325	GCA_013894235	92.2819	1259	1626
GCA_013713325	GCA_013817505	92.268	1266	1626
GCA_013713325	GCA_014103665	91.139	1279	1626
GCA_013713325	GCA_014103465	91.0963	1266	1626
GCA_013713325	GCA_013746655	91.0474	1283	1626
GCA_013713325	GCA_013745515	91.0406	1289	1626
GCA_013713325	GCA_013732895	90.9401	1288	1626
GCA_013712565	GCA_013712565	100	1623	1626
GCA_013712565	GCA_013713325	99.9996	1623	1626
GCA_013712565	GCA_013899205	99.5926	1535	1626
GCA_013712565	GCA_013898935	99.5925	1535	1626
GCA_013712565	GCA_013894775	99.5844	1548	1626
GCA_013712565	GCA_013750375	99.4074	1515	1626
GCA_013712565	GCA_013752295	99.3682	1491	1626
GCA_013712565	GCA_013895455	98.791	1460	1626
GCA_013712565	GCA_013899665	98.7837	1466	1626
GCA_013712565	GCA_013891895	98.7229	1478	1626
GCA_013712565	GCA_013819985	98.7089	1491	1626
GCA_013712565	GCA_013783465	98.6933	1462	1626
GCA_013712565	GCA_013752075	98.655	1477	1626
GCA_013712565	GCA_013821965	98.4669	1455	1626
GCA_013712565	GCA_013923405	98.4176	1467	1626
GCA_013712565	GCA_014109065	98.4108	1468	1626
GCA_013712565	GCA_014109125	98.4013	1469	1626
GCA_013712565	GCA_013817865	97.8051	1423	1626
GCA_013712565	GCA_013806925	97.7562	1426	1626
GCA_013712565	GCA_013806525	97.7562	1426	1626
GCA_013712565	GCA_013806085	97.7553	1425	1626
GCA_013712565	GCA_013886475	97.7087	1425	1626
GCA_013712565	GCA_013835405	97.6985	1438	1626
GCA_013712565	GCA_013786125	97.2317	1441	1626
GCA_013712565	GCA_013728735	97.1395	1452	1626
GCA_013712565	GCA_013896515	97.1284	1428	1626
GCA_013712565	GCA_013898995	97.1271	1430	1626
GCA_013712565	GCA_013898775	97.127	1430	1626
GCA_013712565	GCA_013897665	97.1117	1437	1626
GCA_013712565	GCA_013897255	97.0936	1440	1626
GCA_013712565	GCA_013896775	97.0924	1439	1626
GCA_013712565	GCA_013836945	97.091	1423	1626
GCA_013712565	GCA_013800125	97.0689	1410	1626
GCA_013712565	GCA_013900245	97.0398	1431	1626
GCA_013712565	GCA_013830785	97.0363	1453	1626
GCA_013712565	GCA_013823125	97.0226	1437	1626
GCA_013712565	GCA_014103195	97.0217	1401	1626
GCA_013712565	GCA_013602835	97.0085	1407	1626
GCA_013712565	GCA_013790245	96.8419	1425	1626
GCA_013712565	GCA_013782445	96.6853	1377	1626
GCA_013712565	GCA_013796065	96.6476	1385	1626
GCA_013712565	GCA_013928845	96.6453	1383	1626
GCA_013712565	GCA_013924285	96.5898	1377	1626
GCA_013712565	GCA_013817505	92.2569	1262	1626
GCA_013712565	GCA_013894235	92.2521	1256	1626
GCA_013712565	GCA_014103665	91.1236	1283	1626
GCA_013712565	GCA_013745515	91.0658	1290	1626
GCA_013712565	GCA_014103465	91.0429	1271	1626
GCA_013712565	GCA_013746655	91.0005	1282	1626
GCA_013712565	GCA_013732895	90.9226	1296	1626
GCA_013894775	GCA_013894775	100	1660	1662
GCA_013894775	GCA_013713325	99.6477	1538	1662
GCA_013894775	GCA_013712565	99.6422	1538	1662
GCA_013894775	GCA_013899205	99.5584	1551	1662
GCA_013894775	GCA_013898935	99.5581	1550	1662
GCA_013894775	GCA_013750375	99.4857	1513	1662
GCA_013894775	GCA_013752295	99.3228	1510	1662
GCA_013894775	GCA_013895455	98.8189	1475	1662
GCA_013894775	GCA_013899665	98.8137	1477	1662
GCA_013894775	GCA_013783465	98.8101	1475	1662
GCA_013894775	GCA_013891895	98.7534	1490	1662
GCA_013894775	GCA_013819985	98.723	1480	1662
GCA_013894775	GCA_013752075	98.7185	1519	1662
GCA_013894775	GCA_014109065	98.4371	1474	1662
GCA_013894775	GCA_014109125	98.437	1475	1662
GCA_013894775	GCA_013923405	98.4185	1476	1662
GCA_013894775	GCA_013821965	98.4092	1467	1662
GCA_013894775	GCA_013886475	97.8069	1437	1662
GCA_013894775	GCA_013806925	97.7983	1417	1662
GCA_013894775	GCA_013806525	97.7983	1417	1662
GCA_013894775	GCA_013806085	97.7982	1417	1662
GCA_013894775	GCA_013817865	97.7732	1432	1662
GCA_013894775	GCA_013835405	97.7204	1448	1662
GCA_013894775	GCA_013786125	97.3027	1443	1662
GCA_013894775	GCA_013896515	97.1905	1459	1662
GCA_013894775	GCA_013830785	97.1619	1482	1662
GCA_013894775	GCA_013898995	97.1567	1435	1662
GCA_013894775	GCA_013898775	97.1567	1435	1662
GCA_013894775	GCA_013896775	97.15	1468	1662
GCA_013894775	GCA_013897255	97.1489	1467	1662
GCA_013894775	GCA_013897665	97.1334	1468	1662
GCA_013894775	GCA_013602835	97.1198	1403	1662
GCA_013894775	GCA_014103195	97.1032	1440	1662
GCA_013894775	GCA_013728735	97.0934	1472	1662
GCA_013894775	GCA_013823125	97.072	1437	1662
GCA_013894775	GCA_013836945	97.0358	1439	1662
GCA_013894775	GCA_013790245	96.9866	1443	1662
GCA_013894775	GCA_013800125	96.9833	1432	1662
GCA_013894775	GCA_013900245	96.9519	1458	1662
GCA_013894775	GCA_013782445	96.6753	1398	1662
GCA_013894775	GCA_013924285	96.6419	1385	1662
GCA_013894775	GCA_013796065	96.6074	1413	1662
GCA_013894775	GCA_013928845	96.576	1401	1662
GCA_013894775	GCA_013817505	92.3088	1277	1662
GCA_013894775	GCA_013894235	92.3073	1259	1662
GCA_013894775	GCA_014103665	91.1525	1298	1662
GCA_013894775	GCA_013746655	91.1247	1273	1662
GCA_013894775	GCA_014103465	91.0472	1274	1662
GCA_013894775	GCA_013745515	91.0324	1286	1662
GCA_013894775	GCA_013732895	90.9913	1299	1662
GCA_013752295	GCA_013752295	100	1623	1625
GCA_013752295	GCA_013750375	99.6512	1511	1625
GCA_013752295	GCA_013894775	99.4136	1502	1625
GCA_013752295	GCA_013712565	99.3739	1491	1625
GCA_013752295	GCA_013713325	99.36	1494	1625
GCA_013752295	GCA_013899205	99.2607	1518	1625
GCA_013752295	GCA_013898935	99.2544	1519	1625
GCA_013752295	GCA_013899665	98.8318	1460	1625
GCA_013752295	GCA_013895455	98.8218	1454	1625
GCA_013752295	GCA_013891895	98.7789	1462	1625
GCA_013752295	GCA_013819985	98.7763	1476	1625
GCA_013752295	GCA_013783465	98.7685	1448	1625
GCA_013752295	GCA_013752075	98.7125	1501	1625
GCA_013752295	GCA_013923405	98.4519	1449	1625
GCA_013752295	GCA_014109065	98.4436	1454	1625
GCA_013752295	GCA_013821965	98.4395	1445	1625
GCA_013752295	GCA_014109125	98.437	1456	1625
GCA_013752295	GCA_013817865	97.8058	1422	1625
GCA_013752295	GCA_013835405	97.7472	1438	1625
GCA_013752295	GCA_013806525	97.6983	1411	1625
GCA_013752295	GCA_013806085	97.6981	1411	1625
GCA_013752295	GCA_013806925	97.6965	1410	1625
GCA_013752295	GCA_013886475	97.6855	1423	1625
GCA_013752295	GCA_013786125	97.3373	1455	1625
GCA_013752295	GCA_013896515	97.2375	1453	1625
GCA_013752295	GCA_013896775	97.2189	1456	1625
GCA_013752295	GCA_013897255	97.2047	1457	1625
GCA_013752295	GCA_013897665	97.1954	1459	1625
GCA_013752295	GCA_013728735	97.1796	1445	1625
GCA_013752295	GCA_013898775	97.1691	1408	1625
GCA_013752295	GCA_013898995	97.1646	1409	1625
GCA_013752295	GCA_013900245	97.1596	1465	1625
GCA_013752295	GCA_013823125	97.116	1444	1625
GCA_013752295	GCA_013602835	97.1153	1400	1625
GCA_013752295	GCA_013836945	97.0826	1449	1625
GCA_013752295	GCA_013800125	97.0807	1408	1625
GCA_013752295	GCA_014103195	97.072	1389	1625
GCA_013752295	GCA_013830785	97.0375	1425	1625
GCA_013752295	GCA_013790245	96.9957	1424	1625
GCA_013752295	GCA_013928845	96.724	1372	1625
GCA_013752295	GCA_013924285	96.7231	1360	1625
GCA_013752295	GCA_013782445	96.7204	1372	1625
GCA_013752295	GCA_013796065	96.6843	1368	1625
GCA_013752295	GCA_013894235	92.415	1273	1625
GCA_013752295	GCA_013817505	92.2865	1285	1625
GCA_013752295	GCA_014103665	91.1809	1285	1625
GCA_013752295	GCA_013745515	91.1795	1278	1625
GCA_013752295	GCA_013732895	91.0997	1274	1625
GCA_013752295	GCA_013746655	91.0122	1279	1625
GCA_013752295	GCA_014103465	90.9943	1265	1625
GCA_013750375	GCA_013750375	100	1596	1610
GCA_013750375	GCA_013752295	99.6678	1512	1610
GCA_013750375	GCA_013894775	99.4987	1517	1610
GCA_013750375	GCA_013899205	99.4269	1495	1610
GCA_013750375	GCA_013898935	99.4268	1494	1610
GCA_013750375	GCA_013712565	99.4211	1515	1610
GCA_013750375	GCA_013713325	99.4088	1513	1610
GCA_013750375	GCA_013895455	98.8721	1464	1610
GCA_013750375	GCA_013899665	98.8568	1472	1610
GCA_013750375	GCA_013819985	98.8369	1478	1610
GCA_013750375	GCA_013752075	98.8175	1481	1610
GCA_013750375	GCA_013891895	98.7981	1485	1610
GCA_013750375	GCA_013783465	98.7785	1453	1610
GCA_013750375	GCA_013821965	98.4867	1456	1610
GCA_013750375	GCA_014109065	98.477	1455	1610
GCA_013750375	GCA_013923405	98.4701	1453	1610
GCA_013750375	GCA_014109125	98.4685	1455	1610
GCA_013750375	GCA_013886475	97.9067	1426	1610
GCA_013750375	GCA_013817865	97.8539	1422	1610
GCA_013750375	GCA_013806925	97.8421	1426	1610
GCA_013750375	GCA_013806525	97.842	1426	1610
GCA_013750375	GCA_013806085	97.8419	1426	1610
GCA_013750375	GCA_013835405	97.7678	1431	1610
GCA_013750375	GCA_013786125	97.3171	1455	1610
GCA_013750375	GCA_013896515	97.247	1428	1610
GCA_013750375	GCA_013897255	97.2352	1430	1610
GCA_013750375	GCA_013896775	97.2351	1430	1610
GCA_013750375	GCA_013897665	97.2333	1429	1610
GCA_013750375	GCA_013728735	97.2249	1453	1610
GCA_013750375	GCA_013900245	97.1536	1440	1610
GCA_013750375	GCA_013823125	97.1529	1441	1610
GCA_013750375	GCA_013898775	97.1497	1406	1610
GCA_013750375	GCA_013898995	97.1497	1406	1610
GCA_013750375	GCA_013836945	97.1405	1453	1610
GCA_013750375	GCA_013602835	97.1149	1404	1610
GCA_013750375	GCA_013790245	97.1038	1414	1610
GCA_013750375	GCA_013800125	97.0953	1406	1610
GCA_013750375	GCA_013830785	97.0448	1427	1610
GCA_013750375	GCA_014103195	97.0098	1386	1610
GCA_013750375	GCA_013796065	96.7731	1373	1610
GCA_013750375	GCA_013782445	96.7366	1385	1610
GCA_013750375	GCA_013928845	96.7205	1370	1610
GCA_013750375	GCA_013924285	96.6842	1362	1610
GCA_013750375	GCA_013894235	92.309	1261	1610
GCA_013750375	GCA_013817505	92.2955	1280	1610
GCA_013750375	GCA_013746655	91.1372	1260	1610
GCA_013750375	GCA_014103465	91.1088	1254	1610
GCA_013750375	GCA_014103665	91.104	1278	1610
GCA_013750375	GCA_013745515	91.1038	1286	1610
GCA_013750375	GCA_013732895	91.0609	1300	1610
GCA_013899205	GCA_013899205	100	1779	1787
GCA_013899205	GCA_013898935	99.9972	1778	1787
GCA_013899205	GCA_013894775	99.5878	1551	1787
GCA_013899205	GCA_013712565	99.5469	1528	1787
GCA_013899205	GCA_013713325	99.5425	1525	1787
GCA_013899205	GCA_013750375	99.4034	1499	1787
GCA_013899205	GCA_013752295	99.3433	1506	1787
GCA_013899205	GCA_013895455	98.7226	1467	1787
GCA_013899205	GCA_013783465	98.7104	1457	1787
GCA_013899205	GCA_013899665	98.7003	1468	1787
GCA_013899205	GCA_013891895	98.6934	1504	1787
GCA_013899205	GCA_013819985	98.6276	1500	1787
GCA_013899205	GCA_013752075	98.6139	1510	1787
GCA_013899205	GCA_013821965	98.3742	1467	1787
GCA_013899205	GCA_014109125	98.3721	1486	1787
GCA_013899205	GCA_014109065	98.3655	1489	1787
GCA_013899205	GCA_013923405	98.3581	1485	1787
GCA_013899205	GCA_013817865	97.7999	1423	1787
GCA_013899205	GCA_013835405	97.6527	1447	1787
GCA_013899205	GCA_013886475	97.619	1448	1787
GCA_013899205	GCA_013806525	97.5609	1450	1787
GCA_013899205	GCA_013806925	97.5608	1450	1787
GCA_013899205	GCA_013806085	97.5607	1450	1787
GCA_013899205	GCA_013786125	97.267	1455	1787
GCA_013899205	GCA_013898775	97.1403	1465	1787
GCA_013899205	GCA_013898995	97.1402	1465	1787
GCA_013899205	GCA_014103195	97.0969	1423	1787
GCA_013899205	GCA_013800125	97.0773	1417	1787
GCA_013899205	GCA_013602835	97.0743	1397	1787
GCA_013899205	GCA_013830785	97.0496	1450	1787
GCA_013899205	GCA_013823125	97.0361	1457	1787
GCA_013899205	GCA_013896515	97.0352	1487	1787
GCA_013899205	GCA_013897255	97.0339	1490	1787
GCA_013899205	GCA_013896775	97.0316	1490	1787
GCA_013899205	GCA_013897665	97.0191	1489	1787
GCA_013899205	GCA_013790245	96.9763	1461	1787
GCA_013899205	GCA_013900245	96.9694	1460	1787
GCA_013899205	GCA_013836945	96.9649	1442	1787
GCA_013899205	GCA_013728735	96.9393	1487	1787
GCA_013899205	GCA_013782445	96.7274	1424	1787
GCA_013899205	GCA_013796065	96.6447	1445	1787
GCA_013899205	GCA_013924285	96.6247	1378	1787
GCA_013899205	GCA_013928845	96.5269	1394	1787
GCA_013899205	GCA_013894235	92.3963	1279	1787
GCA_013899205	GCA_013817505	92.3165	1269	1787
GCA_013899205	GCA_014103665	91.2056	1301	1787
GCA_013899205	GCA_013745515	91.0646	1285	1787
GCA_013899205	GCA_014103465	91.0399	1291	1787
GCA_013899205	GCA_013732895	91.0168	1309	1787
GCA_013899205	GCA_013746655	90.9696	1306	1787
GCA_013898935	GCA_013898935	100	1780	1787
GCA_013898935	GCA_013899205	99.9962	1779	1787
GCA_013898935	GCA_013894775	99.5756	1551	1787
GCA_013898935	GCA_013712565	99.5488	1528	1787
GCA_013898935	GCA_013713325	99.5482	1525	1787
GCA_013898935	GCA_013750375	99.4034	1499	1787
GCA_013898935	GCA_013752295	99.341	1507	1787
GCA_013898935	GCA_013895455	98.7221	1466	1787
GCA_013898935	GCA_013783465	98.7095	1458	1787
GCA_013898935	GCA_013899665	98.7025	1466	1787
GCA_013898935	GCA_013891895	98.6893	1505	1787
GCA_013898935	GCA_013819985	98.6241	1501	1787
GCA_013898935	GCA_013752075	98.6152	1509	1787
GCA_013898935	GCA_014109125	98.3679	1486	1787
GCA_013898935	GCA_014109065	98.3613	1489	1787
GCA_013898935	GCA_013821965	98.3604	1469	1787
GCA_013898935	GCA_013923405	98.355	1484	1787
GCA_013898935	GCA_013817865	97.7986	1425	1787
GCA_013898935	GCA_013835405	97.6672	1446	1787
GCA_013898935	GCA_013886475	97.6075	1449	1787
GCA_013898935	GCA_013806525	97.5545	1451	1787
GCA_013898935	GCA_013806085	97.5532	1451	1787
GCA_013898935	GCA_013806925	97.5522	1451	1787
GCA_013898935	GCA_013786125	97.251	1455	1787
GCA_013898935	GCA_013898775	97.1318	1464	1787
GCA_013898935	GCA_013898995	97.1317	1464	1787
GCA_013898935	GCA_014103195	97.0854	1424	1787
GCA_013898935	GCA_013602835	97.0812	1398	1787
GCA_013898935	GCA_013800125	97.0798	1416	1787
GCA_013898935	GCA_013896775	97.062	1486	1787
GCA_013898935	GCA_013897255	97.0597	1486	1787
GCA_013898935	GCA_013897665	97.0486	1485	1787
GCA_013898935	GCA_013830785	97.0467	1451	1787
GCA_013898935	GCA_013896515	97.0447	1484	1787
GCA_013898935	GCA_013823125	97.0249	1458	1787
GCA_013898935	GCA_013900245	96.9817	1461	1787
GCA_013898935	GCA_013790245	96.9606	1464	1787
GCA_013898935	GCA_013836945	96.9576	1443	1787
GCA_013898935	GCA_013728735	96.9221	1487	1787
GCA_013898935	GCA_013782445	96.7265	1425	1787
GCA_013898935	GCA_013796065	96.644	1447	1787
GCA_013898935	GCA_013924285	96.6365	1374	1787
GCA_013898935	GCA_013928845	96.499	1394	1787
GCA_013898935	GCA_013894235	92.3787	1282	1787
GCA_013898935	GCA_013817505	92.3113	1269	1787
GCA_013898935	GCA_014103665	91.1986	1302	1787
GCA_013898935	GCA_013745515	91.0704	1281	1787
GCA_013898935	GCA_014103465	91.0592	1290	1787
GCA_013898935	GCA_013732895	91.0264	1308	1787
GCA_013898935	GCA_013746655	90.9846	1307	1787
GCA_014103665	GCA_014103665	100	1640	1647
GCA_014103665	GCA_013745515	99.4088	1485	1647
GCA_014103665	GCA_014103465	99.2508	1456	1647
GCA_014103665	GCA_013746655	99.1789	1482	1647
GCA_014103665	GCA_013732895	99.1443	1485	1647
GCA_014103665	GCA_014103195	91.4391	1309	1647
GCA_014103665	GCA_013728735	91.3495	1327	1647
GCA_014103665	GCA_013786125	91.3343	1296	1647
GCA_014103665	GCA_013823125	91.3335	1330	1647
GCA_014103665	GCA_013897255	91.3322	1370	1647
GCA_014103665	GCA_013819985	91.3293	1302	1647
GCA_014103665	GCA_013896775	91.3287	1370	1647
GCA_014103665	GCA_013897665	91.3246	1370	1647
GCA_014103665	GCA_013830785	91.3153	1341	1647
GCA_014103665	GCA_013800125	91.3093	1330	1647
GCA_014103665	GCA_013900245	91.3003	1327	1647
GCA_014103665	GCA_013752075	91.2968	1298	1647
GCA_014103665	GCA_013924285	91.2913	1374	1647
GCA_014103665	GCA_013891895	91.2899	1331	1647
GCA_014103665	GCA_013752295	91.2789	1274	1647
GCA_014103665	GCA_013783465	91.2775	1282	1647
GCA_014103665	GCA_013817865	91.2771	1285	1647
GCA_014103665	GCA_013898775	91.2728	1342	1647
GCA_014103665	GCA_013898995	91.2726	1342	1647
GCA_014103665	GCA_013836945	91.2721	1314	1647
GCA_014103665	GCA_013894775	91.268	1277	1647
GCA_014103665	GCA_013896515	91.2641	1377	1647
GCA_014103665	GCA_013898935	91.2545	1309	1647
GCA_014103665	GCA_013835405	91.254	1306	1647
GCA_014103665	GCA_014109125	91.2468	1288	1647
GCA_014103665	GCA_014109065	91.2398	1291	1647
GCA_014103665	GCA_013899205	91.2332	1312	1647
GCA_014103665	GCA_013806525	91.2311	1306	1647
GCA_014103665	GCA_013806925	91.2255	1305	1647
GCA_014103665	GCA_013806085	91.225	1305	1647
GCA_014103665	GCA_013923405	91.2199	1293	1647
GCA_014103665	GCA_013821965	91.2155	1280	1647
GCA_014103665	GCA_013886475	91.2029	1307	1647
GCA_014103665	GCA_013796065	91.201	1322	1647
GCA_014103665	GCA_013928845	91.1909	1370	1647
GCA_014103665	GCA_013750375	91.1908	1269	1647
GCA_014103665	GCA_013899665	91.1863	1260	1647
GCA_014103665	GCA_013602835	91.1747	1334	1647
GCA_014103665	GCA_013782445	91.1713	1298	1647
GCA_014103665	GCA_013895455	91.1604	1261	1647
GCA_014103665	GCA_013790245	91.14	1317	1647
GCA_014103665	GCA_013713325	91.1192	1281	1647
GCA_014103665	GCA_013712565	91.115	1283	1647
GCA_014103665	GCA_013817505	90.7657	1265	1647
GCA_014103665	GCA_013894235	90.7605	1239	1647
GCA_014103465	GCA_014103465	100	1636	1639
GCA_014103465	GCA_013746655	99.9875	1633	1639
GCA_014103465	GCA_013745515	99.2299	1477	1639
GCA_014103465	GCA_014103665	99.2069	1454	1639
GCA_014103465	GCA_013732895	99.0709	1478	1639
GCA_014103465	GCA_013891895	91.3818	1319	1639
GCA_014103465	GCA_013821965	91.2309	1302	1639
GCA_014103465	GCA_013750375	91.2231	1256	1639
GCA_014103465	GCA_013898995	91.2081	1308	1639
GCA_014103465	GCA_013898775	91.2081	1308	1639
GCA_014103465	GCA_013823125	91.2069	1310	1639
GCA_014103465	GCA_014109125	91.2058	1273	1639
GCA_014103465	GCA_014103195	91.2015	1316	1639
GCA_014103465	GCA_013923405	91.1896	1270	1639
GCA_014103465	GCA_013752075	91.1887	1274	1639
GCA_014103465	GCA_014109065	91.1864	1277	1639
GCA_014103465	GCA_013819985	91.1594	1304	1639
GCA_014103465	GCA_013900245	91.1505	1335	1639
GCA_014103465	GCA_013786125	91.1444	1292	1639
GCA_014103465	GCA_013836945	91.1412	1313	1639
GCA_014103465	GCA_013752295	91.1332	1247	1639
GCA_014103465	GCA_013835405	91.1322	1285	1639
GCA_014103465	GCA_013886475	91.1317	1296	1639
GCA_014103465	GCA_013800125	91.1315	1312	1639
GCA_014103465	GCA_013713325	91.1294	1267	1639
GCA_014103465	GCA_013894775	91.1209	1264	1639
GCA_014103465	GCA_013796065	91.1204	1298	1639
GCA_014103465	GCA_013728735	91.1168	1309	1639
GCA_014103465	GCA_013783465	91.1166	1285	1639
GCA_014103465	GCA_013817865	91.1152	1288	1639
GCA_014103465	GCA_013806525	91.1089	1321	1639
GCA_014103465	GCA_013806085	91.1088	1321	1639
GCA_014103465	GCA_013806925	91.1052	1320	1639
GCA_014103465	GCA_013899205	91.104	1284	1639
GCA_014103465	GCA_013830785	91.1019	1305	1639
GCA_014103465	GCA_013896775	91.1006	1343	1639
GCA_014103465	GCA_013898935	91.0989	1287	1639
GCA_014103465	GCA_013712565	91.096	1269	1639
GCA_014103465	GCA_013897665	91.0914	1341	1639
GCA_014103465	GCA_013897255	91.0894	1343	1639
GCA_014103465	GCA_013895455	91.0829	1249	1639
GCA_014103465	GCA_013924285	91.075	1309	1639
GCA_014103465	GCA_013899665	91.0739	1247	1639
GCA_014103465	GCA_013896515	91.0732	1348	1639
GCA_014103465	GCA_013782445	91.0629	1291	1639
GCA_014103465	GCA_013602835	91.0565	1304	1639
GCA_014103465	GCA_013790245	91.0266	1325	1639
GCA_014103465	GCA_013928845	91.0126	1335	1639
GCA_014103465	GCA_013817505	90.7017	1232	1639
GCA_014103465	GCA_013894235	90.6908	1239	1639
GCA_013746655	GCA_013746655	100	1688	1696
GCA_013746655	GCA_014103465	99.9778	1630	1696
GCA_013746655	GCA_013745515	99.2417	1496	1696
GCA_013746655	GCA_014103665	99.1711	1475	1696
GCA_013746655	GCA_013732895	99.1142	1489	1696
GCA_013746655	GCA_013891895	91.3486	1342	1696
GCA_013746655	GCA_013821965	91.2864	1305	1696
GCA_013746655	GCA_013894775	91.2322	1256	1696
GCA_013746655	GCA_013923405	91.2002	1282	1696
GCA_013746655	GCA_014103195	91.1932	1326	1696
GCA_013746655	GCA_014109125	91.192	1283	1696
GCA_013746655	GCA_013817865	91.1866	1290	1696
GCA_013746655	GCA_013800125	91.1865	1325	1696
GCA_013746655	GCA_014109065	91.1847	1290	1696
GCA_013746655	GCA_013900245	91.184	1347	1696
GCA_013746655	GCA_013750375	91.1764	1275	1696
GCA_013746655	GCA_013728735	91.1728	1329	1696
GCA_013746655	GCA_013898775	91.1704	1328	1696
GCA_013746655	GCA_013898995	91.1704	1328	1696
GCA_013746655	GCA_013836945	91.1628	1332	1696
GCA_013746655	GCA_013819985	91.1603	1320	1696
GCA_013746655	GCA_013823125	91.1555	1318	1696
GCA_013746655	GCA_013924285	91.1507	1320	1696
GCA_013746655	GCA_013752075	91.1506	1286	1696
GCA_013746655	GCA_013602835	91.1487	1319	1696
GCA_013746655	GCA_013830785	91.1405	1321	1696
GCA_013746655	GCA_013928845	91.1371	1347	1696
GCA_013746655	GCA_013835405	91.1361	1303	1696
GCA_013746655	GCA_013886475	91.1299	1331	1696
GCA_013746655	GCA_013786125	91.125	1302	1696
GCA_013746655	GCA_013713325	91.0907	1277	1696
GCA_013746655	GCA_013752295	91.0823	1263	1696
GCA_013746655	GCA_013897255	91.0786	1373	1696
GCA_013746655	GCA_013782445	91.0735	1319	1696
GCA_013746655	GCA_013783465	91.0734	1305	1696
GCA_013746655	GCA_013796065	91.0682	1315	1696
GCA_013746655	GCA_013712565	91.0669	1279	1696
GCA_013746655	GCA_013899665	91.0625	1264	1696
GCA_013746655	GCA_013897665	91.0622	1373	1696
GCA_013746655	GCA_013899205	91.0611	1305	1696
GCA_013746655	GCA_013895455	91.0496	1268	1696
GCA_013746655	GCA_013896775	91.0491	1376	1696
GCA_013746655	GCA_013898935	91.0442	1303	1696
GCA_013746655	GCA_013896515	91.0322	1379	1696
GCA_013746655	GCA_013806085	91.0197	1342	1696
GCA_013746655	GCA_013806525	91.0143	1341	1696
GCA_013746655	GCA_013806925	91.0041	1342	1696
GCA_013746655	GCA_013790245	90.9693	1347	1696
GCA_013746655	GCA_013817505	90.7488	1227	1696
GCA_013746655	GCA_013894235	90.6433	1242	1696
GCA_013745515	GCA_013745515	100	1625	1628
GCA_013745515	GCA_014103665	99.3659	1485	1628
GCA_013745515	GCA_013732895	99.2955	1462	1628
GCA_013745515	GCA_013746655	99.2409	1499	1628
GCA_013745515	GCA_014103465	99.2334	1478	1628
GCA_013745515	GCA_013786125	91.3076	1301	1628
GCA_013745515	GCA_013891895	91.2928	1287	1628
GCA_013745515	GCA_013783465	91.2869	1306	1628
GCA_013745515	GCA_013817865	91.2783	1290	1628
GCA_013745515	GCA_013835405	91.2693	1316	1628
GCA_013745515	GCA_013830785	91.2691	1341	1628
GCA_013745515	GCA_013821965	91.2569	1296	1628
GCA_013745515	GCA_014103195	91.2535	1316	1628
GCA_013745515	GCA_013752075	91.2322	1281	1628
GCA_013745515	GCA_013819985	91.2238	1300	1628
GCA_013745515	GCA_013602835	91.2169	1326	1628
GCA_013745515	GCA_013750375	91.2146	1267	1628
GCA_013745515	GCA_013928845	91.2132	1314	1628
GCA_013745515	GCA_013923405	91.2114	1299	1628
GCA_013745515	GCA_013898995	91.2111	1305	1628
GCA_013745515	GCA_013898775	91.2111	1305	1628
GCA_013745515	GCA_013782445	91.2073	1307	1628
GCA_013745515	GCA_013728735	91.2061	1329	1628
GCA_013745515	GCA_014109125	91.2059	1309	1628
GCA_013745515	GCA_013800125	91.2035	1325	1628
GCA_013745515	GCA_014109065	91.1985	1311	1628
GCA_013745515	GCA_013896515	91.1975	1346	1628
GCA_013745515	GCA_013900245	91.1952	1310	1628
GCA_013745515	GCA_013897665	91.1911	1352	1628
GCA_013745515	GCA_013823125	91.1892	1296	1628
GCA_013745515	GCA_013899665	91.1843	1283	1628
GCA_013745515	GCA_013897255	91.1825	1353	1628
GCA_013745515	GCA_013898935	91.1778	1271	1628
GCA_013745515	GCA_013896775	91.176	1352	1628
GCA_013745515	GCA_013895455	91.1757	1267	1628
GCA_013745515	GCA_013752295	91.1747	1251	1628
GCA_013745515	GCA_013924285	91.1705	1320	1628
GCA_013745515	GCA_013899205	91.1667	1276	1628
GCA_013745515	GCA_013836945	91.1603	1310	1628
GCA_013745515	GCA_013894775	91.1453	1278	1628
GCA_013745515	GCA_013713325	91.1392	1273	1628
GCA_013745515	GCA_013712565	91.127	1276	1628
GCA_013745515	GCA_013796065	91.1244	1306	1628
GCA_013745515	GCA_013790245	91.1079	1317	1628
GCA_013745515	GCA_013886475	91.0974	1288	1628
GCA_013745515	GCA_013806085	91.0896	1318	1628
GCA_013745515	GCA_013806525	91.0894	1318	1628
GCA_013745515	GCA_013806925	91.0888	1317	1628
GCA_013745515	GCA_013817505	90.765	1241	1628
GCA_013745515	GCA_013894235	90.7519	1235	1628
GCA_013732895	GCA_013732895	100	1678	1692
GCA_013732895	GCA_013745515	99.2521	1466	1692
GCA_013732895	GCA_014103665	99.1851	1474	1692
GCA_013732895	GCA_013746655	99.1365	1492	1692
GCA_013732895	GCA_014103465	99.0847	1479	1692
GCA_013732895	GCA_013891895	91.326	1314	1692
GCA_013732895	GCA_013821965	91.3121	1288	1692
GCA_013732895	GCA_014103195	91.3043	1319	1692
GCA_013732895	GCA_013900245	91.297	1379	1692
GCA_013732895	GCA_013835405	91.2367	1300	1692
GCA_013732895	GCA_013786125	91.2267	1307	1692
GCA_013732895	GCA_013819985	91.2197	1317	1692
GCA_013732895	GCA_013817865	91.2188	1296	1692
GCA_013732895	GCA_014109065	91.2032	1278	1692
GCA_013732895	GCA_013752295	91.2031	1263	1692
GCA_013732895	GCA_014109125	91.2	1279	1692
GCA_013732895	GCA_013750375	91.1871	1270	1692
GCA_013732895	GCA_013823125	91.1854	1316	1692
GCA_013732895	GCA_013923405	91.1755	1272	1692
GCA_013732895	GCA_013800125	91.1751	1323	1692
GCA_013732895	GCA_013752075	91.1656	1300	1692
GCA_013732895	GCA_013928845	91.1643	1379	1692
GCA_013732895	GCA_013899205	91.1492	1288	1692
GCA_013732895	GCA_013783465	91.1468	1312	1692
GCA_013732895	GCA_013924285	91.1426	1306	1692
GCA_013732895	GCA_013836945	91.1405	1330	1692
GCA_013732895	GCA_013898935	91.1385	1288	1692
GCA_013732895	GCA_013896515	91.1368	1362	1692
GCA_013732895	GCA_013899665	91.1336	1271	1692
GCA_013732895	GCA_013895455	91.1336	1261	1692
GCA_013732895	GCA_013898775	91.1298	1339	1692
GCA_013732895	GCA_013898995	91.1297	1339	1692
GCA_013732895	GCA_013782445	91.1291	1315	1692
GCA_013732895	GCA_013886475	91.1235	1322	1692
GCA_013732895	GCA_013894775	91.1161	1281	1692
GCA_013732895	GCA_013897255	91.1109	1360	1692
GCA_013732895	GCA_013806525	91.1009	1325	1692
GCA_013732895	GCA_013806085	91.1004	1325	1692
GCA_013732895	GCA_013897665	91.099	1364	1692
GCA_013732895	GCA_013728735	91.0974	1324	1692
GCA_013732895	GCA_013830785	91.0953	1346	1692
GCA_013732895	GCA_013806925	91.0932	1324	1692
GCA_013732895	GCA_013896775	91.0859	1361	1692
GCA_013732895	GCA_013790245	91.0835	1330	1692
GCA_013732895	GCA_013796065	91.0737	1318	1692
GCA_013732895	GCA_013713325	91.0636	1278	1692
GCA_013732895	GCA_013712565	91.0502	1285	1692
GCA_013732895	GCA_013602835	91.0296	1341	1692
GCA_013732895	GCA_013817505	90.7159	1238	1692
GCA_013732895	GCA_013894235	90.6359	1243	1692
GCA_013786125	GCA_013786125	100	1677	1680
GCA_013786125	GCA_013728735	99.373	1572	1680
GCA_013786125	GCA_013896515	97.9744	1518	1680
GCA_013786125	GCA_013896775	97.9546	1526	1680
GCA_013786125	GCA_013897665	97.9458	1527	1680
GCA_013786125	GCA_013897255	97.9444	1527	1680
GCA_013786125	GCA_013900245	97.5732	1526	1680
GCA_013786125	GCA_014103195	97.5711	1412	1680
GCA_013786125	GCA_013823125	97.5304	1485	1680
GCA_013786125	GCA_013800125	97.5204	1419	1680
GCA_013786125	GCA_013602835	97.513	1405	1680
GCA_013786125	GCA_013836945	97.5083	1503	1680
GCA_013786125	GCA_013830785	97.5062	1442	1680
GCA_013786125	GCA_013898775	97.4732	1421	1680
GCA_013786125	GCA_013898995	97.4732	1421	1680
GCA_013786125	GCA_013790245	97.4432	1460	1680
GCA_013786125	GCA_013783465	97.3059	1427	1680
GCA_013786125	GCA_013895455	97.3009	1434	1680
GCA_013786125	GCA_013891895	97.2824	1444	1680
GCA_013786125	GCA_014109065	97.2806	1419	1680
GCA_013786125	GCA_014109125	97.2723	1418	1680
GCA_013786125	GCA_013821965	97.2692	1420	1680
GCA_013786125	GCA_013923405	97.2686	1416	1680
GCA_013786125	GCA_013899665	97.2662	1438	1680
GCA_013786125	GCA_013898935	97.257	1458	1680
GCA_013786125	GCA_013899205	97.2552	1458	1680
GCA_013786125	GCA_013819985	97.2545	1438	1680
GCA_013786125	GCA_013817865	97.2457	1455	1680
GCA_013786125	GCA_013894775	97.2352	1449	1680
GCA_013786125	GCA_013752295	97.2151	1467	1680
GCA_013786125	GCA_013713325	97.2121	1433	1680
GCA_013786125	GCA_013750375	97.2119	1465	1680
GCA_013786125	GCA_013712565	97.2102	1441	1680
GCA_013786125	GCA_013752075	97.2053	1453	1680
GCA_013786125	GCA_013835405	97.1774	1476	1680
GCA_013786125	GCA_013886475	97.1328	1462	1680
GCA_013786125	GCA_013806925	97.1109	1460	1680
GCA_013786125	GCA_013806085	97.1108	1460	1680
GCA_013786125	GCA_013806525	97.1097	1460	1680
GCA_013786125	GCA_013796065	96.8446	1393	1680
GCA_013786125	GCA_013924285	96.7936	1360	1680
GCA_013786125	GCA_013782445	96.7896	1401	1680
GCA_013786125	GCA_013928845	96.7538	1392	1680
GCA_013786125	GCA_013894235	92.4151	1287	1680
GCA_013786125	GCA_013817505	92.2478	1285	1680
GCA_013786125	GCA_013745515	91.2481	1327	1680
GCA_013786125	GCA_013732895	91.1587	1324	1680
GCA_013786125	GCA_014103665	91.1195	1320	1680
GCA_013786125	GCA_013746655	91.0353	1319	1680
GCA_013786125	GCA_014103465	91.0277	1310	1680
GCA_013728735	GCA_013728735	100	1818	1821
GCA_013728735	GCA_013786125	99.3663	1577	1821
GCA_013728735	GCA_013897665	97.8145	1558	1821
GCA_013728735	GCA_013897255	97.8084	1558	1821
GCA_013728735	GCA_013896775	97.8031	1560	1821
GCA_013728735	GCA_013896515	97.7846	1562	1821
GCA_013728735	GCA_013790245	97.5218	1542	1821
GCA_013728735	GCA_013836945	97.4639	1518	1821
GCA_013728735	GCA_013823125	97.4598	1529	1821
GCA_013728735	GCA_014103195	97.4095	1464	1821
GCA_013728735	GCA_013900245	97.3834	1498	1821
GCA_013728735	GCA_013602835	97.3611	1434	1821
GCA_013728735	GCA_013800125	97.3565	1462	1821
GCA_013728735	GCA_013898775	97.3277	1474	1821
GCA_013728735	GCA_013898995	97.3277	1474	1821
GCA_013728735	GCA_013830785	97.2866	1503	1821
GCA_013728735	GCA_013817865	97.1687	1455	1821
GCA_013728735	GCA_013895455	97.1307	1433	1821
GCA_013728735	GCA_013899665	97.1195	1443	1821
GCA_013728735	GCA_013821965	97.1174	1427	1821
GCA_013728735	GCA_013750375	97.117	1467	1821
GCA_013728735	GCA_013783465	97.1125	1441	1821
GCA_013728735	GCA_013752295	97.1118	1451	1821
GCA_013728735	GCA_013752075	97.1093	1517	1821
GCA_013728735	GCA_013713325	97.0774	1463	1821
GCA_013728735	GCA_013712565	97.0758	1463	1821
GCA_013728735	GCA_014109125	97.0503	1458	1821
GCA_013728735	GCA_013923405	97.0477	1459	1821
GCA_013728735	GCA_013894775	97.0414	1470	1821
GCA_013728735	GCA_013819985	97.0409	1464	1821
GCA_013728735	GCA_013886475	97.0376	1483	1821
GCA_013728735	GCA_014109065	97.0309	1459	1821
GCA_013728735	GCA_013891895	97.018	1485	1821
GCA_013728735	GCA_013898935	97.0124	1480	1821
GCA_013728735	GCA_013806085	97.0099	1488	1821
GCA_013728735	GCA_013806525	97.0087	1488	1821
GCA_013728735	GCA_013899205	97.0087	1482	1821
GCA_013728735	GCA_013806925	97.0083	1487	1821
GCA_013728735	GCA_013835405	96.9064	1512	1821
GCA_013728735	GCA_013782445	96.8546	1479	1821
GCA_013728735	GCA_013796065	96.8468	1496	1821
GCA_013728735	GCA_013924285	96.7288	1425	1821
GCA_013728735	GCA_013928845	96.6763	1453	1821
GCA_013728735	GCA_013894235	92.2859	1273	1821
GCA_013728735	GCA_013817505	92.264	1294	1821
GCA_013728735	GCA_013745515	91.209	1335	1821
GCA_013728735	GCA_014103665	91.199	1353	1821
GCA_013728735	GCA_013732895	91.0781	1336	1821
GCA_013728735	GCA_013746655	91.0747	1328	1821
GCA_013728735	GCA_014103465	91.0607	1322	1821
GCA_013897665	GCA_013897665	100	2010	2036
GCA_013897665	GCA_013896775	99.9972	2007	2036
GCA_013897665	GCA_013896515	99.9966	1978	2036
GCA_013897665	GCA_013897255	99.9964	2007	2036
GCA_013897665	GCA_013786125	98.0433	1509	2036
GCA_013897665	GCA_013728735	97.8463	1551	2036
GCA_013897665	GCA_013800125	97.4835	1481	2036
GCA_013897665	GCA_013836945	97.4284	1486	2036
GCA_013897665	GCA_013823125	97.4184	1507	2036
GCA_013897665	GCA_013830785	97.3989	1597	2036
GCA_013897665	GCA_014103195	97.3909	1489	2036
GCA_013897665	GCA_013900245	97.3151	1548	2036
GCA_013897665	GCA_013898775	97.313	1499	2036
GCA_013897665	GCA_013898995	97.3128	1499	2036
GCA_013897665	GCA_013602835	97.2663	1481	2036
GCA_013897665	GCA_013821965	97.2058	1431	2036
GCA_013897665	GCA_013817865	97.2034	1470	2036
GCA_013897665	GCA_013895455	97.2032	1427	2036
GCA_013897665	GCA_013899665	97.1959	1432	2036
GCA_013897665	GCA_013783465	97.1899	1458	2036
GCA_013897665	GCA_013835405	97.1614	1511	2036
GCA_013897665	GCA_014109125	97.1571	1424	2036
GCA_013897665	GCA_014109065	97.155	1426	2036
GCA_013897665	GCA_013750375	97.1413	1442	2036
GCA_013897665	GCA_013752295	97.1406	1474	2036
GCA_013897665	GCA_013923405	97.1399	1427	2036
GCA_013897665	GCA_013819985	97.1161	1466	2036
GCA_013897665	GCA_013790245	97.1151	1524	2036
GCA_013897665	GCA_013891895	97.0597	1473	2036
GCA_013897665	GCA_013894775	97.0537	1482	2036
GCA_013897665	GCA_013752075	97.0533	1514	2036
GCA_013897665	GCA_013886475	97.0499	1533	2036
GCA_013897665	GCA_013806925	97.0179	1538	2036
GCA_013897665	GCA_013899205	97.0068	1505	2036
GCA_013897665	GCA_013898935	97.0057	1504	2036
GCA_013897665	GCA_013806085	97.0042	1539	2036
GCA_013897665	GCA_013713325	97.0036	1441	2036
GCA_013897665	GCA_013806525	97.0036	1539	2036
GCA_013897665	GCA_013712565	96.9825	1445	2036
GCA_013897665	GCA_013782445	96.7229	1415	2036
GCA_013897665	GCA_013924285	96.6856	1443	2036
GCA_013897665	GCA_013796065	96.6246	1437	2036
GCA_013897665	GCA_013928845	96.5612	1493	2036
GCA_013897665	GCA_013817505	92.3188	1276	2036
GCA_013897665	GCA_013894235	92.3096	1275	2036
GCA_013897665	GCA_014103665	91.2593	1378	2036
GCA_013897665	GCA_013745515	91.1068	1364	2036
GCA_013897665	GCA_013732895	91.0803	1381	2036
GCA_013897665	GCA_014103465	91.0637	1366	2036
GCA_013897665	GCA_013746655	91.0137	1384	2036
GCA_013897255	GCA_013897255	100	2012	2038
GCA_013897255	GCA_013896515	99.9974	1981	2038
GCA_013897255	GCA_013896775	99.9968	2009	2038
GCA_013897255	GCA_013897665	99.9953	2007	2038
GCA_013897255	GCA_013786125	98.0401	1509	2038
GCA_013897255	GCA_013728735	97.8376	1549	2038
GCA_013897255	GCA_013800125	97.481	1483	2038
GCA_013897255	GCA_014103195	97.4291	1482	2038
GCA_013897255	GCA_013836945	97.4288	1486	2038
GCA_013897255	GCA_013823125	97.4139	1507	2038
GCA_013897255	GCA_013830785	97.4019	1596	2038
GCA_013897255	GCA_013900245	97.3276	1546	2038
GCA_013897255	GCA_013898775	97.3221	1500	2038
GCA_013897255	GCA_013898995	97.3219	1500	2038
GCA_013897255	GCA_013602835	97.2578	1482	2038
GCA_013897255	GCA_013821965	97.2192	1430	2038
GCA_013897255	GCA_013895455	97.2066	1427	2038
GCA_013897255	GCA_013899665	97.1991	1432	2038
GCA_013897255	GCA_013783465	97.1887	1456	2038
GCA_013897255	GCA_013817865	97.1766	1472	2038
GCA_013897255	GCA_014109065	97.1654	1426	2038
GCA_013897255	GCA_014109125	97.1512	1425	2038
GCA_013897255	GCA_013835405	97.149	1510	2038
GCA_013897255	GCA_013750375	97.1436	1440	2038
GCA_013897255	GCA_013752295	97.142	1474	2038
GCA_013897255	GCA_013923405	97.1301	1429	2038
GCA_013897255	GCA_013790245	97.1219	1525	2038
GCA_013897255	GCA_013819985	97.0908	1467	2038
GCA_013897255	GCA_013894775	97.06	1481	2038
GCA_013897255	GCA_013752075	97.0563	1517	2038
GCA_013897255	GCA_013886475	97.0543	1533	2038
GCA_013897255	GCA_013891895	97.0469	1472	2038
GCA_013897255	GCA_013898935	97.0427	1499	2038
GCA_013897255	GCA_013899205	97.0388	1501	2038
GCA_013897255	GCA_013806925	97.0095	1538	2038
GCA_013897255	GCA_013713325	96.9943	1440	2038
GCA_013897255	GCA_013806085	96.9925	1539	2038
GCA_013897255	GCA_013806525	96.9902	1539	2038
GCA_013897255	GCA_013712565	96.9744	1445	2038
GCA_013897255	GCA_013782445	96.7017	1417	2038
GCA_013897255	GCA_013924285	96.6678	1446	2038
GCA_013897255	GCA_013796065	96.6105	1439	2038
GCA_013897255	GCA_013928845	96.5419	1494	2038
GCA_013897255	GCA_013817505	92.3157	1278	2038
GCA_013897255	GCA_013894235	92.2986	1276	2038
GCA_013897255	GCA_014103665	91.2778	1382	2038
GCA_013897255	GCA_013745515	91.1269	1365	2038
GCA_013897255	GCA_013732895	91.065	1380	2038
GCA_013897255	GCA_014103465	91.0359	1369	2038
GCA_013897255	GCA_013746655	90.9895	1386	2038
GCA_013896775	GCA_013896775	100	2011	2038
GCA_013896775	GCA_013897665	99.9975	2007	2038
GCA_013896775	GCA_013897255	99.9967	2009	2038
GCA_013896775	GCA_013896515	99.9953	1981	2038
GCA_013896775	GCA_013786125	98.039	1509	2038
GCA_013896775	GCA_013728735	97.8415	1549	2038
GCA_013896775	GCA_013800125	97.4809	1483	2038
GCA_013896775	GCA_013836945	97.4288	1486	2038
GCA_013896775	GCA_013823125	97.4139	1507	2038
GCA_013896775	GCA_014103195	97.403	1484	2038
GCA_013896775	GCA_013830785	97.3958	1597	2038
GCA_013896775	GCA_013900245	97.3149	1547	2038
GCA_013896775	GCA_013898775	97.2965	1502	2038
GCA_013896775	GCA_013898995	97.2963	1502	2038
GCA_013896775	GCA_013602835	97.2705	1481	2038
GCA_013896775	GCA_013895455	97.2069	1427	2038
GCA_013896775	GCA_013899665	97.1995	1432	2038
GCA_013896775	GCA_013821965	97.1987	1432	2038
GCA_013896775	GCA_013783465	97.1959	1455	2038
GCA_013896775	GCA_013817865	97.189	1471	2038
GCA_013896775	GCA_014109065	97.1695	1426	2038
GCA_013896775	GCA_014109125	97.1677	1424	2038
GCA_013896775	GCA_013835405	97.1621	1509	2038
GCA_013896775	GCA_013750375	97.1435	1440	2038
GCA_013896775	GCA_013923405	97.1341	1429	2038
GCA_013896775	GCA_013752295	97.1277	1475	2038
GCA_013896775	GCA_013790245	97.1208	1525	2038
GCA_013896775	GCA_013819985	97.1078	1466	2038
GCA_013896775	GCA_013891895	97.0699	1471	2038
GCA_013896775	GCA_013752075	97.0602	1516	2038
GCA_013896775	GCA_013894775	97.054	1482	2038
GCA_013896775	GCA_013886475	97.052	1533	2038
GCA_013896775	GCA_013899205	97.018	1503	2038
GCA_013896775	GCA_013898935	97.0169	1502	2038
GCA_013896775	GCA_013806925	97.0152	1539	2038
GCA_013896775	GCA_013806085	97.0016	1540	2038
GCA_013896775	GCA_013806525	97.001	1540	2038
GCA_013896775	GCA_013713325	96.9948	1439	2038
GCA_013896775	GCA_013712565	96.9743	1445	2038
GCA_013896775	GCA_013782445	96.7173	1416	2038
GCA_013896775	GCA_013924285	96.6681	1446	2038
GCA_013896775	GCA_013796065	96.6204	1438	2038
GCA_013896775	GCA_013928845	96.5433	1494	2038
GCA_013896775	GCA_013817505	92.3157	1278	2038
GCA_013896775	GCA_013894235	92.2979	1276	2038
GCA_013896775	GCA_014103665	91.2777	1382	2038
GCA_013896775	GCA_013745515	91.1183	1366	2038
GCA_013896775	GCA_013732895	91.0721	1380	2038
GCA_013896775	GCA_014103465	91.05	1368	2038
GCA_013896775	GCA_013746655	91.0251	1383	2038
GCA_013896515	GCA_013896515	100	1983	2009
GCA_013896515	GCA_013897255	99.9985	1982	2009
GCA_013896515	GCA_013897665	99.9982	1980	2009
GCA_013896515	GCA_013896775	99.9969	1983	2009
GCA_013896515	GCA_013786125	98.0885	1513	2009
GCA_013896515	GCA_013728735	97.9085	1545	2009
GCA_013896515	GCA_013823125	97.4834	1502	2009
GCA_013896515	GCA_013836945	97.4635	1500	2009
GCA_013896515	GCA_013800125	97.4363	1485	2009
GCA_013896515	GCA_013830785	97.4161	1590	2009
GCA_013896515	GCA_013900245	97.3731	1542	2009
GCA_013896515	GCA_014103195	97.3336	1493	2009
GCA_013896515	GCA_013898775	97.2682	1502	2009
GCA_013896515	GCA_013898995	97.2681	1502	2009
GCA_013896515	GCA_013602835	97.2568	1486	2009
GCA_013896515	GCA_013821965	97.1995	1441	2009
GCA_013896515	GCA_013790245	97.1881	1522	2009
GCA_013896515	GCA_013817865	97.1816	1467	2009
GCA_013896515	GCA_013783465	97.1769	1460	2009
GCA_013896515	GCA_013895455	97.1669	1419	2009
GCA_013896515	GCA_013835405	97.1571	1507	2009
GCA_013896515	GCA_013899665	97.1498	1428	2009
GCA_013896515	GCA_013750375	97.1353	1437	2009
GCA_013896515	GCA_013752295	97.1252	1469	2009
GCA_013896515	GCA_014109065	97.1243	1434	2009
GCA_013896515	GCA_013923405	97.1106	1428	2009
GCA_013896515	GCA_013819985	97.109	1464	2009
GCA_013896515	GCA_014109125	97.1023	1438	2009
GCA_013896515	GCA_013886475	97.0704	1506	2009
GCA_013896515	GCA_013894775	97.0368	1472	2009
GCA_013896515	GCA_013806925	97.0254	1510	2009
GCA_013896515	GCA_013806085	97.0077	1512	2009
GCA_013896515	GCA_013806525	97.007	1512	2009
GCA_013896515	GCA_013898935	97.0062	1498	2009
GCA_013896515	GCA_013899205	97.0025	1500	2009
GCA_013896515	GCA_013752075	97.0008	1520	2009
GCA_013896515	GCA_013713325	96.9971	1448	2009
GCA_013896515	GCA_013891895	96.9938	1476	2009
GCA_013896515	GCA_013712565	96.9597	1456	2009
GCA_013896515	GCA_013782445	96.7097	1406	2009
GCA_013896515	GCA_013924285	96.6306	1442	2009
GCA_013896515	GCA_013796065	96.579	1443	2009
GCA_013896515	GCA_013928845	96.5093	1492	2009
GCA_013896515	GCA_013817505	92.3156	1262	2009
GCA_013896515	GCA_013894235	92.2763	1278	2009
GCA_013896515	GCA_014103665	91.3169	1365	2009
GCA_013896515	GCA_013745515	91.1243	1352	2009
GCA_013896515	GCA_013746655	91.0527	1358	2009
GCA_013896515	GCA_013732895	91.043	1381	2009
GCA_013896515	GCA_014103465	91.0166	1351	2009
GCA_013886475	GCA_013886475	100	1719	1721
GCA_013886475	GCA_013806525	99.7948	1666	1721
GCA_013886475	GCA_013806085	99.7943	1666	1721
GCA_013886475	GCA_013806925	99.7943	1666	1721
GCA_013886475	GCA_013817865	98.3867	1481	1721
GCA_013886475	GCA_013835405	98.3116	1519	1721
GCA_013886475	GCA_013750375	97.8792	1424	1721
GCA_013886475	GCA_013821965	97.8717	1398	1721
GCA_013886475	GCA_013783465	97.7836	1413	1721
GCA_013886475	GCA_014109065	97.7814	1433	1721
GCA_013886475	GCA_014109125	97.7801	1432	1721
GCA_013886475	GCA_013895455	97.7707	1406	1721
GCA_013886475	GCA_013923405	97.769	1434	1721
GCA_013886475	GCA_013899665	97.7567	1405	1721
GCA_013886475	GCA_013713325	97.7217	1434	1721
GCA_013886475	GCA_013712565	97.7191	1429	1721
GCA_013886475	GCA_013819985	97.7071	1446	1721
GCA_013886475	GCA_013894775	97.7022	1450	1721
GCA_013886475	GCA_013899205	97.6775	1435	1721
GCA_013886475	GCA_013898935	97.6761	1436	1721
GCA_013886475	GCA_013752295	97.674	1429	1721
GCA_013886475	GCA_013891895	97.6157	1451	1721
GCA_013886475	GCA_013752075	97.6003	1462	1721
GCA_013886475	GCA_013786125	97.2042	1451	1721
GCA_013886475	GCA_013728735	97.0653	1474	1721
GCA_013886475	GCA_013836945	97.0557	1462	1721
GCA_013886475	GCA_013896515	97.0415	1506	1721
GCA_013886475	GCA_013896775	97.0403	1536	1721
GCA_013886475	GCA_013897665	97.0329	1534	1721
GCA_013886475	GCA_013897255	97.0292	1536	1721
GCA_013886475	GCA_013823125	97.0111	1471	1721
GCA_013886475	GCA_013898775	96.9879	1401	1721
GCA_013886475	GCA_013898995	96.9878	1401	1721
GCA_013886475	GCA_013900245	96.9774	1453	1721
GCA_013886475	GCA_013790245	96.9199	1451	1721
GCA_013886475	GCA_013800125	96.9147	1435	1721
GCA_013886475	GCA_013830785	96.9004	1419	1721
GCA_013886475	GCA_014103195	96.8787	1414	1721
GCA_013886475	GCA_013602835	96.7969	1405	1721
GCA_013886475	GCA_013924285	96.6331	1369	1721
GCA_013886475	GCA_013782445	96.541	1380	1721
GCA_013886475	GCA_013796065	96.5281	1399	1721
GCA_013886475	GCA_013928845	96.4888	1399	1721
GCA_013886475	GCA_013817505	92.3204	1273	1721
GCA_013886475	GCA_013894235	92.2361	1279	1721
GCA_013886475	GCA_014103665	91.1618	1325	1721
GCA_013886475	GCA_013732895	91.0584	1326	1721
GCA_013886475	GCA_013745515	90.9952	1310	1721
GCA_013886475	GCA_013746655	90.9555	1335	1721
GCA_013886475	GCA_014103465	90.9218	1328	1721
GCA_013806925	GCA_013806925	100	1742	1744
GCA_013806925	GCA_013806085	99.9984	1741	1744
GCA_013806925	GCA_013806525	99.9984	1741	1744
GCA_013806925	GCA_013886475	99.8013	1665	1744
GCA_013806925	GCA_013817865	98.4077	1486	1744
GCA_013806925	GCA_013835405	98.2803	1517	1744
GCA_013806925	GCA_013750375	97.8538	1427	1744
GCA_013806925	GCA_013821965	97.846	1408	1744
GCA_013806925	GCA_013923405	97.8149	1419	1744
GCA_013806925	GCA_013899665	97.7943	1403	1744
GCA_013806925	GCA_013895455	97.7937	1399	1744
GCA_013806925	GCA_014109065	97.7896	1425	1744
GCA_013806925	GCA_014109125	97.7851	1422	1744
GCA_013806925	GCA_013894775	97.7719	1433	1744
GCA_013806925	GCA_013783465	97.7435	1415	1744
GCA_013806925	GCA_013713325	97.7145	1427	1744
GCA_013806925	GCA_013891895	97.7095	1447	1744
GCA_013806925	GCA_013752295	97.6778	1415	1744
GCA_013806925	GCA_013712565	97.6766	1430	1744
GCA_013806925	GCA_013752075	97.6198	1449	1744
GCA_013806925	GCA_013819985	97.6187	1454	1744
GCA_013806925	GCA_013898935	97.5843	1449	1744
GCA_013806925	GCA_013899205	97.5839	1448	1744
GCA_013806925	GCA_013786125	97.1695	1449	1744
GCA_013806925	GCA_013836945	97.0465	1443	1744
GCA_013806925	GCA_013728735	97.0422	1482	1744
GCA_013806925	GCA_013897255	97.0217	1534	1744
GCA_013806925	GCA_013897665	97.0209	1533	1744
GCA_013806925	GCA_013896775	97.0204	1535	1744
GCA_013806925	GCA_013823125	97.017	1453	1744
GCA_013806925	GCA_013900245	97.004	1449	1744
GCA_013806925	GCA_013896515	96.9502	1510	1744
GCA_013806925	GCA_013800125	96.9456	1407	1744
GCA_013806925	GCA_013898775	96.909	1407	1744
GCA_013806925	GCA_013898995	96.909	1407	1744
GCA_013806925	GCA_013790245	96.8933	1449	1744
GCA_013806925	GCA_013602835	96.8772	1394	1744
GCA_013806925	GCA_013830785	96.8587	1423	1744
GCA_013806925	GCA_014103195	96.8267	1419	1744
GCA_013806925	GCA_013782445	96.5887	1378	1744
GCA_013806925	GCA_013924285	96.5298	1377	1744
GCA_013806925	GCA_013796065	96.5239	1394	1744
GCA_013806925	GCA_013928845	96.4934	1398	1744
GCA_013806925	GCA_013817505	92.2403	1268	1744
GCA_013806925	GCA_013894235	92.1575	1271	1744
GCA_013806925	GCA_014103665	91.1189	1306	1744
GCA_013806925	GCA_013745515	91.0935	1321	1744
GCA_013806925	GCA_013746655	91.0648	1329	1744
GCA_013806925	GCA_013732895	91.0395	1322	1744
GCA_013806925	GCA_014103465	91.0112	1333	1744
GCA_013806525	GCA_013806525	100	1742	1744
GCA_013806525	GCA_013806085	99.9998	1742	1744
GCA_013806525	GCA_013806925	99.9996	1740	1744
GCA_013806525	GCA_013886475	99.8002	1665	1744
GCA_013806525	GCA_013817865	98.4078	1486	1744
GCA_013806525	GCA_013835405	98.2812	1517	1744
GCA_013806525	GCA_013750375	97.8538	1427	1744
GCA_013806525	GCA_013821965	97.846	1408	1744
GCA_013806525	GCA_013923405	97.8149	1419	1744
GCA_013806525	GCA_013899665	97.7943	1403	1744
GCA_013806525	GCA_013895455	97.7937	1399	1744
GCA_013806525	GCA_014109065	97.7895	1425	1744
GCA_013806525	GCA_014109125	97.7851	1422	1744
GCA_013806525	GCA_013894775	97.7719	1433	1744
GCA_013806525	GCA_013783465	97.7435	1415	1744
GCA_013806525	GCA_013713325	97.7145	1427	1744
GCA_013806525	GCA_013891895	97.7109	1447	1744
GCA_013806525	GCA_013752295	97.6778	1415	1744
GCA_013806525	GCA_013712565	97.6766	1430	1744
GCA_013806525	GCA_013819985	97.6279	1453	1744
GCA_013806525	GCA_013752075	97.6178	1449	1744
GCA_013806525	GCA_013898935	97.6053	1447	1744
GCA_013806525	GCA_013899205	97.6049	1446	1744
GCA_013806525	GCA_013786125	97.1682	1449	1744
GCA_013806525	GCA_013836945	97.0465	1443	1744
GCA_013806525	GCA_013728735	97.0422	1482	1744
GCA_013806525	GCA_013823125	97.017	1453	1744
GCA_013806525	GCA_013897255	97.016	1533	1744
GCA_013806525	GCA_013896775	97.0158	1534	1744
GCA_013806525	GCA_013897665	97.0102	1534	1744
GCA_013806525	GCA_013900245	97.0032	1449	1744
GCA_013806525	GCA_013896515	96.942	1510	1744
GCA_013806525	GCA_013800125	96.9403	1407	1744
GCA_013806525	GCA_013898775	96.9081	1407	1744
GCA_013806525	GCA_013898995	96.908	1407	1744
GCA_013806525	GCA_013790245	96.9014	1448	1744
GCA_013806525	GCA_013602835	96.8696	1394	1744
GCA_013806525	GCA_013830785	96.8555	1423	1744
GCA_013806525	GCA_014103195	96.8039	1420	1744
GCA_013806525	GCA_013782445	96.5888	1378	1744
GCA_013806525	GCA_013796065	96.5399	1393	1744
GCA_013806525	GCA_013924285	96.5298	1377	1744
GCA_013806525	GCA_013928845	96.4934	1398	1744
GCA_013806525	GCA_013817505	92.2402	1268	1744
GCA_013806525	GCA_013894235	92.1576	1271	1744
GCA_013806525	GCA_014103665	91.1185	1306	1744
GCA_013806525	GCA_013745515	91.0852	1322	1744
GCA_013806525	GCA_013746655	91.0832	1327	1744
GCA_013806525	GCA_013732895	91.0371	1322	1744
GCA_013806525	GCA_014103465	91.0244	1331	1744
GCA_013806085	GCA_013806085	100	1742	1744
GCA_013806085	GCA_013806925	99.9984	1741	1744
GCA_013806085	GCA_013806525	99.998	1742	1744
GCA_013806085	GCA_013886475	99.7993	1665	1744
GCA_013806085	GCA_013817865	98.4076	1486	1744
GCA_013806085	GCA_013835405	98.2811	1517	1744
GCA_013806085	GCA_013750375	97.8536	1427	1744
GCA_013806085	GCA_013821965	97.8308	1409	1744
GCA_013806085	GCA_013923405	97.8148	1419	1744
GCA_013806085	GCA_013899665	97.794	1403	1744
GCA_013806085	GCA_013895455	97.7935	1399	1744
GCA_013806085	GCA_014109065	97.7894	1425	1744
GCA_013806085	GCA_014109125	97.785	1422	1744
GCA_013806085	GCA_013894775	97.7718	1433	1744
GCA_013806085	GCA_013783465	97.7435	1415	1744
GCA_013806085	GCA_013713325	97.7144	1427	1744
GCA_013806085	GCA_013891895	97.7002	1448	1744
GCA_013806085	GCA_013752295	97.6776	1415	1744
GCA_013806085	GCA_013712565	97.6765	1430	1744
GCA_013806085	GCA_013819985	97.6215	1454	1744
GCA_013806085	GCA_013752075	97.6175	1449	1744
GCA_013806085	GCA_013898935	97.5964	1448	1744
GCA_013806085	GCA_013899205	97.5961	1447	1744
GCA_013806085	GCA_013786125	97.1695	1449	1744
GCA_013806085	GCA_013836945	97.0464	1443	1744
GCA_013806085	GCA_013728735	97.0422	1482	1744
GCA_013806085	GCA_013896775	97.0297	1533	1744
GCA_013806085	GCA_013897255	97.0292	1532	1744
GCA_013806085	GCA_013897665	97.0241	1533	1744
GCA_013806085	GCA_013823125	97.0169	1453	1744
GCA_013806085	GCA_013900245	97.0038	1449	1744
GCA_013806085	GCA_013896515	96.956	1509	1744
GCA_013806085	GCA_013800125	96.9468	1407	1744
GCA_013806085	GCA_013898775	96.9087	1407	1744
GCA_013806085	GCA_013898995	96.9087	1407	1744
GCA_013806085	GCA_013790245	96.8945	1449	1744
GCA_013806085	GCA_013602835	96.8787	1394	1744
GCA_013806085	GCA_013830785	96.8576	1423	1744
GCA_013806085	GCA_014103195	96.8387	1418	1744
GCA_013806085	GCA_013782445	96.5888	1378	1744
GCA_013806085	GCA_013796065	96.54	1393	1744
GCA_013806085	GCA_013924285	96.5298	1377	1744
GCA_013806085	GCA_013928845	96.4931	1398	1744
GCA_013806085	GCA_013817505	92.24	1268	1744
GCA_013806085	GCA_013894235	92.1574	1271	1744
GCA_013806085	GCA_014103665	91.1186	1306	1744
GCA_013806085	GCA_013745515	91.0857	1322	1744
GCA_013806085	GCA_013746655	91.0796	1328	1744
GCA_013806085	GCA_013732895	91.0409	1322	1744
GCA_013806085	GCA_014103465	91.0207	1332	1744
GCA_013835405	GCA_013835405	100	1722	1722
GCA_013835405	GCA_013817865	99.7178	1594	1722
GCA_013835405	GCA_013886475	98.3222	1524	1722
GCA_013835405	GCA_013806925	98.2903	1521	1722
GCA_013835405	GCA_013806525	98.2799	1522	1722
GCA_013835405	GCA_013806085	98.2798	1522	1722
GCA_013835405	GCA_013821965	97.7655	1425	1722
GCA_013835405	GCA_014109065	97.7638	1437	1722
GCA_013835405	GCA_014109125	97.7573	1443	1722
GCA_013835405	GCA_013923405	97.7459	1437	1722
GCA_013835405	GCA_013752295	97.7406	1428	1722
GCA_013835405	GCA_013894775	97.7344	1445	1722
GCA_013835405	GCA_013750375	97.7085	1453	1722
GCA_013835405	GCA_013895455	97.7053	1440	1722
GCA_013835405	GCA_013899665	97.6978	1444	1722
GCA_013835405	GCA_013899205	97.6909	1449	1722
GCA_013835405	GCA_013898935	97.6891	1450	1722
GCA_013835405	GCA_013819985	97.6613	1468	1722
GCA_013835405	GCA_013891895	97.6602	1460	1722
GCA_013835405	GCA_013783465	97.6363	1429	1722
GCA_013835405	GCA_013712565	97.6286	1450	1722
GCA_013835405	GCA_013713325	97.6164	1450	1722
GCA_013835405	GCA_013752075	97.5958	1475	1722
GCA_013835405	GCA_013786125	97.1577	1485	1722
GCA_013835405	GCA_013836945	97.0874	1464	1722
GCA_013835405	GCA_013823125	97.0837	1472	1722
GCA_013835405	GCA_013896515	97.0732	1520	1722
GCA_013835405	GCA_013900245	97.0567	1459	1722
GCA_013835405	GCA_013897665	97.0464	1520	1722
GCA_013835405	GCA_013897255	97.0435	1519	1722
GCA_013835405	GCA_013896775	97.0434	1519	1722
GCA_013835405	GCA_013898775	97.0391	1417	1722
GCA_013835405	GCA_013898995	97.039	1417	1722
GCA_013835405	GCA_013728735	96.98	1506	1722
GCA_013835405	GCA_013800125	96.9768	1428	1722
GCA_013835405	GCA_013602835	96.9568	1405	1722
GCA_013835405	GCA_014103195	96.9295	1413	1722
GCA_013835405	GCA_013830785	96.9079	1430	1722
GCA_013835405	GCA_013790245	96.8839	1474	1722
GCA_013835405	GCA_013782445	96.6427	1381	1722
GCA_013835405	GCA_013928845	96.6352	1399	1722
GCA_013835405	GCA_013924285	96.6309	1389	1722
GCA_013835405	GCA_013796065	96.532	1382	1722
GCA_013835405	GCA_013817505	92.3648	1263	1722
GCA_013835405	GCA_013894235	92.2869	1264	1722
GCA_013835405	GCA_014103665	91.2122	1318	1722
GCA_013835405	GCA_013745515	91.2051	1324	1722
GCA_013835405	GCA_013732895	91.1669	1306	1722
GCA_013835405	GCA_013746655	91.0194	1314	1722
GCA_013835405	GCA_014103465	90.995	1310	1722
GCA_013817865	GCA_013817865	100	1644	1645
GCA_013817865	GCA_013835405	99.7299	1591	1645
GCA_013817865	GCA_013886475	98.3983	1482	1645
GCA_013817865	GCA_013806925	98.3952	1484	1645
GCA_013817865	GCA_013806525	98.3945	1483	1645
GCA_013817865	GCA_013806085	98.3943	1483	1645
GCA_013817865	GCA_014109065	97.9517	1402	1645
GCA_013817865	GCA_014109125	97.9477	1406	1645
GCA_013817865	GCA_013923405	97.9202	1414	1645
GCA_013817865	GCA_013821965	97.8743	1416	1645
GCA_013817865	GCA_013750375	97.8582	1423	1645
GCA_013817865	GCA_013895455	97.8391	1420	1645
GCA_013817865	GCA_013891895	97.8266	1426	1645
GCA_013817865	GCA_013899665	97.8262	1424	1645
GCA_013817865	GCA_013712565	97.8196	1412	1645
GCA_013817865	GCA_013783465	97.8189	1417	1645
GCA_013817865	GCA_013819985	97.8171	1430	1645
GCA_013817865	GCA_013894775	97.8068	1421	1645
GCA_013817865	GCA_013713325	97.8061	1411	1645
GCA_013817865	GCA_013752295	97.8037	1412	1645
GCA_013817865	GCA_013752075	97.7598	1427	1645
GCA_013817865	GCA_013898935	97.738	1421	1645
GCA_013817865	GCA_013899205	97.7374	1422	1645
GCA_013817865	GCA_013786125	97.3053	1438	1645
GCA_013817865	GCA_013728735	97.2395	1447	1645
GCA_013817865	GCA_013896775	97.2136	1469	1645
GCA_013817865	GCA_013897255	97.211	1467	1645
GCA_013817865	GCA_013897665	97.2106	1470	1645
GCA_013817865	GCA_013896515	97.1687	1475	1645
GCA_013817865	GCA_013836945	97.1352	1443	1645
GCA_013817865	GCA_014103195	97.1282	1381	1645
GCA_013817865	GCA_013900245	97.1225	1448	1645
GCA_013817865	GCA_013800125	97.1005	1384	1645
GCA_013817865	GCA_013602835	97.0924	1389	1645
GCA_013817865	GCA_013830785	97.0914	1394	1645
GCA_013817865	GCA_013823125	97.0754	1450	1645
GCA_013817865	GCA_013790245	97.042	1435	1645
GCA_013817865	GCA_013898775	97.0356	1404	1645
GCA_013817865	GCA_013898995	97.0355	1404	1645
GCA_013817865	GCA_013782445	96.7708	1347	1645
GCA_013817865	GCA_013924285	96.761	1339	1645
GCA_013817865	GCA_013796065	96.7345	1360	1645
GCA_013817865	GCA_013928845	96.704	1349	1645
GCA_013817865	GCA_013817505	92.3942	1258	1645
GCA_013817865	GCA_013894235	92.3328	1263	1645
GCA_013817865	GCA_014103665	91.1879	1297	1645
GCA_013817865	GCA_013745515	91.187	1301	1645
GCA_013817865	GCA_013732895	91.1496	1290	1645
GCA_013817865	GCA_014103465	91.1194	1295	1645
GCA_013817865	GCA_013746655	91.103	1305	1645
GCA_013790245	GCA_013790245	100	1833	1836
GCA_013790245	GCA_013823125	98.1858	1516	1836
GCA_013790245	GCA_013836945	98.1778	1522	1836
GCA_013790245	GCA_013900245	98.0801	1504	1836
GCA_013790245	GCA_013728735	97.5161	1539	1836
GCA_013790245	GCA_013786125	97.383	1466	1836
GCA_013790245	GCA_014103195	97.2854	1447	1836
GCA_013790245	GCA_013830785	97.2136	1476	1836
GCA_013790245	GCA_013782445	97.2058	1437	1836
GCA_013790245	GCA_013796065	97.1915	1452	1836
GCA_013790245	GCA_013602835	97.1908	1451	1836
GCA_013790245	GCA_013800125	97.1827	1423	1836
GCA_013790245	GCA_013898775	97.1809	1436	1836
GCA_013790245	GCA_013898995	97.1807	1436	1836
GCA_013790245	GCA_013896515	97.1415	1520	1836
GCA_013790245	GCA_013897255	97.052	1529	1836
GCA_013790245	GCA_013897665	97.05	1528	1836
GCA_013790245	GCA_013896775	97.0444	1528	1836
GCA_013790245	GCA_013817865	97.0145	1442	1836
GCA_013790245	GCA_013752295	97.0124	1424	1836
GCA_013790245	GCA_013750375	96.9914	1413	1836
GCA_013790245	GCA_013923405	96.9816	1432	1836
GCA_013790245	GCA_013752075	96.9647	1491	1836
GCA_013790245	GCA_014109125	96.948	1435	1836
GCA_013790245	GCA_014109065	96.9476	1433	1836
GCA_013790245	GCA_013821965	96.9458	1408	1836
GCA_013790245	GCA_013894775	96.9239	1455	1836
GCA_013790245	GCA_013895455	96.9198	1421	1836
GCA_013790245	GCA_013924285	96.9181	1433	1836
GCA_013790245	GCA_013886475	96.9136	1463	1836
GCA_013790245	GCA_013899665	96.9129	1426	1836
GCA_013790245	GCA_013891895	96.9115	1448	1836
GCA_013790245	GCA_013783465	96.9039	1450	1836
GCA_013790245	GCA_013806525	96.9021	1452	1836
GCA_013790245	GCA_013806925	96.901	1453	1836
GCA_013790245	GCA_013806085	96.9009	1452	1836
GCA_013790245	GCA_013899205	96.892	1468	1836
GCA_013790245	GCA_013898935	96.8865	1468	1836
GCA_013790245	GCA_013713325	96.8839	1429	1836
GCA_013790245	GCA_013819985	96.868	1433	1836
GCA_013790245	GCA_013928845	96.8628	1472	1836
GCA_013790245	GCA_013835405	96.8511	1470	1836
GCA_013790245	GCA_013712565	96.8406	1431	1836
GCA_013790245	GCA_013817505	92.2043	1275	1836
GCA_013790245	GCA_013894235	92.1557	1276	1836
GCA_013790245	GCA_013745515	91.1191	1307	1836
GCA_013790245	GCA_013746655	91.0807	1333	1836
GCA_013790245	GCA_013732895	91.0604	1318	1836
GCA_013790245	GCA_014103465	90.9899	1313	1836
GCA_013790245	GCA_014103665	90.9791	1314	1836
GCA_013900245	GCA_013900245	100	1782	1785
GCA_013900245	GCA_013823125	99.3932	1595	1785
GCA_013900245	GCA_013836945	99.3718	1590	1785
GCA_013900245	GCA_013790245	98.0925	1512	1785
GCA_013900245	GCA_013786125	97.6218	1514	1785
GCA_013900245	GCA_013800125	97.4469	1443	1785
GCA_013900245	GCA_014103195	97.3704	1435	1785
GCA_013900245	GCA_013728735	97.3632	1499	1785
GCA_013900245	GCA_013896515	97.3529	1550	1785
GCA_013900245	GCA_013896775	97.3478	1547	1785
GCA_013900245	GCA_013897255	97.3468	1547	1785
GCA_013900245	GCA_013897665	97.335	1549	1785
GCA_013900245	GCA_013602835	97.3148	1434	1785
GCA_013900245	GCA_013898775	97.2792	1451	1785
GCA_013900245	GCA_013898995	97.2791	1451	1785
GCA_013900245	GCA_013830785	97.2624	1480	1785
GCA_013900245	GCA_013782445	97.1155	1397	1785
GCA_013900245	GCA_013750375	97.1033	1434	1785
GCA_013900245	GCA_013924285	97.0994	1418	1785
GCA_013900245	GCA_013895455	97.0918	1420	1785
GCA_013900245	GCA_013752295	97.0807	1472	1785
GCA_013900245	GCA_013752075	97.0789	1475	1785
GCA_013900245	GCA_013817865	97.0775	1444	1785
GCA_013900245	GCA_013821965	97.0756	1432	1785
GCA_013900245	GCA_013835405	97.0723	1444	1785
GCA_013900245	GCA_013899665	97.0686	1423	1785
GCA_013900245	GCA_014109065	97.0679	1423	1785
GCA_013900245	GCA_014109125	97.0587	1424	1785
GCA_013900245	GCA_013923405	97.0569	1418	1785
GCA_013900245	GCA_013783465	97.0525	1425	1785
GCA_013900245	GCA_013796065	97.0493	1416	1785
GCA_013900245	GCA_013819985	97.0058	1466	1785
GCA_013900245	GCA_013928845	97.0048	1455	1785
GCA_013900245	GCA_013886475	96.9864	1456	1785
GCA_013900245	GCA_013806085	96.9612	1447	1785
GCA_013900245	GCA_013806925	96.9606	1446	1785
GCA_013900245	GCA_013806525	96.96	1446	1785
GCA_013900245	GCA_013894775	96.9518	1459	1785
GCA_013900245	GCA_013713325	96.9433	1437	1785
GCA_013900245	GCA_013712565	96.9421	1442	1785
GCA_013900245	GCA_013898935	96.9232	1481	1785
GCA_013900245	GCA_013899205	96.9159	1482	1785
GCA_013900245	GCA_013891895	96.8981	1458	1785
GCA_013900245	GCA_013894235	92.2337	1303	1785
GCA_013900245	GCA_013817505	92.1887	1291	1785
GCA_013900245	GCA_013732895	91.2227	1374	1785
GCA_013900245	GCA_013746655	91.1473	1353	1785
GCA_013900245	GCA_014103665	91.1401	1349	1785
GCA_013900245	GCA_014103465	91.1141	1340	1785
[truncated: 501 more rows]

## Sheet: 31-mer Jaccard Index (E. coli)
SampleID_1	SampleID_2	Mash_JS (Mash 31-mer Jaccard Similarity)
GCA_014109125	GCA_014109065	0.9990232877630206
GCA_014109125	GCA_013923405	0.9994386710624759
GCA_014109125	GCA_013821965	0.7460060683021197
GCA_014109125	GCA_013819985	0.4795966431718691
GCA_014109125	GCA_013899665	0.4719288882522585
GCA_014109125	GCA_013895455	0.46562648537301843
GCA_014109125	GCA_013783465	0.4742875150027965
GCA_014109125	GCA_013752075	0.45938420664529256
GCA_014109125	GCA_013891895	0.45933428210131483
GCA_014109125	GCA_013796065	0.26231205648844236
GCA_014109125	GCA_013782445	0.264242
GCA_014109125	GCA_013928845	0.2508107998836774
GCA_014109125	GCA_013924285	0.26431232297962376
GCA_014109125	GCA_013713325	0.5065184345893575
GCA_014109125	GCA_013712565	0.5065182747512387
GCA_014109125	GCA_013894775	0.5037532744232591
GCA_014109125	GCA_013752295	0.5010351096225635
GCA_014109125	GCA_013750375	0.508067
GCA_014109125	GCA_013899205	0.48373288566698225
GCA_014109125	GCA_013898935	0.4837243052074475
GCA_014109125	GCA_014103665	0.0619982
GCA_014109125	GCA_014103465	0.060017358425192645
GCA_014109125	GCA_013746655	0.060035
GCA_014109125	GCA_013745515	0.0625744
GCA_014109125	GCA_013732895	0.058955634538432916
GCA_014109125	GCA_013786125	0.3258909776871013
GCA_014109125	GCA_013728735	0.3120340417009288
GCA_014109125	GCA_013897665	0.2866113267965783
GCA_014109125	GCA_013897255	0.2866372422785037
GCA_014109125	GCA_013896775	0.2866280435490946
GCA_014109125	GCA_013896515	0.2897048924874473
GCA_014109125	GCA_013886475	0.3928628576320099
GCA_014109125	GCA_013806925	0.3851603528159465
GCA_014109125	GCA_013806525	0.3851546757729303
GCA_014109125	GCA_013806085	0.3851540119433186
GCA_014109125	GCA_013835405	0.3882322926637503
GCA_014109125	GCA_013817865	0.4041138350778704
GCA_014109125	GCA_013790245	0.29889277089665683
GCA_014109125	GCA_013900245	0.2917480533973283
GCA_014109125	GCA_013836945	0.30222517702302737
GCA_014109125	GCA_013823125	0.3043924634206826
GCA_014109125	GCA_013894235	0.0842477
GCA_014109125	GCA_013817505	0.0836863
GCA_014109125	GCA_013898995	0.30942125095532874
GCA_014109125	GCA_013898775	0.30943702101794546
GCA_014109125	GCA_013830785	0.2924234992979849
GCA_014109125	GCA_013800125	0.30357451768538335
GCA_014109125	GCA_014103195	0.3036409274378882
GCA_014109125	GCA_013602835	0.2957679155260152
GCA_014109065	GCA_014109125	0.9990232877630206
GCA_014109065	GCA_013923405	0.9990123612090014
GCA_014109065	GCA_013821965	0.7462487354477273
GCA_014109065	GCA_013819985	0.4796982666020191
GCA_014109065	GCA_013899665	0.4720378262404116
GCA_014109065	GCA_013895455	0.46572870476326705
GCA_014109065	GCA_013783465	0.4743690275695199
GCA_014109065	GCA_013752075	0.4594966054244453
GCA_014109065	GCA_013891895	0.4594376223997922
GCA_014109065	GCA_013796065	0.2623590993401419
GCA_014109065	GCA_013782445	0.26429322592103316
GCA_014109065	GCA_013928845	0.25085092856974933
GCA_014109065	GCA_013924285	0.2643573702319572
GCA_014109065	GCA_013713325	0.5066130344868176
GCA_014109065	GCA_013712565	0.5066128756790612
GCA_014109065	GCA_013894775	0.5038635164792127
GCA_014109065	GCA_013752295	0.5011440200143521
GCA_014109065	GCA_013750375	0.5081693973545574
GCA_014109065	GCA_013899205	0.4838157535663576
GCA_014109065	GCA_013898935	0.48380716712284844
GCA_014109065	GCA_014103665	0.0620021
GCA_014109065	GCA_014103465	0.0600312
GCA_014109065	GCA_013746655	0.060045069313819754
GCA_014109065	GCA_013745515	0.0625806
GCA_014109065	GCA_013732895	0.0589599
GCA_014109065	GCA_013786125	0.3259844715437388
GCA_014109065	GCA_013728735	0.3121145380704527
GCA_014109065	GCA_013897665	0.2866720050316657
GCA_014109065	GCA_013897255	0.2866954529814168
GCA_014109065	GCA_013896775	0.2866862514999626
GCA_014109065	GCA_013896515	0.2897645366312905
GCA_014109065	GCA_013886475	0.3929560016991089
GCA_014109065	GCA_013806925	0.38525002098603434
GCA_014109065	GCA_013806525	0.38524434106202515
GCA_014109065	GCA_013806085	0.3852436778806626
GCA_014109065	GCA_013835405	0.3883355441919633
GCA_014109065	GCA_013817865	0.40421985136595584
GCA_014109065	GCA_013790245	0.29897680868701965
GCA_014109065	GCA_013900245	0.2918039487353592
GCA_014109065	GCA_013836945	0.30229300260617475
GCA_014109065	GCA_013823125	0.30446093769523264
GCA_014109065	GCA_013894235	0.0842607
GCA_014109065	GCA_013817505	0.0836965
GCA_014109065	GCA_013898995	0.309493
GCA_014109065	GCA_013898775	0.30950922935821323
GCA_014109065	GCA_013830785	0.29248656346476204
GCA_014109065	GCA_013800125	0.3036460414596721
GCA_014109065	GCA_014103195	0.30374602684938024
GCA_014109065	GCA_013602835	0.29582480241215436
GCA_013923405	GCA_014109125	0.9994386710624759
GCA_013923405	GCA_014109065	0.9990123612090014
GCA_013923405	GCA_013821965	0.7457601753447737
GCA_013923405	GCA_013819985	0.4794263800958343
GCA_013923405	GCA_013899665	0.47175936729259466
GCA_013923405	GCA_013895455	0.46545433801550246
GCA_013923405	GCA_013783465	0.474296
GCA_013923405	GCA_013752075	0.4592245809570684
GCA_013923405	GCA_013891895	0.45917050568092777
GCA_013923405	GCA_013796065	0.2623110677718186
GCA_013923405	GCA_013782445	0.2642409299147419
GCA_013923405	GCA_013928845	0.2508146075488996
GCA_013923405	GCA_013924285	0.2643125213237803
GCA_013923405	GCA_013713325	0.5063245804953205
GCA_013923405	GCA_013712565	0.5063244184631134
GCA_013923405	GCA_013894775	0.5035685402485562
GCA_013923405	GCA_013752295	0.5008521896383582
GCA_013923405	GCA_013750375	0.5078822193099622
GCA_013923405	GCA_013899205	0.4835535783568426
GCA_013923405	GCA_013898935	0.4835450063232353
GCA_013923405	GCA_014103665	0.061995273267178894
GCA_013923405	GCA_014103465	0.0600211
GCA_013923405	GCA_013746655	0.0600387
GCA_013923405	GCA_013745515	0.0625716
GCA_013923405	GCA_013732895	0.058953932365840594
GCA_013923405	GCA_013786125	0.3258426996614736
GCA_013923405	GCA_013728735	0.3119829316886858
GCA_013923405	GCA_013897665	0.2866250113063175
GCA_013923405	GCA_013897255	0.28665108332979494
GCA_013923405	GCA_013896775	0.28664172932276566
GCA_013923405	GCA_013896515	0.28971416585858156
GCA_013923405	GCA_013886475	0.3928729691047667
GCA_013923405	GCA_013806925	0.38516080890598264
GCA_013923405	GCA_013806525	0.3851610586107363
GCA_013923405	GCA_013806085	0.38515618853324535
GCA_013923405	GCA_013835405	0.38823596022525797
GCA_013923405	GCA_013817865	0.40412032298386436
GCA_013923405	GCA_013790245	0.29893782819151965
GCA_013923405	GCA_013900245	0.2916160378001732
GCA_013923405	GCA_013836945	0.3022238010171662
GCA_013923405	GCA_013823125	0.3043945976772237
GCA_013923405	GCA_013894235	0.0842504
GCA_013923405	GCA_013817505	0.0836889
GCA_013923405	GCA_013898995	0.309431
GCA_013923405	GCA_013898775	0.3094469898893017
GCA_013923405	GCA_013830785	0.29243210177706175
GCA_013923405	GCA_013800125	0.303584
GCA_013923405	GCA_014103195	0.3036940897297802
GCA_013923405	GCA_013602835	0.295772
GCA_013821965	GCA_014109125	0.7460060683021197
GCA_013821965	GCA_014109065	0.7462487354477273
GCA_013821965	GCA_013923405	0.7457601753447737
GCA_013821965	GCA_013819985	0.49276953473581453
GCA_013821965	GCA_013899665	0.4806378249889298
GCA_013821965	GCA_013895455	0.47639858940716723
GCA_013821965	GCA_013783465	0.4845236738801313
GCA_013821965	GCA_013752075	0.4502892816155271
GCA_013821965	GCA_013891895	0.46032235513029646
GCA_013821965	GCA_013796065	0.2533083196769314
GCA_013821965	GCA_013782445	0.25803691418159586
GCA_013821965	GCA_013928845	0.24965986286482175
GCA_013821965	GCA_013924285	0.25730263057490094
GCA_013821965	GCA_013713325	0.5054652168387753
GCA_013821965	GCA_013712565	0.505456
GCA_013821965	GCA_013894775	0.5001790660508072
GCA_013821965	GCA_013752295	0.4981415995410578
GCA_013821965	GCA_013750375	0.5149241025113228
GCA_013821965	GCA_013899205	0.4804849500722851
GCA_013821965	GCA_013898935	0.4804517890131489
GCA_013821965	GCA_014103665	0.0598888
GCA_013821965	GCA_014103465	0.0606458
GCA_013821965	GCA_013746655	0.060654427640641675
GCA_013821965	GCA_013745515	0.0612118
GCA_013821965	GCA_013732895	0.060585
GCA_013821965	GCA_013786125	0.3260134562598344
GCA_013821965	GCA_013728735	0.3018834166314232
GCA_013821965	GCA_013897665	0.2896301705101357
GCA_013821965	GCA_013897255	0.28965685581280015
GCA_013821965	GCA_013896775	0.28964757629244264
GCA_013821965	GCA_013896515	0.2927917534566135
GCA_013821965	GCA_013886475	0.38990098748903856
GCA_013821965	GCA_013806925	0.38542611005735755
GCA_013821965	GCA_013806525	0.3854311617587793
GCA_013821965	GCA_013806085	0.3854262704126407
GCA_013821965	GCA_013835405	0.38931920867529163
GCA_013821965	GCA_013817865	0.4035146162448301
GCA_013821965	GCA_013790245	0.29150907773558377
GCA_013821965	GCA_013900245	0.29712473880043505
GCA_013821965	GCA_013836945	0.30000334765444087
GCA_013821965	GCA_013823125	0.2994109085157387
GCA_013821965	GCA_013894235	0.0848275
GCA_013821965	GCA_013817505	0.0868217
GCA_013821965	GCA_013898995	0.2966924343522654
GCA_013821965	GCA_013898775	0.29670047732618393
GCA_013821965	GCA_013830785	0.2777556664034204
GCA_013821965	GCA_013800125	0.302539
GCA_013821965	GCA_014103195	0.2921419263754649
GCA_013821965	GCA_013602835	0.29626161749105445
GCA_013819985	GCA_014109125	0.4795966431718691
GCA_013819985	GCA_014109065	0.4796982666020191
GCA_013819985	GCA_013923405	0.4794263800958343
GCA_013819985	GCA_013821965	0.49276953473581453
GCA_013819985	GCA_013899665	0.6272365554004805
GCA_013819985	GCA_013895455	0.6203445673899395
GCA_013819985	GCA_013783465	0.6283020507765786
GCA_013819985	GCA_013752075	0.6104445826925965
GCA_013819985	GCA_013891895	0.6196853851777695
GCA_013819985	GCA_013796065	0.25634737796950047
GCA_013819985	GCA_013782445	0.2546270955619599
GCA_013819985	GCA_013928845	0.25475286285193993
GCA_013819985	GCA_013924285	0.2808956875183021
GCA_013819985	GCA_013713325	0.5783710597554566
GCA_013819985	GCA_013712565	0.5783467324801954
GCA_013819985	GCA_013894775	0.5748797609221867
GCA_013819985	GCA_013752295	0.5725581255039637
GCA_013819985	GCA_013750375	0.5814773801975414
GCA_013819985	GCA_013899205	0.5430640993665957
GCA_013819985	GCA_013898935	0.5430619786358487
GCA_013819985	GCA_014103665	0.0637495
GCA_013819985	GCA_014103465	0.060481009192326664
GCA_013819985	GCA_013746655	0.0604959
GCA_013819985	GCA_013745515	0.060741155477748554
GCA_013819985	GCA_013732895	0.0607878
GCA_013819985	GCA_013786125	0.3278029255434078
GCA_013819985	GCA_013728735	0.3071782732564482
GCA_013819985	GCA_013897665	0.29016266684184294
GCA_013819985	GCA_013897255	0.2901943885106283
GCA_013819985	GCA_013896775	0.2901826584467252
GCA_013819985	GCA_013896515	0.2933060966757557
GCA_013819985	GCA_013886475	0.38596222077600006
GCA_013819985	GCA_013806925	0.37706118266762145
GCA_013819985	GCA_013806525	0.3770545193701003
GCA_013819985	GCA_013806085	0.3770496299342613
GCA_013819985	GCA_013835405	0.3900530243300549
GCA_013819985	GCA_013817865	0.39851359207363796
GCA_013819985	GCA_013790245	0.290761
GCA_013819985	GCA_013900245	0.3002420848913408
GCA_013819985	GCA_013836945	0.3061513534874531
GCA_013819985	GCA_013823125	0.3093724393989997
GCA_013819985	GCA_013894235	0.0843974
GCA_013819985	GCA_013817505	0.0859334
GCA_013819985	GCA_013898995	0.30578319931708847
GCA_013819985	GCA_013898775	0.30579744985591784
GCA_013819985	GCA_013830785	0.2793476745658836
GCA_013819985	GCA_013800125	0.3139365533741377
GCA_013819985	GCA_014103195	0.29645040016606317
GCA_013819985	GCA_013602835	0.30107996617008237
GCA_013899665	GCA_014109125	0.4719288882522585
GCA_013899665	GCA_014109065	0.4720378262404116
GCA_013899665	GCA_013923405	0.47175936729259466
GCA_013899665	GCA_013821965	0.4806378249889298
GCA_013899665	GCA_013819985	0.6272365554004805
GCA_013899665	GCA_013895455	0.9823039133873113
GCA_013899665	GCA_013783465	0.6129023046897308
GCA_013899665	GCA_013752075	0.5645789637838655
GCA_013899665	GCA_013891895	0.5998905274574622
GCA_013899665	GCA_013796065	0.25074940885600716
GCA_013899665	GCA_013782445	0.2563253305922678
GCA_013899665	GCA_013928845	0.2481171888995071
GCA_013899665	GCA_013924285	0.25628392436017206
GCA_013899665	GCA_013713325	0.5676872813092626
GCA_013899665	GCA_013712565	0.5676653050216681
GCA_013899665	GCA_013894775	0.5713412739347303
GCA_013899665	GCA_013752295	0.5687746608842624
GCA_013899665	GCA_013750375	0.5831042002153687
GCA_013899665	GCA_013899205	0.5342223077377589
GCA_013899665	GCA_013898935	0.5342061361009962
GCA_013899665	GCA_014103665	0.0590573
GCA_013899665	GCA_014103465	0.0560354
GCA_013899665	GCA_013746655	0.0560411
GCA_013899665	GCA_013745515	0.0599433
GCA_013899665	GCA_013732895	0.0563056
GCA_013899665	GCA_013786125	0.32772639713722673
GCA_013899665	GCA_013728735	0.3049029071120513
GCA_013899665	GCA_013897665	0.2876491901593238
GCA_013899665	GCA_013897255	0.28766408958671347
GCA_013899665	GCA_013896775	0.2876640223166882
GCA_013899665	GCA_013896515	0.29072820607435435
GCA_013899665	GCA_013886475	0.3751026082724139
GCA_013899665	GCA_013806925	0.37000783037509355
GCA_013899665	GCA_013806525	0.37000244942028576
GCA_013899665	GCA_013806085	0.3700016564968622
GCA_013899665	GCA_013835405	0.3802424981894138
GCA_013899665	GCA_013817865	0.39508347759064016
GCA_013899665	GCA_013790245	0.289902
GCA_013899665	GCA_013900245	0.29196209161559916
GCA_013899665	GCA_013836945	0.3035885234133029
GCA_013899665	GCA_013823125	0.30281238334742633
GCA_013899665	GCA_013894235	0.0835473
GCA_013899665	GCA_013817505	0.0861003
GCA_013899665	GCA_013898995	0.30064298620892105
GCA_013899665	GCA_013898775	0.300655
GCA_013899665	GCA_013830785	0.28157380597429676
GCA_013899665	GCA_013800125	0.3053604807959638
GCA_013899665	GCA_014103195	0.2927007479337025
GCA_013899665	GCA_013602835	0.3012481367704858
GCA_013895455	GCA_014109125	0.46562648537301843
GCA_013895455	GCA_014109065	0.46572870476326705
GCA_013895455	GCA_013923405	0.46545433801550246
GCA_013895455	GCA_013821965	0.47639858940716723
GCA_013895455	GCA_013819985	0.6203445673899395
GCA_013895455	GCA_013899665	0.9823039133873113
GCA_013895455	GCA_013783465	0.6050818719203893
GCA_013895455	GCA_013752075	0.5576233343499833
GCA_013895455	GCA_013891895	0.5924524456734733
GCA_013895455	GCA_013796065	0.24818464135232332
GCA_013895455	GCA_013782445	0.25351636109853537
GCA_013895455	GCA_013928845	0.24526942712103963
GCA_013895455	GCA_013924285	0.2529697852562111
GCA_013895455	GCA_013713325	0.5617112654588051
GCA_013895455	GCA_013712565	0.5616870176165909
GCA_013895455	GCA_013894775	0.565416
GCA_013895455	GCA_013752295	0.5614376893897834
GCA_013895455	GCA_013750375	0.5762558372372898
GCA_013895455	GCA_013899205	0.5294100949740799
GCA_013895455	GCA_013898935	0.5293942907706464
GCA_013895455	GCA_014103665	0.0577803
GCA_013895455	GCA_014103465	0.055742354992825344
GCA_013895455	GCA_013746655	0.0557491
GCA_013895455	GCA_013745515	0.0590559
GCA_013895455	GCA_013732895	0.055839647904872544
GCA_013895455	GCA_013786125	0.32495717388150763
GCA_013895455	GCA_013728735	0.3016621191465057
GCA_013895455	GCA_013897665	0.2843963675340633
GCA_013895455	GCA_013897255	0.28441104193649935
GCA_013895455	GCA_013896775	0.28440746266616995
GCA_013895455	GCA_013896515	0.2874161808004772
GCA_013895455	GCA_013886475	0.37192120508586346
GCA_013895455	GCA_013806925	0.36715692370791647
GCA_013895455	GCA_013806525	0.3671464642381715
GCA_013895455	GCA_013806085	0.3671513616475614
GCA_013895455	GCA_013835405	0.3757522974017066
GCA_013895455	GCA_013817865	0.3917911343177818
GCA_013895455	GCA_013790245	0.28676184454502673
GCA_013895455	GCA_013900245	0.2894023409949197
GCA_013895455	GCA_013836945	0.3000483670665945
GCA_013895455	GCA_013823125	0.29927894376160263
GCA_013895455	GCA_013894235	0.0829873
GCA_013895455	GCA_013817505	0.084807
GCA_013895455	GCA_013898995	0.29695493707916604
GCA_013895455	GCA_013898775	0.2969620205285058
GCA_013895455	GCA_013830785	0.2783356349942293
GCA_013895455	GCA_013800125	0.3013371109810188
GCA_013895455	GCA_014103195	0.28910150427092185
GCA_013895455	GCA_013602835	0.29755308497624927
GCA_013783465	GCA_014109125	0.4742875150027965
GCA_013783465	GCA_014109065	0.4743690275695199
GCA_013783465	GCA_013923405	0.474296
GCA_013783465	GCA_013821965	0.4845236738801313
GCA_013783465	GCA_013819985	0.6283020507765786
GCA_013783465	GCA_013899665	0.6129023046897308
GCA_013783465	GCA_013895455	0.6050818719203893
GCA_013783465	GCA_013752075	0.5754699334333571
GCA_013783465	GCA_013891895	0.5873708300090471
GCA_013783465	GCA_013796065	0.2530229998113074
GCA_013783465	GCA_013782445	0.25737049278849977
GCA_013783465	GCA_013928845	0.2520091758293264
GCA_013783465	GCA_013924285	0.2618075742080646
GCA_013783465	GCA_013713325	0.565966
GCA_013783465	GCA_013712565	0.5659392997837911
GCA_013783465	GCA_013894775	0.5775425781443997
GCA_013783465	GCA_013752295	0.5621522404821133
GCA_013783465	GCA_013750375	0.5759912904686342
GCA_013783465	GCA_013899205	0.5294260352795377
GCA_013783465	GCA_013898935	0.5293996619075184
GCA_013783465	GCA_014103665	0.0620248
GCA_013783465	GCA_014103465	0.058650770005796035
GCA_013783465	GCA_013746655	0.058678
GCA_013783465	GCA_013745515	0.0635311
GCA_013783465	GCA_013732895	0.0608759
GCA_013783465	GCA_013786125	0.33104657186276815
GCA_013783465	GCA_013728735	0.3057463207174931
GCA_013783465	GCA_013897665	0.2954064902094092
GCA_013783465	GCA_013897255	0.2954114992686857
GCA_013783465	GCA_013896775	0.2954155400674869
GCA_013783465	GCA_013896515	0.2986269683141511
GCA_013783465	GCA_013886475	0.3796050175043006
GCA_013783465	GCA_013806925	0.3750383303195552
GCA_013783465	GCA_013806525	0.3750327949942493
GCA_013783465	GCA_013806085	0.3750337436831894
GCA_013783465	GCA_013835405	0.3809264088804186
GCA_013783465	GCA_013817865	0.3952440102283007
GCA_013783465	GCA_013790245	0.29706760035684493
GCA_013783465	GCA_013900245	0.2964560077025931
GCA_013783465	GCA_013836945	0.3048132241528915
GCA_013783465	GCA_013823125	0.3049016354059034
GCA_013783465	GCA_013894235	0.0827982
GCA_013783465	GCA_013817505	0.0855445
GCA_013783465	GCA_013898995	0.30227563852568634
GCA_013783465	GCA_013898775	0.30229349664113925
GCA_013783465	GCA_013830785	0.2908629106742314
GCA_013783465	GCA_013800125	0.3074985331730433
GCA_013783465	GCA_014103195	0.30447845631234904
GCA_013783465	GCA_013602835	0.305636
GCA_013752075	GCA_014109125	0.45938420664529256
GCA_013752075	GCA_014109065	0.4594966054244453
GCA_013752075	GCA_013923405	0.4592245809570684
GCA_013752075	GCA_013821965	0.4502892816155271
GCA_013752075	GCA_013819985	0.6104445826925965
GCA_013752075	GCA_013899665	0.5645789637838655
GCA_013752075	GCA_013895455	0.5576233343499833
GCA_013752075	GCA_013783465	0.5754699334333571
GCA_013752075	GCA_013891895	0.5652202128030209
GCA_013752075	GCA_013796065	0.2570548182345526
GCA_013752075	GCA_013782445	0.2561873582138181
GCA_013752075	GCA_013928845	0.24988622740841057
GCA_013752075	GCA_013924285	0.2540466942331465
GCA_013752075	GCA_013713325	0.5369998315581844
GCA_013752075	GCA_013712565	0.5369704672315423
GCA_013752075	GCA_013894775	0.5517287808704334
GCA_013752075	GCA_013752295	0.5497730636917777
GCA_013752075	GCA_013750375	0.5502022805350327
GCA_013752075	GCA_013899205	0.5158109253251303
GCA_013752075	GCA_013898935	0.515818
GCA_013752075	GCA_014103665	0.0623034
GCA_013752075	GCA_014103465	0.057193922132735414
GCA_013752075	GCA_013746655	0.0572154
GCA_013752075	GCA_013745515	0.0580763
GCA_013752075	GCA_013732895	0.0585938
GCA_013752075	GCA_013786125	0.31507367945522635
GCA_013752075	GCA_013728735	0.31184278117721576
GCA_013752075	GCA_013897665	0.29113946982655153
GCA_013752075	GCA_013897255	0.29114698468608297
GCA_013752075	GCA_013896775	0.29112592948729116
GCA_013752075	GCA_013896515	0.29413810058593176
GCA_013752075	GCA_013886475	0.365707
GCA_013752075	GCA_013806925	0.35991618571385464
GCA_013752075	GCA_013806525	0.3599111614340637
GCA_013752075	GCA_013806085	0.359901
GCA_013752075	GCA_013835405	0.3659188165382367
GCA_013752075	GCA_013817865	0.37241921933675004
GCA_013752075	GCA_013790245	0.2969480254966393
GCA_013752075	GCA_013900245	0.2969428270840687
GCA_013752075	GCA_013836945	0.29251294329972627
GCA_013752075	GCA_013823125	0.2953254835370856
GCA_013752075	GCA_013894235	0.0787643
GCA_013752075	GCA_013817505	0.0822351
GCA_013752075	GCA_013898995	0.2996779128551552
GCA_013752075	GCA_013898775	0.29969531900340846
GCA_013752075	GCA_013830785	0.29456210012154693
GCA_013752075	GCA_013800125	0.2947253401571148
GCA_013752075	GCA_014103195	0.3038917435315572
GCA_013752075	GCA_013602835	0.29602195610335647
GCA_013891895	GCA_014109125	0.45933428210131483
GCA_013891895	GCA_014109065	0.4594376223997922
GCA_013891895	GCA_013923405	0.45917050568092777
GCA_013891895	GCA_013821965	0.46032235513029646
GCA_013891895	GCA_013819985	0.6196853851777695
GCA_013891895	GCA_013899665	0.5998905274574622
GCA_013891895	GCA_013895455	0.5924524456734733
GCA_013891895	GCA_013783465	0.5873708300090471
GCA_013891895	GCA_013752075	0.5652202128030209
GCA_013891895	GCA_013796065	0.2483370874888608
GCA_013891895	GCA_013782445	0.24789770150642246
GCA_013891895	GCA_013928845	0.253024
GCA_013891895	GCA_013924285	0.25953108275764025
GCA_013891895	GCA_013713325	0.5527704787463884
GCA_013891895	GCA_013712565	0.5527423144657614
GCA_013891895	GCA_013894775	0.5541873646276219
GCA_013891895	GCA_013752295	0.5449355483360713
GCA_013891895	GCA_013750375	0.5649946828458604
GCA_013891895	GCA_013899205	0.5272507369393882
GCA_013891895	GCA_013898935	0.5272414306485367
GCA_013891895	GCA_014103665	0.0655156
GCA_013891895	GCA_014103465	0.0675639
GCA_013891895	GCA_013746655	0.0676889
GCA_013891895	GCA_013745515	0.060702078820875104
GCA_013891895	GCA_013732895	0.0641213
GCA_013891895	GCA_013786125	0.31733990131152234
GCA_013891895	GCA_013728735	0.3011694846985966
GCA_013891895	GCA_013897665	0.2835559207379657
GCA_013891895	GCA_013897255	0.28358718164578534
GCA_013891895	GCA_013896775	0.2835751488528716
GCA_013891895	GCA_013896515	0.2865109692983045
GCA_013891895	GCA_013886475	0.37146798845239054
GCA_013891895	GCA_013806925	0.36900992702710245
GCA_013891895	GCA_013806525	0.36901013041209946
GCA_013891895	GCA_013806085	0.36900826337013287
GCA_013891895	GCA_013835405	0.37263629498260237
GCA_013891895	GCA_013817865	0.38008665877613396
GCA_013891895	GCA_013790245	0.28378577782287884
GCA_013891895	GCA_013900245	0.28792542589320497
GCA_013891895	GCA_013836945	0.2934970228554005
GCA_013891895	GCA_013823125	0.2963830285860502
GCA_013891895	GCA_013894235	0.0796028
GCA_013891895	GCA_013817505	0.0821367
GCA_013891895	GCA_013898995	0.29613571759936225
GCA_013891895	GCA_013898775	0.2961551314692277
GCA_013891895	GCA_013830785	0.2736526172567815
GCA_013891895	GCA_013800125	0.300894
GCA_013891895	GCA_014103195	0.28863095289572616
GCA_013891895	GCA_013602835	0.29206202455166935
GCA_013796065	GCA_014109125	0.26231205648844236
GCA_013796065	GCA_014109065	0.2623590993401419
GCA_013796065	GCA_013923405	0.2623110677718186
GCA_013796065	GCA_013821965	0.2533083196769314
GCA_013796065	GCA_013819985	0.25634737796950047
GCA_013796065	GCA_013899665	0.25074940885600716
GCA_013796065	GCA_013895455	0.24818464135232332
GCA_013796065	GCA_013783465	0.2530229998113074
GCA_013796065	GCA_013752075	0.2570548182345526
GCA_013796065	GCA_013891895	0.2483370874888608
GCA_013796065	GCA_013782445	0.9319885776550376
GCA_013796065	GCA_013928845	0.48931381965658327
GCA_013796065	GCA_013924285	0.5003578872069904
GCA_013796065	GCA_013713325	0.26465193347216515
GCA_013796065	GCA_013712565	0.26464236071008124
GCA_013796065	GCA_013894775	0.2679632240583995
GCA_013796065	GCA_013752295	0.26194486235967107
GCA_013796065	GCA_013750375	0.26589171619620783
GCA_013796065	GCA_013899205	0.2709453067506207
GCA_013796065	GCA_013898935	0.2709440735732097
GCA_013796065	GCA_014103665	0.0604789
GCA_013796065	GCA_014103465	0.0574283
GCA_013796065	GCA_013746655	0.0574872
GCA_013796065	GCA_013745515	0.05741
GCA_013796065	GCA_013732895	0.057799
GCA_013796065	GCA_013786125	0.2692304232604603
GCA_013796065	GCA_013728735	0.2998074582508484
GCA_013796065	GCA_013897665	0.2515275625000638
GCA_013796065	GCA_013897255	0.25155301491629584
GCA_013796065	GCA_013896775	0.2515398659770548
GCA_013796065	GCA_013896515	0.25408974366763326
GCA_013796065	GCA_013886475	0.2562635735734526
GCA_013796065	GCA_013806925	0.2524658549080161
GCA_013796065	GCA_013806525	0.2524624734317163
GCA_013796065	GCA_013806085	0.25246428220695416
GCA_013796065	GCA_013835405	0.25208608105238506
GCA_013796065	GCA_013817865	0.2560955766078572
GCA_013796065	GCA_013790245	0.31681700230117094
GCA_013796065	GCA_013900245	0.29956699452912666
GCA_013796065	GCA_013836945	0.3111780319255298
GCA_013796065	GCA_013823125	0.3132380314303393
GCA_013796065	GCA_013894235	0.0772043
GCA_013796065	GCA_013817505	0.0806183
GCA_013796065	GCA_013898995	0.3490270426594334
GCA_013796065	GCA_013898775	0.34904123716911845
GCA_013796065	GCA_013830785	0.3508525757624595
GCA_013796065	GCA_013800125	0.3527705654557635
GCA_013796065	GCA_014103195	0.357064
GCA_013796065	GCA_013602835	0.3277447700833791
GCA_013782445	GCA_014109125	0.264242
GCA_013782445	GCA_014109065	0.26429322592103316
GCA_013782445	GCA_013923405	0.2642409299147419
GCA_013782445	GCA_013821965	0.25803691418159586
GCA_013782445	GCA_013819985	0.2546270955619599
GCA_013782445	GCA_013899665	0.2563253305922678
GCA_013782445	GCA_013895455	0.25351636109853537
GCA_013782445	GCA_013783465	0.25737049278849977
GCA_013782445	GCA_013752075	0.2561873582138181
GCA_013782445	GCA_013891895	0.24789770150642246
GCA_013782445	GCA_013796065	0.9319885776550376
GCA_013782445	GCA_013928845	0.49459986287084196
GCA_013782445	GCA_013924285	0.5036858369678342
GCA_013782445	GCA_013713325	0.26693416714593443
GCA_013782445	GCA_013712565	0.2669244779469108
GCA_013782445	GCA_013894775	0.2694702983674751
GCA_013782445	GCA_013752295	0.26470243051008374
GCA_013782445	GCA_013750375	0.2707190796974102
GCA_013782445	GCA_013899205	0.2698477212210278
GCA_013782445	GCA_013898935	0.2698512157913745
GCA_013782445	GCA_014103665	0.0590593
GCA_013782445	GCA_014103465	0.0572266
GCA_013782445	GCA_013746655	0.0572792
GCA_013782445	GCA_013745515	0.0600208
GCA_013782445	GCA_013732895	0.0585698
GCA_013782445	GCA_013786125	0.27407272352434986
GCA_013782445	GCA_013728735	0.2969419111797458
GCA_013782445	GCA_013897665	0.2502966634011938
GCA_013782445	GCA_013897255	0.2503112723292239
GCA_013782445	GCA_013896775	0.25030531699266256
GCA_013782445	GCA_013896515	0.2528380932196723
GCA_013782445	GCA_013886475	0.25526080776050597
GCA_013782445	GCA_013806925	0.2532946718107848
GCA_013782445	GCA_013806525	0.2532912416045926
GCA_013782445	GCA_013806085	0.2532930802979637
GCA_013782445	GCA_013835405	0.2543451358932698
GCA_013782445	GCA_013817865	0.2594379028796779
GCA_013782445	GCA_013790245	0.3150627079065598
GCA_013782445	GCA_013900245	0.2998679398160327
GCA_013782445	GCA_013836945	0.31092201903413813
GCA_013782445	GCA_013823125	0.31089530502645885
GCA_013782445	GCA_013894235	0.0774788
GCA_013782445	GCA_013817505	0.0803686
GCA_013782445	GCA_013898995	0.3459319311177446
GCA_013782445	GCA_013898775	0.34594617735181593
GCA_013782445	GCA_013830785	0.3514816690192467
GCA_013782445	GCA_013800125	0.35636231791339723
GCA_013782445	GCA_014103195	0.35480141757686234
GCA_013782445	GCA_013602835	0.3322319426450766
GCA_013928845	GCA_014109125	0.2508107998836774
GCA_013928845	GCA_014109065	0.25085092856974933
GCA_013928845	GCA_013923405	0.2508146075488996
GCA_013928845	GCA_013821965	0.24965986286482175
GCA_013928845	GCA_013819985	0.25475286285193993
GCA_013928845	GCA_013899665	0.2481171888995071
GCA_013928845	GCA_013895455	0.24526942712103963
GCA_013928845	GCA_013783465	0.2520091758293264
GCA_013928845	GCA_013752075	0.24988622740841057
GCA_013928845	GCA_013891895	0.253024
GCA_013928845	GCA_013796065	0.48931381965658327
GCA_013928845	GCA_013782445	0.49459986287084196
GCA_013928845	GCA_013924285	0.7850613496932516
GCA_013928845	GCA_013713325	0.2552096496747343
GCA_013928845	GCA_013712565	0.2552046381907166
GCA_013928845	GCA_013894775	0.2549733249819039
GCA_013928845	GCA_013752295	0.2559706006556573
GCA_013928845	GCA_013750375	0.25667469056612296
GCA_013928845	GCA_013899205	0.2433478010520018
GCA_013928845	GCA_013898935	0.24333216171351799
GCA_013928845	GCA_014103665	0.0635458
GCA_013928845	GCA_014103465	0.0589168
GCA_013928845	GCA_013746655	0.059003227783852634
GCA_013928845	GCA_013745515	0.058305735588862664
GCA_013928845	GCA_013732895	0.0628722
GCA_013928845	GCA_013786125	0.2633364027720955
GCA_013928845	GCA_013728735	0.26779394215884944
GCA_013928845	GCA_013897665	0.25229709048018056
GCA_013928845	GCA_013897255	0.2523204402407812
GCA_013928845	GCA_013896775	0.2523051496754073
GCA_013928845	GCA_013896515	0.25454806483555564
GCA_013928845	GCA_013886475	0.24984670301995052
GCA_013928845	GCA_013806925	0.24597801088831572
GCA_013928845	GCA_013806525	0.245972
GCA_013928845	GCA_013806085	0.24596855881042098
GCA_013928845	GCA_013835405	0.2504605463145243
GCA_013928845	GCA_013817865	0.2484837934460475
GCA_013928845	GCA_013790245	0.3002589677723728
GCA_013928845	GCA_013900245	0.29883907324989795
GCA_013928845	GCA_013836945	0.3018358914651635
GCA_013928845	GCA_013823125	0.30112585031306643
GCA_013928845	GCA_013894235	0.0741294
GCA_013928845	GCA_013817505	0.0776738
GCA_013928845	GCA_013898995	0.32740126005243353
GCA_013928845	GCA_013898775	0.32740536597845965
GCA_013928845	GCA_013830785	0.32053626490132486
GCA_013928845	GCA_013800125	0.3470016646045029
GCA_013928845	GCA_014103195	0.3353261592935615
GCA_013928845	GCA_013602835	0.328144
GCA_013924285	GCA_014109125	0.26431232297962376
GCA_013924285	GCA_014109065	0.2643573702319572
GCA_013924285	GCA_013923405	0.2643125213237803
GCA_013924285	GCA_013821965	0.25730263057490094
GCA_013924285	GCA_013819985	0.2808956875183021
GCA_013924285	GCA_013899665	0.25628392436017206
GCA_013924285	GCA_013895455	0.2529697852562111
GCA_013924285	GCA_013783465	0.2618075742080646
GCA_013924285	GCA_013752075	0.2540466942331465
GCA_013924285	GCA_013891895	0.25953108275764025
GCA_013924285	GCA_013796065	0.5003578872069904
GCA_013924285	GCA_013782445	0.5036858369678342
GCA_013924285	GCA_013928845	0.7850613496932516
GCA_013924285	GCA_013713325	0.2644205267025933
GCA_013924285	GCA_013712565	0.2644145596860048
GCA_013924285	GCA_013894775	0.26243473582746374
GCA_013924285	GCA_013752295	0.2627871960711952
GCA_013924285	GCA_013750375	0.26422809489917576
GCA_013924285	GCA_013899205	0.2513901990570686
GCA_013924285	GCA_013898935	0.25139654871748407
GCA_013924285	GCA_014103665	0.0674578
GCA_013924285	GCA_014103465	0.059529916198140805
GCA_013924285	GCA_013746655	0.059563931538146285
GCA_013924285	GCA_013745515	0.061209534324377465
GCA_013924285	GCA_013732895	0.0593739
GCA_013924285	GCA_013786125	0.26583701612553096
GCA_013924285	GCA_013728735	0.2748621180317591
GCA_013924285	GCA_013897665	0.25648933447984124
GCA_013924285	GCA_013897255	0.2565001958421524
GCA_013924285	GCA_013896775	0.25648997472052937
GCA_013924285	GCA_013896515	0.2591118919683834
GCA_013924285	GCA_013886475	0.2571543520937388
GCA_013924285	GCA_013806925	0.2508686955511475
GCA_013924285	GCA_013806525	0.25086529496504123
GCA_013924285	GCA_013806085	0.2508669537250851
GCA_013924285	GCA_013835405	0.25690533744506094
GCA_013924285	GCA_013817865	0.257626
GCA_013924285	GCA_013790245	0.3049823435372106
GCA_013924285	GCA_013900245	0.30085780919858723
GCA_013924285	GCA_013836945	0.30810098887951953
GCA_013924285	GCA_013823125	0.3108108300576322
GCA_013924285	GCA_013894235	0.076254
GCA_013924285	GCA_013817505	0.0799096
GCA_013924285	GCA_013898995	0.34390792209058274
GCA_013924285	GCA_013898775	0.3439176591023743
GCA_013924285	GCA_013830785	0.33031516326359417
GCA_013924285	GCA_013800125	0.36000050977598225
GCA_013924285	GCA_014103195	0.3452747556582685
GCA_013924285	GCA_013602835	0.33590213506342337
GCA_013713325	GCA_014109125	0.5065184345893575
GCA_013713325	GCA_014109065	0.5066130344868176
GCA_013713325	GCA_013923405	0.5063245804953205
GCA_013713325	GCA_013821965	0.5054652168387753
GCA_013713325	GCA_013819985	0.5783710597554566
GCA_013713325	GCA_013899665	0.5676872813092626
GCA_013713325	GCA_013895455	0.5617112654588051
GCA_013713325	GCA_013783465	0.565966
GCA_013713325	GCA_013752075	0.5369998315581844
GCA_013713325	GCA_013891895	0.5527704787463884
GCA_013713325	GCA_013796065	0.26465193347216515
GCA_013713325	GCA_013782445	0.26693416714593443
GCA_013713325	GCA_013928845	0.2552096496747343
GCA_013713325	GCA_013924285	0.2644205267025933
GCA_013713325	GCA_013712565	0.9998945539737492
GCA_013713325	GCA_013894775	0.832607
GCA_013713325	GCA_013752295	0.7355408184989244
GCA_013713325	GCA_013750375	0.7695905209473991
GCA_013713325	GCA_013899205	0.7704005835530896
GCA_013713325	GCA_013898935	0.7703945693107407
GCA_013713325	GCA_014103665	0.060523868218371746
GCA_013713325	GCA_014103465	0.0581914
GCA_013713325	GCA_013746655	0.0582141
GCA_013713325	GCA_013745515	0.059102302473988316
GCA_013713325	GCA_013732895	0.0575831
GCA_013713325	GCA_013786125	0.3286821266012653
GCA_013713325	GCA_013728735	0.31190273182289174
GCA_013713325	GCA_013897665	0.2887785607516549
GCA_013713325	GCA_013897255	0.2887872826425368
GCA_013713325	GCA_013896775	0.2887836186412381
GCA_013713325	GCA_013896515	0.29188601077580256
GCA_013713325	GCA_013886475	0.38961983216355695
GCA_013713325	GCA_013806925	0.38441454216120935
GCA_013713325	GCA_013806525	0.3844167248572293
GCA_013713325	GCA_013806085	0.38441162371170917
GCA_013713325	GCA_013835405	0.3868448065852979
GCA_013713325	GCA_013817865	0.3996153070967217
GCA_013713325	GCA_013790245	0.2943480870650998
GCA_013713325	GCA_013900245	0.29554385206296335
GCA_013713325	GCA_013836945	0.30472603631179257
GCA_013713325	GCA_013823125	0.3059727181354638
GCA_013713325	GCA_013894235	0.0830661
GCA_013713325	GCA_013817505	0.0855135
GCA_013713325	GCA_013898995	0.3185830803940874
GCA_013713325	GCA_013898775	0.3185840921723349
GCA_013713325	GCA_013830785	0.29454467728512096
GCA_013713325	GCA_013800125	0.31288045202563164
GCA_013713325	GCA_014103195	0.30570287653407735
GCA_013713325	GCA_013602835	0.3041882118192257
GCA_013712565	GCA_014109125	0.5065182747512387
GCA_013712565	GCA_014109065	0.5066128756790612
GCA_013712565	GCA_013923405	0.5063244184631134
GCA_013712565	GCA_013821965	0.505456
GCA_013712565	GCA_013819985	0.5783467324801954
GCA_013712565	GCA_013899665	0.5676653050216681
GCA_013712565	GCA_013895455	0.5616870176165909
GCA_013712565	GCA_013783465	0.5659392997837911
GCA_013712565	GCA_013752075	0.5369704672315423
GCA_013712565	GCA_013891895	0.5527423144657614
GCA_013712565	GCA_013796065	0.26464236071008124
GCA_013712565	GCA_013782445	0.2669244779469108
GCA_013712565	GCA_013928845	0.2552046381907166
GCA_013712565	GCA_013924285	0.2644145596860048
GCA_013712565	GCA_013713325	0.9998945539737492
GCA_013712565	GCA_013894775	0.83256
GCA_013712565	GCA_013752295	0.7355087029364187
GCA_013712565	GCA_013750375	0.7695464819058945
GCA_013712565	GCA_013899205	0.770379
GCA_013712565	GCA_013898935	0.7703629997648332
GCA_013712565	GCA_014103665	0.060520990719498735
GCA_013712565	GCA_014103465	0.058188572322847944
GCA_013712565	GCA_013746655	0.058211286623090906
GCA_013712565	GCA_013745515	0.0590994
GCA_013712565	GCA_013732895	0.0575803
GCA_013712565	GCA_013786125	0.32866627750689204
GCA_013712565	GCA_013728735	0.3118923953589194
GCA_013712565	GCA_013897665	0.28876931512088067
GCA_013712565	GCA_013897255	0.28877803676886066
GCA_013712565	GCA_013896775	0.28877390366607814
GCA_013712565	GCA_013896515	0.2918761984819137
GCA_013712565	GCA_013886475	0.38961184498771373
GCA_013712565	GCA_013806925	0.3844035397866004
GCA_013712565	GCA_013806525	0.3844057225782931
GCA_013712565	GCA_013806085	0.3844006213476506
GCA_013712565	GCA_013835405	0.3868370316425237
GCA_013712565	GCA_013817865	0.3996079545750497
GCA_013712565	GCA_013790245	0.29433798983103077
GCA_013712565	GCA_013900245	0.29553408032050976
GCA_013712565	GCA_013836945	0.30471736813838807
GCA_013712565	GCA_013823125	0.3059638839258651
GCA_013712565	GCA_013894235	0.0830602
GCA_013712565	GCA_013817505	0.0855076
GCA_013712565	GCA_013898995	0.31858092499162305
GCA_013712565	GCA_013898775	0.3185739742217013
GCA_013712565	GCA_013830785	0.2945398669539961
GCA_013712565	GCA_013800125	0.31286963251496225
GCA_013712565	GCA_014103195	0.30569251252647817
GCA_013712565	GCA_013602835	0.3041810985481639
GCA_013894775	GCA_014109125	0.5037532744232591
GCA_013894775	GCA_014109065	0.5038635164792127
GCA_013894775	GCA_013923405	0.5035685402485562
GCA_013894775	GCA_013821965	0.5001790660508072
GCA_013894775	GCA_013819985	0.5748797609221867
GCA_013894775	GCA_013899665	0.5713412739347303
GCA_013894775	GCA_013895455	0.565416
GCA_013894775	GCA_013783465	0.5775425781443997
GCA_013894775	GCA_013752075	0.5517287808704334
GCA_013894775	GCA_013891895	0.5541873646276219
GCA_013894775	GCA_013796065	0.2679632240583995
GCA_013894775	GCA_013782445	0.2694702983674751
GCA_013894775	GCA_013928845	0.2549733249819039
GCA_013894775	GCA_013924285	0.26243473582746374
GCA_013894775	GCA_013713325	0.832607
GCA_013894775	GCA_013712565	0.83256
GCA_013894775	GCA_013752295	0.7338435387879032
GCA_013894775	GCA_013750375	0.7626296563782741
GCA_013894775	GCA_013899205	0.7748508609172832
GCA_013894775	GCA_013898935	0.774814
GCA_013894775	GCA_014103665	0.061283253701923786
GCA_013894775	GCA_014103465	0.057520719585915904
GCA_013894775	GCA_013746655	0.0575634
GCA_013894775	GCA_013745515	0.0586105
GCA_013894775	GCA_013732895	0.0576911
GCA_013894775	GCA_013786125	0.3295277173590384
GCA_013894775	GCA_013728735	0.31241640002646875
GCA_013894775	GCA_013897665	0.29646288249726555
GCA_013894775	GCA_013897255	0.296475
GCA_013894775	GCA_013896775	0.29646907042637644
GCA_013894775	GCA_013896515	0.2996609369110942
GCA_013894775	GCA_013886475	0.3891146631862198
GCA_013894775	GCA_013806925	0.3817573347694422
GCA_013894775	GCA_013806525	0.3817553381826191
GCA_013894775	GCA_013806085	0.38175198979275177
GCA_013894775	GCA_013835405	0.3850315030531429
GCA_013894775	GCA_013817865	0.3948982866392334
GCA_013894775	GCA_013790245	0.3027448971655013
GCA_013894775	GCA_013900245	0.29872875572460467
GCA_013894775	GCA_013836945	0.3052735824073276
GCA_013894775	GCA_013823125	0.30616851842320053
GCA_013894775	GCA_013894235	0.083009
GCA_013894775	GCA_013817505	0.0866541
GCA_013894775	GCA_013898995	0.3182322231840801
GCA_013894775	GCA_013898775	0.3182283189245808
GCA_013894775	GCA_013830785	0.3081565215108637
GCA_013894775	GCA_013800125	0.3074815338700966
GCA_013894775	GCA_014103195	0.3161217217989587
GCA_013894775	GCA_013602835	0.3059017153843969
GCA_013752295	GCA_014109125	0.5010351096225635
GCA_013752295	GCA_014109065	0.5011440200143521
GCA_013752295	GCA_013923405	0.5008521896383582
GCA_013752295	GCA_013821965	0.4981415995410578
GCA_013752295	GCA_013819985	0.5725581255039637
GCA_013752295	GCA_013899665	0.5687746608842624
GCA_013752295	GCA_013895455	0.5614376893897834
GCA_013752295	GCA_013783465	0.5621522404821133
GCA_013752295	GCA_013752075	0.5497730636917777
GCA_013752295	GCA_013891895	0.5449355483360713
GCA_013752295	GCA_013796065	0.26194486235967107
GCA_013752295	GCA_013782445	0.26470243051008374
GCA_013752295	GCA_013928845	0.2559706006556573
GCA_013752295	GCA_013924285	0.2627871960711952
GCA_013752295	GCA_013713325	0.7355408184989244
GCA_013752295	GCA_013712565	0.7355087029364187
GCA_013752295	GCA_013894775	0.7338435387879032
GCA_013752295	GCA_013750375	0.8312170334842579
GCA_013752295	GCA_013899205	0.692066
GCA_013752295	GCA_013898935	0.6920205837742254
GCA_013752295	GCA_014103665	0.0620432
GCA_013752295	GCA_014103465	0.0574806
GCA_013752295	GCA_013746655	0.057502308956058935
GCA_013752295	GCA_013745515	0.0590651
GCA_013752295	GCA_013732895	0.0580435
GCA_013752295	GCA_013786125	0.338747
GCA_013752295	GCA_013728735	0.3109174079064507
GCA_013752295	GCA_013897665	0.30027791262731024
GCA_013752295	GCA_013897255	0.3002811683411926
GCA_013752295	GCA_013896775	0.30027504980956393
GCA_013752295	GCA_013896515	0.3033095071883063
GCA_013752295	GCA_013886475	0.38736266092459454
GCA_013752295	GCA_013806925	0.37647817149855173
GCA_013752295	GCA_013806525	0.3764762174066076
GCA_013752295	GCA_013806085	0.37647718471085795
GCA_013752295	GCA_013835405	0.38709669727259427
GCA_013752295	GCA_013817865	0.39917450916761316
GCA_013752295	GCA_013790245	0.2986650919009709
GCA_013752295	GCA_013900245	0.3105272637131189
GCA_013752295	GCA_013836945	0.3136743624235065
GCA_013752295	GCA_013823125	0.3125716400866144
GCA_013752295	GCA_013894235	0.0898723
GCA_013752295	GCA_013817505	0.0871119
GCA_013752295	GCA_013898995	0.31076596582708965
GCA_013752295	GCA_013898775	0.3107826316766235
GCA_013752295	GCA_013830785	0.2869200721030517
GCA_013752295	GCA_013800125	0.3094065884639132
GCA_013752295	GCA_014103195	0.30001264881000644
GCA_013752295	GCA_013602835	0.3051175681262436
GCA_013750375	GCA_014109125	0.508067
GCA_013750375	GCA_014109065	0.5081693973545574
GCA_013750375	GCA_013923405	0.5078822193099622
GCA_013750375	GCA_013821965	0.5149241025113228
GCA_013750375	GCA_013819985	0.5814773801975414
GCA_013750375	GCA_013899665	0.5831042002153687
GCA_013750375	GCA_013895455	0.5762558372372898
GCA_013750375	GCA_013783465	0.5759912904686342
GCA_013750375	GCA_013752075	0.5502022805350327
GCA_013750375	GCA_013891895	0.5649946828458604
GCA_013750375	GCA_013796065	0.26589171619620783
GCA_013750375	GCA_013782445	0.2707190796974102
GCA_013750375	GCA_013928845	0.25667469056612296
GCA_013750375	GCA_013924285	0.26422809489917576
GCA_013750375	GCA_013713325	0.7695905209473991
GCA_013750375	GCA_013712565	0.7695464819058945
GCA_013750375	GCA_013894775	0.7626296563782741
GCA_013750375	GCA_013752295	0.8312170334842579
GCA_013750375	GCA_013899205	0.6973021517853129
GCA_013750375	GCA_013898935	0.6972678948323972
GCA_013750375	GCA_014103665	0.0594379
GCA_013750375	GCA_014103465	0.058244
GCA_013750375	GCA_013746655	0.0582659
GCA_013750375	GCA_013745515	0.0596421
GCA_013750375	GCA_013732895	0.0588623
GCA_013750375	GCA_013786125	0.3377996055578946
GCA_013750375	GCA_013728735	0.31791992415431336
GCA_013750375	GCA_013897665	0.29327323902512314
GCA_013750375	GCA_013897255	0.2932826576217744
GCA_013750375	GCA_013896775	0.29328481121018896
GCA_013750375	GCA_013896515	0.29648632935058344
GCA_013750375	GCA_013886475	0.40170165710819417
GCA_013750375	GCA_013806925	0.39723201593651836
GCA_013750375	GCA_013806525	0.39723
GCA_013750375	GCA_013806085	0.3972310000296648
GCA_013750375	GCA_013835405	0.39580801534555676
GCA_013750375	GCA_013817865	0.41017685445510305
GCA_013750375	GCA_013790245	0.29982175461027694
GCA_013750375	GCA_013900245	0.3030850672030605
GCA_013750375	GCA_013836945	0.3147566993774697
GCA_013750375	GCA_013823125	0.3141001065707136
GCA_013750375	GCA_013894235	0.0838597
GCA_013750375	GCA_013817505	0.0863602
GCA_013750375	GCA_013898995	0.31105840991266276
GCA_013750375	GCA_013898775	0.31106760317718407
GCA_013750375	GCA_013830785	0.2896623209610986
GCA_013750375	GCA_013800125	0.31367363167727486
GCA_013750375	GCA_014103195	0.2998954947994545
GCA_013750375	GCA_013602835	0.30924870338792426
GCA_013899205	GCA_014109125	0.48373288566698225
GCA_013899205	GCA_014109065	0.4838157535663576
GCA_013899205	GCA_013923405	0.4835535783568426
GCA_013899205	GCA_013821965	0.4804849500722851
GCA_013899205	GCA_013819985	0.5430640993665957
GCA_013899205	GCA_013899665	0.5342223077377589
GCA_013899205	GCA_013895455	0.5294100949740799
GCA_013899205	GCA_013783465	0.5294260352795377
GCA_013899205	GCA_013752075	0.5158109253251303
GCA_013899205	GCA_013891895	0.5272507369393882
GCA_013899205	GCA_013796065	0.2709453067506207
GCA_013899205	GCA_013782445	0.2698477212210278
GCA_013899205	GCA_013928845	0.2433478010520018
GCA_013899205	GCA_013924285	0.2513901990570686
GCA_013899205	GCA_013713325	0.7704005835530896
GCA_013899205	GCA_013712565	0.770379
GCA_013899205	GCA_013894775	0.7748508609172832
GCA_013899205	GCA_013752295	0.692066
GCA_013899205	GCA_013750375	0.6973021517853129
GCA_013899205	GCA_013898935	0.999741
GCA_013899205	GCA_014103665	0.060930592154836656
GCA_013899205	GCA_014103465	0.0578263
GCA_013899205	GCA_013746655	0.057879811261259156
GCA_013899205	GCA_013745515	0.056742180778379475
GCA_013899205	GCA_013732895	0.0583273
GCA_013899205	GCA_013786125	0.32045988705758444
GCA_013899205	GCA_013728735	0.2994456726703238
GCA_013899205	GCA_013897665	0.2882950504369993
GCA_013899205	GCA_013897255	0.28830688188145265
GCA_013899205	GCA_013896775	0.28831358131492935
GCA_013899205	GCA_013896515	0.2909356418381687
GCA_013899205	GCA_013886475	0.36884916775354576
GCA_013899205	GCA_013806925	0.3635105277974497
GCA_013899205	GCA_013806525	0.36351024237554225
GCA_013899205	GCA_013806085	0.36351210399928535
GCA_013899205	GCA_013835405	0.3674298838881957
GCA_013899205	GCA_013817865	0.3766336262003818
GCA_013899205	GCA_013790245	0.29260463223329425
GCA_013899205	GCA_013900245	0.29073754492022186
GCA_013899205	GCA_013836945	0.2917546250265198
GCA_013899205	GCA_013823125	0.29538923211417506
GCA_013899205	GCA_013894235	0.0853149
GCA_013899205	GCA_013817505	0.0827124
GCA_013899205	GCA_013898995	0.31237850879412193
GCA_013899205	GCA_013898775	0.3123793959318192
GCA_013899205	GCA_013830785	0.2853040269494878
GCA_013899205	GCA_013800125	0.29783154112389215
GCA_013899205	GCA_014103195	0.2956315979265828
GCA_013899205	GCA_013602835	0.2905131616356283
GCA_013898935	GCA_014109125	0.4837243052074475
GCA_013898935	GCA_014109065	0.48380716712284844
GCA_013898935	GCA_013923405	0.4835450063232353
GCA_013898935	GCA_013821965	0.4804517890131489
GCA_013898935	GCA_013819985	0.5430619786358487
GCA_013898935	GCA_013899665	0.5342061361009962
GCA_013898935	GCA_013895455	0.5293942907706464
GCA_013898935	GCA_013783465	0.5293996619075184
GCA_013898935	GCA_013752075	0.515818
GCA_013898935	GCA_013891895	0.5272414306485367
GCA_013898935	GCA_013796065	0.2709440735732097
GCA_013898935	GCA_013782445	0.2698512157913745
GCA_013898935	GCA_013928845	0.24333216171351799
GCA_013898935	GCA_013924285	0.25139654871748407
GCA_013898935	GCA_013713325	0.7703945693107407
GCA_013898935	GCA_013712565	0.7703629997648332
GCA_013898935	GCA_013894775	0.774814
GCA_013898935	GCA_013752295	0.6920205837742254
GCA_013898935	GCA_013750375	0.6972678948323972
GCA_013898935	GCA_013899205	0.999741
GCA_013898935	GCA_014103665	0.0609321
GCA_013898935	GCA_014103465	0.0578293
GCA_013898935	GCA_013746655	0.0578828
GCA_013898935	GCA_013745515	0.0567453
GCA_013898935	GCA_013732895	0.0583318
GCA_013898935	GCA_013786125	0.3204597142424246
GCA_013898935	GCA_013728735	0.2994415899585831
GCA_013898935	GCA_013897665	0.28828664538287435
GCA_013898935	GCA_013897255	0.28829306471929894
GCA_013898935	GCA_013896775	0.2882997637727841
GCA_013898935	GCA_013896515	0.290922
GCA_013898935	GCA_013886475	0.3688517053846223
GCA_013898935	GCA_013806925	0.3635184132836578
GCA_013898935	GCA_013806525	0.363518
GCA_013898935	GCA_013806085	0.3635199894490588
GCA_013898935	GCA_013835405	0.36744459763440496
GCA_013898935	GCA_013817865	0.37662149720731347
GCA_013898935	GCA_013790245	0.2925814189321436
GCA_013898935	GCA_013900245	0.2907192212561199
GCA_013898935	GCA_013836945	0.2917416555994214
GCA_013898935	GCA_013823125	0.29540304415908536
GCA_013898935	GCA_013894235	0.0853196
GCA_013898935	GCA_013817505	0.0827171
GCA_013898935	GCA_013898995	0.31238518942456023
GCA_013898935	GCA_013898775	0.3123860766190218
GCA_013898935	GCA_013830785	0.28530322405140895
GCA_013898935	GCA_013800125	0.2978402336650086
GCA_013898935	GCA_014103195	0.29563857122464193
GCA_013898935	GCA_013602835	0.290504
GCA_014103665	GCA_014109125	0.0619982
GCA_014103665	GCA_014109065	0.0620021
GCA_014103665	GCA_013923405	0.061995273267178894
GCA_014103665	GCA_013821965	0.0598888
GCA_014103665	GCA_013819985	0.0637495
GCA_014103665	GCA_013899665	0.0590573
GCA_014103665	GCA_013895455	0.0577803
GCA_014103665	GCA_013783465	0.0620248
GCA_014103665	GCA_013752075	0.0623034
GCA_014103665	GCA_013891895	0.0655156
GCA_014103665	GCA_013796065	0.0604789
GCA_014103665	GCA_013782445	0.0590593
GCA_014103665	GCA_013928845	0.0635458
GCA_014103665	GCA_013924285	0.0674578
GCA_014103665	GCA_013713325	0.060523868218371746
GCA_014103665	GCA_013712565	0.060520990719498735
GCA_014103665	GCA_013894775	0.061283253701923786
GCA_014103665	GCA_013752295	0.0620432
GCA_014103665	GCA_013750375	0.0594379
GCA_014103665	GCA_013899205	0.060930592154836656
GCA_014103665	GCA_013898935	0.0609321
GCA_014103665	GCA_014103465	0.6581342746524681
GCA_014103665	GCA_013746655	0.658786
GCA_014103665	GCA_013745515	0.7047901131100339
GCA_014103665	GCA_013732895	0.6588982660099956
GCA_014103665	GCA_013786125	0.0607082
GCA_014103665	GCA_013728735	0.0631668
GCA_014103665	GCA_013897665	0.0620272
GCA_014103665	GCA_013897255	0.0620213
GCA_014103665	GCA_013896775	0.0620229
GCA_014103665	GCA_013896515	0.0625667
GCA_014103665	GCA_013886475	0.061763
GCA_014103665	GCA_013806925	0.059777903081039925
GCA_014103665	GCA_013806525	0.059775951726206596
GCA_014103665	GCA_013806085	0.059776577423949706
GCA_014103665	GCA_013835405	0.0628016
GCA_014103665	GCA_013817865	0.0624964
GCA_014103665	GCA_013790245	0.059097011274203644
GCA_014103665	GCA_013900245	0.0630909
GCA_014103665	GCA_013836945	0.062345309949002864
GCA_014103665	GCA_013823125	0.0643015
GCA_014103665	GCA_013894235	0.053284913387496524
GCA_014103665	GCA_013817505	0.0561403
GCA_014103665	GCA_013898995	0.065582
GCA_014103665	GCA_013898775	0.0655828
GCA_014103665	GCA_013830785	0.0618163
GCA_014103665	GCA_013800125	0.0644005
GCA_014103665	GCA_014103195	0.0660415
GCA_014103665	GCA_013602835	0.0613074
GCA_014103465	GCA_014109125	0.060017358425192645
GCA_014103465	GCA_014109065	0.0600312
GCA_014103465	GCA_013923405	0.0600211
GCA_014103465	GCA_013821965	0.0606458
GCA_014103465	GCA_013819985	0.060481009192326664
GCA_014103465	GCA_013899665	0.0560354
GCA_014103465	GCA_013895455	0.055742354992825344
GCA_014103465	GCA_013783465	0.058650770005796035
GCA_014103465	GCA_013752075	0.057193922132735414
GCA_014103465	GCA_013891895	0.0675639
GCA_014103465	GCA_013796065	0.0574283
GCA_014103465	GCA_013782445	0.0572266
GCA_014103465	GCA_013928845	0.0589168
GCA_014103465	GCA_013924285	0.059529916198140805
GCA_014103465	GCA_013713325	0.0581914
GCA_014103465	GCA_013712565	0.058188572322847944
GCA_014103465	GCA_013894775	0.057520719585915904
GCA_014103465	GCA_013752295	0.0574806
GCA_014103465	GCA_013750375	0.058244
GCA_014103465	GCA_013899205	0.0578263
GCA_014103465	GCA_013898935	0.0578293
GCA_014103465	GCA_014103665	0.6581342746524681
GCA_014103465	GCA_013746655	0.9958235553963178
GCA_014103465	GCA_013745515	0.6804269975147257
GCA_014103465	GCA_013732895	0.6485509177772608
GCA_014103465	GCA_013786125	0.0583737
GCA_014103465	GCA_013728735	0.0581246
GCA_014103465	GCA_013897665	0.0573127
GCA_014103465	GCA_013897255	0.0573032
GCA_014103465	GCA_013896775	0.057305282912698326
GCA_014103465	GCA_013896515	0.0569925
GCA_014103465	GCA_013886475	0.0595041
GCA_014103465	GCA_013806925	0.0591976
GCA_014103465	GCA_013806525	0.0591957
GCA_014103465	GCA_013806085	0.0591963
GCA_014103465	GCA_013835405	0.0575764
GCA_014103465	GCA_013817865	0.059255510933769955
GCA_014103465	GCA_013790245	0.058044660646811214
GCA_014103465	GCA_013900245	0.060133290782734786
GCA_014103465	GCA_013836945	0.0595925
GCA_014103465	GCA_013823125	0.058807
GCA_014103465	GCA_013894235	0.0524629
GCA_014103465	GCA_013817505	0.0521702
GCA_014103465	GCA_013898995	0.0600702
GCA_014103465	GCA_013898775	0.060071
GCA_014103465	GCA_013830785	0.055964245668678414
GCA_014103465	GCA_013800125	0.060475
GCA_014103465	GCA_014103195	0.0601845
GCA_014103465	GCA_013602835	0.0586319
GCA_013746655	GCA_014109125	0.060035
GCA_013746655	GCA_014109065	0.060045069313819754
GCA_013746655	GCA_013923405	0.0600387
GCA_013746655	GCA_013821965	0.060654427640641675
GCA_013746655	GCA_013819985	0.0604959
GCA_013746655	GCA_013899665	0.0560411
GCA_013746655	GCA_013895455	0.0557491
GCA_013746655	GCA_013783465	0.058678
GCA_013746655	GCA_013752075	0.0572154
GCA_013746655	GCA_013891895	0.0676889
GCA_013746655	GCA_013796065	0.0574872
GCA_013746655	GCA_013782445	0.0572792
GCA_013746655	GCA_013928845	0.059003227783852634
GCA_013746655	GCA_013924285	0.059563931538146285
GCA_013746655	GCA_013713325	0.0582141
GCA_013746655	GCA_013712565	0.058211286623090906
GCA_013746655	GCA_013894775	0.0575634
GCA_013746655	GCA_013752295	0.057502308956058935
GCA_013746655	GCA_013750375	0.0582659
GCA_013746655	GCA_013899205	0.057879811261259156
GCA_013746655	GCA_013898935	0.0578828
GCA_013746655	GCA_014103665	0.658786
GCA_013746655	GCA_014103465	0.9958235553963178
GCA_013746655	GCA_013745515	0.6811524606545005
GCA_013746655	GCA_013732895	0.6492633285248726
GCA_013746655	GCA_013786125	0.0583991
GCA_013746655	GCA_013728735	0.0581716
GCA_013746655	GCA_013897665	0.0573919
GCA_013746655	GCA_013897255	0.0573821
GCA_013746655	GCA_013896775	0.0573842
GCA_013746655	GCA_013896515	0.057072
GCA_013746655	GCA_013886475	0.0595615
GCA_013746655	GCA_013806925	0.0592415
GCA_013746655	GCA_013806525	0.0592396
GCA_013746655	GCA_013806085	0.0592402
GCA_013746655	GCA_013835405	0.0576167
GCA_013746655	GCA_013817865	0.0592951
GCA_013746655	GCA_013790245	0.058081508992910494
GCA_013746655	GCA_013900245	0.0601789
GCA_013746655	GCA_013836945	0.059634021581856524
GCA_013746655	GCA_013823125	0.0588444
GCA_013746655	GCA_013894235	0.0524832
GCA_013746655	GCA_013817505	0.052198
GCA_013746655	GCA_013898995	0.060125
GCA_013746655	GCA_013898775	0.0601258
GCA_013746655	GCA_013830785	0.056002411651295325
GCA_013746655	GCA_013800125	0.06052
GCA_013746655	GCA_014103195	0.060224172588351235
GCA_013746655	GCA_013602835	0.0586879
GCA_013745515	GCA_014109125	0.0625744
GCA_013745515	GCA_014109065	0.0625806
GCA_013745515	GCA_013923405	0.0625716
GCA_013745515	GCA_013821965	0.0612118
GCA_013745515	GCA_013819985	0.060741155477748554
GCA_013745515	GCA_013899665	0.0599433
GCA_013745515	GCA_013895455	0.0590559
GCA_013745515	GCA_013783465	0.0635311
GCA_013745515	GCA_013752075	0.0580763
GCA_013745515	GCA_013891895	0.060702078820875104
GCA_013745515	GCA_013796065	0.05741
GCA_013745515	GCA_013782445	0.0600208
GCA_013745515	GCA_013928845	0.058305735588862664
GCA_013745515	GCA_013924285	0.061209534324377465
GCA_013745515	GCA_013713325	0.059102302473988316
GCA_013745515	GCA_013712565	0.0590994
GCA_013745515	GCA_013894775	0.0586105
GCA_013745515	GCA_013752295	0.0590651
GCA_013745515	GCA_013750375	0.0596421
GCA_013745515	GCA_013899205	0.056742180778379475
GCA_013745515	GCA_013898935	0.0567453
GCA_013745515	GCA_014103665	0.7047901131100339
GCA_013745515	GCA_014103465	0.6804269975147257
GCA_013745515	GCA_013746655	0.6811524606545005
GCA_013745515	GCA_013732895	0.6655436429930707
GCA_013745515	GCA_013786125	0.0627038
GCA_013745515	GCA_013728735	0.0613233
GCA_013745515	GCA_013897665	0.0580663
GCA_013745515	GCA_013897255	0.058057308735451736
GCA_013745515	GCA_013896775	0.058054930862167634
GCA_013745515	GCA_013896515	0.058516097757097145
GCA_013745515	GCA_013886475	0.058575683075638416
GCA_013745515	GCA_013806925	0.060620624579929935
GCA_013745515	GCA_013806525	0.0606209
GCA_013745515	GCA_013806085	0.060621545105540735
GCA_013745515	GCA_013835405	0.0616916
GCA_013745515	GCA_013817865	0.060749224356517764
GCA_013745515	GCA_013790245	0.058730546504954996
GCA_013745515	GCA_013900245	0.0577137
GCA_013745515	GCA_013836945	0.0591144
GCA_013745515	GCA_013823125	0.0594968
GCA_013745515	GCA_013894235	0.053380335221186175
GCA_013745515	GCA_013817505	0.0542781
GCA_013745515	GCA_013898995	0.059720837273043136
GCA_013745515	GCA_013898775	0.059721627448151925
GCA_013745515	GCA_013830785	0.0611318
GCA_013745515	GCA_013800125	0.0619413
GCA_013745515	GCA_014103195	0.0627805
GCA_013745515	GCA_013602835	0.0603863
GCA_013732895	GCA_014109125	0.058955634538432916
GCA_013732895	GCA_014109065	0.0589599
GCA_013732895	GCA_013923405	0.058953932365840594
GCA_013732895	GCA_013821965	0.060585
GCA_013732895	GCA_013819985	0.0607878
GCA_013732895	GCA_013899665	0.0563056
GCA_013732895	GCA_013895455	0.055839647904872544
GCA_013732895	GCA_013783465	0.0608759
GCA_013732895	GCA_013752075	0.0585938
GCA_013732895	GCA_013891895	0.0641213
GCA_013732895	GCA_013796065	0.057799
GCA_013732895	GCA_013782445	0.0585698
GCA_013732895	GCA_013928845	0.0628722
GCA_013732895	GCA_013924285	0.0593739
GCA_013732895	GCA_013713325	0.0575831
GCA_013732895	GCA_013712565	0.0575803
GCA_013732895	GCA_013894775	0.0576911
GCA_013732895	GCA_013752295	0.0580435
GCA_013732895	GCA_013750375	0.0588623
GCA_013732895	GCA_013899205	0.0583273
GCA_013732895	GCA_013898935	0.0583318
GCA_013732895	GCA_014103665	0.6588982660099956
GCA_013732895	GCA_014103465	0.6485509177772608
GCA_013732895	GCA_013746655	0.6492633285248726
GCA_013732895	GCA_013745515	0.6655436429930707
GCA_013732895	GCA_013786125	0.060484
GCA_013732895	GCA_013728735	0.0595863
GCA_013732895	GCA_013897665	0.0582323
GCA_013732895	GCA_013897255	0.058228984534595525
GCA_013732895	GCA_013896775	0.058226117248560874
GCA_013732895	GCA_013896515	0.058725576956961595
GCA_013732895	GCA_013886475	0.059747037442690595
GCA_013732895	GCA_013806925	0.059398056966203844
GCA_013732895	GCA_013806525	0.059399455744014465
GCA_013732895	GCA_013806085	0.059397
GCA_013732895	GCA_013835405	0.0590328
GCA_013732895	GCA_013817865	0.060640342417660524
GCA_013732895	GCA_013790245	0.058176609471740845
GCA_013732895	GCA_013900245	0.0647863
GCA_013732895	GCA_013836945	0.059555990509856736
GCA_013732895	GCA_013823125	0.0588904
GCA_013732895	GCA_013894235	0.0524933
GCA_013732895	GCA_013817505	0.052822534872923314
GCA_013732895	GCA_013898995	0.060047
GCA_013732895	GCA_013898775	0.060047755419919684
GCA_013732895	GCA_013830785	0.058199
GCA_013732895	GCA_013800125	0.0603841
GCA_013732895	GCA_014103195	0.061791389180401356
GCA_013732895	GCA_013602835	0.0584311
GCA_013786125	GCA_014109125	0.3258909776871013
GCA_013786125	GCA_014109065	0.3259844715437388
GCA_013786125	GCA_013923405	0.3258426996614736
GCA_013786125	GCA_013821965	0.3260134562598344
GCA_013786125	GCA_013819985	0.3278029255434078
GCA_013786125	GCA_013899665	0.32772639713722673
GCA_013786125	GCA_013895455	0.32495717388150763
GCA_013786125	GCA_013783465	0.33104657186276815
GCA_013786125	GCA_013752075	0.31507367945522635
GCA_013786125	GCA_013891895	0.31733990131152234
GCA_013786125	GCA_013796065	0.2692304232604603
GCA_013786125	GCA_013782445	0.27407272352434986
GCA_013786125	GCA_013928845	0.2633364027720955
GCA_013786125	GCA_013924285	0.26583701612553096
GCA_013786125	GCA_013713325	0.3286821266012653
GCA_013786125	GCA_013712565	0.32866627750689204
GCA_013786125	GCA_013894775	0.3295277173590384
GCA_013786125	GCA_013752295	0.338747
GCA_013786125	GCA_013750375	0.3377996055578946
GCA_013786125	GCA_013899205	0.32045988705758444
GCA_013786125	GCA_013898935	0.3204597142424246
GCA_013786125	GCA_014103665	0.0607082
GCA_013786125	GCA_014103465	0.0583737
GCA_013786125	GCA_013746655	0.0583991
GCA_013786125	GCA_013745515	0.0627038
GCA_013786125	GCA_013732895	0.060484
GCA_013786125	GCA_013728735	0.7187568963363647
GCA_013786125	GCA_013897665	0.4069106035944772
GCA_013786125	GCA_013897255	0.4069246150232992
GCA_013786125	GCA_013896775	0.4069336044921585
GCA_013786125	GCA_013896515	0.4113512858600418
GCA_013786125	GCA_013886475	0.3180439694273887
GCA_013786125	GCA_013806925	0.31586651745703365
GCA_013786125	GCA_013806525	0.3158579665751002
GCA_013786125	GCA_013806085	0.3158608309798673
GCA_013786125	GCA_013835405	0.32314556282441703
GCA_013786125	GCA_013817865	0.33137828365595234
GCA_013786125	GCA_013790245	0.3440247455478409
GCA_013786125	GCA_013900245	0.3676834574488593
GCA_013786125	GCA_013836945	0.36957184311502483
GCA_013786125	GCA_013823125	0.3691297263293868
GCA_013786125	GCA_013894235	0.0868176
GCA_013786125	GCA_013817505	0.0838688
GCA_013786125	GCA_013898995	0.3462949798174822
GCA_013786125	GCA_013898775	0.34631140974369595
GCA_013786125	GCA_013830785	0.332227
GCA_013786125	GCA_013800125	0.35658720016999423
GCA_013786125	GCA_014103195	0.345752
GCA_013786125	GCA_013602835	0.3449684777771354
GCA_013728735	GCA_014109125	0.3120340417009288
GCA_013728735	GCA_014109065	0.3121145380704527
GCA_013728735	GCA_013923405	0.3119829316886858
GCA_013728735	GCA_013821965	0.3018834166314232
GCA_013728735	GCA_013819985	0.3071782732564482
GCA_013728735	GCA_013899665	0.3049029071120513
GCA_013728735	GCA_013895455	0.3016621191465057
GCA_013728735	GCA_013783465	0.3057463207174931
GCA_013728735	GCA_013752075	0.31184278117721576
GCA_013728735	GCA_013891895	0.3011694846985966
GCA_013728735	GCA_013796065	0.2998074582508484
GCA_013728735	GCA_013782445	0.2969419111797458
GCA_013728735	GCA_013928845	0.26779394215884944
GCA_013728735	GCA_013924285	0.2748621180317591
GCA_013728735	GCA_013713325	0.31190273182289174
GCA_013728735	GCA_013712565	0.3118923953589194
GCA_013728735	GCA_013894775	0.31241640002646875
GCA_013728735	GCA_013752295	0.3109174079064507
GCA_013728735	GCA_013750375	0.31791992415431336
GCA_013728735	GCA_013899205	0.2994456726703238
GCA_013728735	GCA_013898935	0.2994415899585831
GCA_013728735	GCA_014103665	0.0631668
GCA_013728735	GCA_014103465	0.0581246
GCA_013728735	GCA_013746655	0.0581716
GCA_013728735	GCA_013745515	0.0613233
GCA_013728735	GCA_013732895	0.0595863
GCA_013728735	GCA_013786125	0.7187568963363647
GCA_013728735	GCA_013897665	0.3946670620813096
GCA_013728735	GCA_013897255	0.3946710647600803
GCA_013728735	GCA_013896775	0.39468695645203955
GCA_013728735	GCA_013896515	0.39908922361087856
GCA_013728735	GCA_013886475	0.30443053800313075
GCA_013728735	GCA_013806925	0.3007544520719335
GCA_013728735	GCA_013806525	0.3007465053431622
GCA_013728735	GCA_013806085	0.3007485874495957
GCA_013728735	GCA_013835405	0.3057752879484823
GCA_013728735	GCA_013817865	0.31009875922122243
GCA_013728735	GCA_013790245	0.36243738479664156
GCA_013728735	GCA_013900245	0.3405678214275771
GCA_013728735	GCA_013836945	0.3571629980490113
GCA_013728735	GCA_013823125	0.3593521406984454
GCA_013728735	GCA_013894235	0.0798368
GCA_013728735	GCA_013817505	0.0823467
GCA_013728735	GCA_013898995	0.33971939936964235
GCA_013728735	GCA_013898775	0.33973574923568006
GCA_013728735	GCA_013830785	0.3287448774465938
GCA_013728735	GCA_013800125	0.3469970897044799
GCA_013728735	GCA_014103195	0.346815
GCA_013728735	GCA_013602835	0.33479695818255883
GCA_013897665	GCA_014109125	0.2866113267965783
GCA_013897665	GCA_014109065	0.2866720050316657
GCA_013897665	GCA_013923405	0.2866250113063175
GCA_013897665	GCA_013821965	0.2896301705101357
GCA_013897665	GCA_013819985	0.29016266684184294
GCA_013897665	GCA_013899665	0.2876491901593238
GCA_013897665	GCA_013895455	0.2843963675340633
GCA_013897665	GCA_013783465	0.2954064902094092
GCA_013897665	GCA_013752075	0.29113946982655153
GCA_013897665	GCA_013891895	0.2835559207379657
GCA_013897665	GCA_013796065	0.2515275625000638
GCA_013897665	GCA_013782445	0.2502966634011938
GCA_013897665	GCA_013928845	0.25229709048018056
GCA_013897665	GCA_013924285	0.25648933447984124
GCA_013897665	GCA_013713325	0.2887785607516549
GCA_013897665	GCA_013712565	0.28876931512088067
GCA_013897665	GCA_013894775	0.29646288249726555
GCA_013897665	GCA_013752295	0.30027791262731024
GCA_013897665	GCA_013750375	0.29327323902512314
GCA_013897665	GCA_013899205	0.2882950504369993
GCA_013897665	GCA_013898935	0.28828664538287435
GCA_013897665	GCA_014103665	0.0620272
GCA_013897665	GCA_014103465	0.0573127
GCA_013897665	GCA_013746655	0.0573919
GCA_013897665	GCA_013745515	0.0580663
GCA_013897665	GCA_013732895	0.0582323
GCA_013897665	GCA_013786125	0.4069106035944772
GCA_013897665	GCA_013728735	0.3946670620813096
GCA_013897665	GCA_013897255	0.999664
GCA_013897665	GCA_013896775	0.9997032897809812
GCA_013897665	GCA_013896515	0.9842660926609266
GCA_013897665	GCA_013886475	0.2984599743285485
GCA_013897665	GCA_013806925	0.29433520336045027
GCA_013897665	GCA_013806525	0.29433385903564424
GCA_013897665	GCA_013806085	0.29433226251383315
GCA_013897665	GCA_013835405	0.2965400822896147
GCA_013897665	GCA_013817865	0.29371231561653044
GCA_013897665	GCA_013790245	0.3165046376884997
GCA_013897665	GCA_013900245	0.3308444002655202
GCA_013897665	GCA_013836945	0.32967269234591284
GCA_013897665	GCA_013823125	0.33316173090331236
GCA_013897665	GCA_013894235	0.0788131
GCA_013897665	GCA_013817505	0.0783428
GCA_013897665	GCA_013898995	0.3295516506257958
GCA_013897665	GCA_013898775	0.32957010605955345
GCA_013897665	GCA_013830785	0.34851972708114576
GCA_013897665	GCA_013800125	0.33716624958940633
GCA_013897665	GCA_014103195	0.33418605919641725
GCA_013897665	GCA_013602835	0.32562381717169564
GCA_013897255	GCA_014109125	0.2866372422785037
GCA_013897255	GCA_014109065	0.2866954529814168
GCA_013897255	GCA_013923405	0.28665108332979494
GCA_013897255	GCA_013821965	0.28965685581280015
GCA_013897255	GCA_013819985	0.2901943885106283
GCA_013897255	GCA_013899665	0.28766408958671347
GCA_013897255	GCA_013895455	0.28441104193649935
GCA_013897255	GCA_013783465	0.2954114992686857
GCA_013897255	GCA_013752075	0.29114698468608297
GCA_013897255	GCA_013891895	0.28358718164578534
GCA_013897255	GCA_013796065	0.25155301491629584
GCA_013897255	GCA_013782445	0.2503112723292239
GCA_013897255	GCA_013928845	0.2523204402407812
GCA_013897255	GCA_013924285	0.2565001958421524
GCA_013897255	GCA_013713325	0.2887872826425368
GCA_013897255	GCA_013712565	0.28877803676886066
GCA_013897255	GCA_013894775	0.296475
GCA_013897255	GCA_013752295	0.3002811683411926
GCA_013897255	GCA_013750375	0.2932826576217744
GCA_013897255	GCA_013899205	0.28830688188145265
GCA_013897255	GCA_013898935	0.28829306471929894
GCA_013897255	GCA_014103665	0.0620213
GCA_013897255	GCA_014103465	0.0573032
GCA_013897255	GCA_013746655	0.0573821
GCA_013897255	GCA_013745515	0.058057308735451736
GCA_013897255	GCA_013732895	0.058228984534595525
GCA_013897255	GCA_013786125	0.4069246150232992
GCA_013897255	GCA_013728735	0.3946710647600803
GCA_013897255	GCA_013897665	0.999664
GCA_013897255	GCA_013896775	0.99972
GCA_013897255	GCA_013896515	0.9842647486591894
GCA_013897255	GCA_013886475	0.2984564510923529
GCA_013897255	GCA_013806925	0.2943366612957729
GCA_013897255	GCA_013806525	0.2943400363041812
GCA_013897255	GCA_013806085	0.2943384397878848
GCA_013897255	GCA_013835405	0.29654774268651274
GCA_013897255	GCA_013817865	0.2937275399407302
GCA_013897255	GCA_013790245	0.3165184564999364
GCA_013897255	GCA_013900245	0.33084976066433447
GCA_013897255	GCA_013836945	0.32967
GCA_013897255	GCA_013823125	0.3331633593150761
GCA_013897255	GCA_013894235	0.0788166
GCA_013897255	GCA_013817505	0.0783441
GCA_013897255	GCA_013898995	0.32954327379098053
GCA_013897255	GCA_013898775	0.32956205455392984
GCA_013897255	GCA_013830785	0.3485029918882382
GCA_013897255	GCA_013800125	0.3371685103277586
GCA_013897255	GCA_014103195	0.3341891300253873
GCA_013897255	GCA_013602835	0.32562170881283875
GCA_013896775	GCA_014109125	0.2866280435490946
GCA_013896775	GCA_014109065	0.2866862514999626
GCA_013896775	GCA_013923405	0.28664172932276566
GCA_013896775	GCA_013821965	0.28964757629244264
GCA_013896775	GCA_013819985	0.2901826584467252
GCA_013896775	GCA_013899665	0.2876640223166882
GCA_013896775	GCA_013895455	0.28440746266616995
GCA_013896775	GCA_013783465	0.2954155400674869
GCA_013896775	GCA_013752075	0.29112592948729116
GCA_013896775	GCA_013891895	0.2835751488528716
GCA_013896775	GCA_013796065	0.2515398659770548
GCA_013896775	GCA_013782445	0.25030531699266256
GCA_013896775	GCA_013928845	0.2523051496754073
GCA_013896775	GCA_013924285	0.25648997472052937
GCA_013896775	GCA_013713325	0.2887836186412381
GCA_013896775	GCA_013712565	0.28877390366607814
GCA_013896775	GCA_013894775	0.29646907042637644
GCA_013896775	GCA_013752295	0.30027504980956393
GCA_013896775	GCA_013750375	0.29328481121018896
GCA_013896775	GCA_013899205	0.28831358131492935
GCA_013896775	GCA_013898935	0.2882997637727841
GCA_013896775	GCA_014103665	0.0620229
GCA_013896775	GCA_014103465	0.057305282912698326
GCA_013896775	GCA_013746655	0.0573842
GCA_013896775	GCA_013745515	0.058054930862167634
GCA_013896775	GCA_013732895	0.058226117248560874
GCA_013896775	GCA_013786125	0.4069336044921585
GCA_013896775	GCA_013728735	0.39468695645203955
GCA_013896775	GCA_013897665	0.9997032897809812
GCA_013896775	GCA_013897255	0.99972
GCA_013896775	GCA_013896515	0.9842910990779737
GCA_013896775	GCA_013886475	0.2984469788251824
GCA_013896775	GCA_013806925	0.2943300529037923
GCA_013896775	GCA_013806525	0.29433327570044543
GCA_013896775	GCA_013806085	0.2943316791389909
GCA_013896775	GCA_013835405	0.2965502916283963
GCA_013896775	GCA_013817865	0.29372310307860544
GCA_013896775	GCA_013790245	0.3165213672351271
GCA_013896775	GCA_013900245	0.3308379359272975
GCA_013896775	GCA_013836945	0.3296533905311644
GCA_013896775	GCA_013823125	0.3331466702056755
GCA_013896775	GCA_013894235	0.0788001
GCA_013896775	GCA_013817505	0.0783312
GCA_013896775	GCA_013898995	0.32955315048872924
GCA_013896775	GCA_013898775	0.32956932962620616
GCA_013896775	GCA_013830785	0.34851157029151003
GCA_013896775	GCA_013800125	0.33718201961086247
GCA_013896775	GCA_014103195	0.3342075654451901
GCA_013896775	GCA_013602835	0.3256326523049136
GCA_013896515	GCA_014109125	0.2897048924874473
GCA_013896515	GCA_014109065	0.2897645366312905
GCA_013896515	GCA_013923405	0.28971416585858156
GCA_013896515	GCA_013821965	0.2927917534566135
GCA_013896515	GCA_013819985	0.2933060966757557
GCA_013896515	GCA_013899665	0.29072820607435435
GCA_013896515	GCA_013895455	0.2874161808004772
GCA_013896515	GCA_013783465	0.2986269683141511
GCA_013896515	GCA_013752075	0.29413810058593176
GCA_013896515	GCA_013891895	0.2865109692983045
GCA_013896515	GCA_013796065	0.25408974366763326
GCA_013896515	GCA_013782445	0.2528380932196723
GCA_013896515	GCA_013928845	0.25454806483555564
GCA_013896515	GCA_013924285	0.2591118919683834
GCA_013896515	GCA_013713325	0.29188601077580256
GCA_013896515	GCA_013712565	0.2918761984819137
GCA_013896515	GCA_013894775	0.2996609369110942
GCA_013896515	GCA_013752295	0.3033095071883063
GCA_013896515	GCA_013750375	0.29648632935058344
GCA_013896515	GCA_013899205	0.2909356418381687
GCA_013896515	GCA_013898935	0.290922
GCA_013896515	GCA_014103665	0.0625667
GCA_013896515	GCA_014103465	0.0569925
GCA_013896515	GCA_013746655	0.057072
GCA_013896515	GCA_013745515	0.058516097757097145
GCA_013896515	GCA_013732895	0.058725576956961595
GCA_013896515	GCA_013786125	0.4113512858600418
GCA_013896515	GCA_013728735	0.39908922361087856
GCA_013896515	GCA_013897665	0.9842660926609266
GCA_013896515	GCA_013897255	0.9842647486591894
GCA_013896515	GCA_013896775	0.9842910990779737
GCA_013896515	GCA_013886475	0.29589792672173504
GCA_013896515	GCA_013806925	0.29183721150985065
GCA_013896515	GCA_013806525	0.2918358832451472
GCA_013896515	GCA_013806085	0.2918342571398779
GCA_013896515	GCA_013835405	0.29969103917864515
GCA_013896515	GCA_013817865	0.29689576243584676
GCA_013896515	GCA_013790245	0.31979180607476665
GCA_013896515	GCA_013900245	0.3342203123928638
GCA_013896515	GCA_013836945	0.33328492882621874
GCA_013896515	GCA_013823125	0.33682290775008605
GCA_013896515	GCA_013894235	0.079492
GCA_013896515	GCA_013817505	0.0790759
GCA_013896515	GCA_013898995	0.3331835298072123
GCA_013896515	GCA_013898775	0.3331999745237266
GCA_013896515	GCA_013830785	0.35215431322054735
GCA_013896515	GCA_013800125	0.34097246267483217
GCA_013896515	GCA_014103195	0.33780420099830405
GCA_013896515	GCA_013602835	0.32918129026882775
GCA_013886475	GCA_014109125	0.3928628576320099
GCA_013886475	GCA_014109065	0.3929560016991089
GCA_013886475	GCA_013923405	0.3928729691047667
GCA_013886475	GCA_013821965	0.38990098748903856
GCA_013886475	GCA_013819985	0.38596222077600006
GCA_013886475	GCA_013899665	0.3751026082724139
GCA_013886475	GCA_013895455	0.37192120508586346
GCA_013886475	GCA_013783465	0.3796050175043006
GCA_013886475	GCA_013752075	0.365707
GCA_013886475	GCA_013891895	0.37146798845239054
GCA_013886475	GCA_013796065	0.2562635735734526
GCA_013886475	GCA_013782445	0.25526080776050597
GCA_013886475	GCA_013928845	0.24984670301995052
GCA_013886475	GCA_013924285	0.2571543520937388
GCA_013886475	GCA_013713325	0.38961983216355695
GCA_013886475	GCA_013712565	0.38961184498771373
GCA_013886475	GCA_013894775	0.3891146631862198
GCA_013886475	GCA_013752295	0.38736266092459454
GCA_013886475	GCA_013750375	0.40170165710819417
GCA_013886475	GCA_013899205	0.36884916775354576
GCA_013886475	GCA_013898935	0.3688517053846223
GCA_013886475	GCA_014103665	0.061763
GCA_013886475	GCA_014103465	0.0595041
GCA_013886475	GCA_013746655	0.0595615
GCA_013886475	GCA_013745515	0.058575683075638416
GCA_013886475	GCA_013732895	0.059747037442690595
GCA_013886475	GCA_013786125	0.3180439694273887
GCA_013886475	GCA_013728735	0.30443053800313075
GCA_013886475	GCA_013897665	0.2984599743285485
GCA_013886475	GCA_013897255	0.2984564510923529
GCA_013886475	GCA_013896775	0.2984469788251824
GCA_013886475	GCA_013896515	0.29589792672173504
GCA_013886475	GCA_013806925	0.8985745399074822
GCA_013886475	GCA_013806525	0.8985824629775121
GCA_013886475	GCA_013806085	0.8985532683005318
GCA_013886475	GCA_013835405	0.4844518067804575
GCA_013886475	GCA_013817865	0.48889620020471686
GCA_013886475	GCA_013790245	0.2913044483722059
GCA_013886475	GCA_013900245	0.2915735304671825
GCA_013886475	GCA_013836945	0.30107706393410966
GCA_013886475	GCA_013823125	0.30397669389241133
GCA_013886475	GCA_013894235	0.0812219
GCA_013886475	GCA_013817505	0.0835505
GCA_013886475	GCA_013898995	0.29204173977895614
GCA_013886475	GCA_013898775	0.29205225293932346
GCA_013886475	GCA_013830785	0.27517077845473814
GCA_013886475	GCA_013800125	0.3019474865403529
GCA_013886475	GCA_014103195	0.28841064445885783
GCA_013886475	GCA_013602835	0.28555977733107796
GCA_013806925	GCA_014109125	0.3851603528159465
GCA_013806925	GCA_014109065	0.38525002098603434
GCA_013806925	GCA_013923405	0.38516080890598264
GCA_013806925	GCA_013821965	0.38542611005735755
GCA_013806925	GCA_013819985	0.37706118266762145
GCA_013806925	GCA_013899665	0.37000783037509355
GCA_013806925	GCA_013895455	0.36715692370791647
GCA_013806925	GCA_013783465	0.3750383303195552
GCA_013806925	GCA_013752075	0.35991618571385464
GCA_013806925	GCA_013891895	0.36900992702710245
GCA_013806925	GCA_013796065	0.2524658549080161
GCA_013806925	GCA_013782445	0.2532946718107848
GCA_013806925	GCA_013928845	0.24597801088831572
GCA_013806925	GCA_013924285	0.2508686955511475
GCA_013806925	GCA_013713325	0.38441454216120935
GCA_013806925	GCA_013712565	0.3844035397866004
GCA_013806925	GCA_013894775	0.3817573347694422
GCA_013806925	GCA_013752295	0.37647817149855173
GCA_013806925	GCA_013750375	0.39723201593651836
GCA_013806925	GCA_013899205	0.3635105277974497
GCA_013806925	GCA_013898935	0.3635184132836578
GCA_013806925	GCA_014103665	0.059777903081039925
GCA_013806925	GCA_014103465	0.0591976
GCA_013806925	GCA_013746655	0.0592415
GCA_013806925	GCA_013745515	0.060620624579929935
GCA_013806925	GCA_013732895	0.059398056966203844
GCA_013806925	GCA_013786125	0.31586651745703365
GCA_013806925	GCA_013728735	0.3007544520719335
GCA_013806925	GCA_013897665	0.29433520336045027
GCA_013806925	GCA_013897255	0.2943366612957729
GCA_013806925	GCA_013896775	0.2943300529037923
GCA_013806925	GCA_013896515	0.29183721150985065
GCA_013806925	GCA_013886475	0.8985745399074822
GCA_013806925	GCA_013806525	0.9999222693483097
GCA_013806925	GCA_013806085	0.9999174347618602
GCA_013806925	GCA_013835405	0.47855118099371524
GCA_013806925	GCA_013817865	0.48371978416788514
GCA_013806925	GCA_013790245	0.28627674762982924
GCA_013806925	GCA_013900245	0.28687786412322047
GCA_013806925	GCA_013836945	0.29419072361686444
GCA_013806925	GCA_013823125	0.29670017865141574
GCA_013806925	GCA_013894235	0.0801179
GCA_013806925	GCA_013817505	0.0812265
GCA_013806925	GCA_013898995	0.2880510788030134
GCA_013806925	GCA_013898775	0.2880594497071411
GCA_013806925	GCA_013830785	0.2725735030516153
GCA_013806925	GCA_013800125	0.2929212238482072
GCA_013806925	GCA_014103195	0.2822591056614497
GCA_013806925	GCA_013602835	0.28272370727800844
GCA_013806525	GCA_014109125	0.3851546757729303
GCA_013806525	GCA_014109065	0.38524434106202515
GCA_013806525	GCA_013923405	0.3851610586107363
GCA_013806525	GCA_013821965	0.3854311617587793
GCA_013806525	GCA_013819985	0.3770545193701003
GCA_013806525	GCA_013899665	0.37000244942028576
GCA_013806525	GCA_013895455	0.3671464642381715
GCA_013806525	GCA_013783465	0.3750327949942493
GCA_013806525	GCA_013752075	0.3599111614340637
GCA_013806525	GCA_013891895	0.36901013041209946
GCA_013806525	GCA_013796065	0.2524624734317163
GCA_013806525	GCA_013782445	0.2532912416045926
GCA_013806525	GCA_013928845	0.245972
GCA_013806525	GCA_013924285	0.25086529496504123
GCA_013806525	GCA_013713325	0.3844167248572293
GCA_013806525	GCA_013712565	0.3844057225782931
GCA_013806525	GCA_013894775	0.3817553381826191
GCA_013806525	GCA_013752295	0.3764762174066076
GCA_013806525	GCA_013750375	0.39723
GCA_013806525	GCA_013899205	0.36351024237554225
GCA_013806525	GCA_013898935	0.363518
GCA_013806525	GCA_014103665	0.059775951726206596
GCA_013806525	GCA_014103465	0.0591957
GCA_013806525	GCA_013746655	0.0592396
GCA_013806525	GCA_013745515	0.0606209
GCA_013806525	GCA_013732895	0.059399455744014465
GCA_013806525	GCA_013786125	0.3158579665751002
GCA_013806525	GCA_013728735	0.3007465053431622
GCA_013806525	GCA_013897665	0.29433385903564424
GCA_013806525	GCA_013897255	0.2943400363041812
GCA_013806525	GCA_013896775	0.29433327570044543
GCA_013806525	GCA_013896515	0.2918358832451472
GCA_013806525	GCA_013886475	0.8985824629775121
GCA_013806525	GCA_013806925	0.9999222693483097
GCA_013806525	GCA_013806085	0.9999336771807349
GCA_013806525	GCA_013835405	0.478547
GCA_013806525	GCA_013817865	0.4837223459888045
GCA_013806525	GCA_013790245	0.2862768478816726
GCA_013806525	GCA_013900245	0.2868725767562217
GCA_013806525	GCA_013836945	0.2941866542492968
GCA_013806525	GCA_013823125	0.29669607428235417
GCA_013806525	GCA_013894235	0.080117
GCA_013806525	GCA_013817505	0.0812256
GCA_013806525	GCA_013898995	0.28804108924657434
GCA_013806525	GCA_013898775	0.2880494598217806
GCA_013806525	GCA_013830785	0.2725688969022582
GCA_013806525	GCA_013800125	0.29291459793692154
GCA_013806525	GCA_014103195	0.2822543505833884
GCA_013806525	GCA_013602835	0.28271933169452196
GCA_013806085	GCA_014109125	0.3851540119433186
GCA_013806085	GCA_014109065	0.3852436778806626
GCA_013806085	GCA_013923405	0.38515618853324535
GCA_013806085	GCA_013821965	0.3854262704126407
GCA_013806085	GCA_013819985	0.3770496299342613
GCA_013806085	GCA_013899665	0.3700016564968622
GCA_013806085	GCA_013895455	0.3671513616475614
GCA_013806085	GCA_013783465	0.3750337436831894
GCA_013806085	GCA_013752075	0.359901
GCA_013806085	GCA_013891895	0.36900826337013287
GCA_013806085	GCA_013796065	0.25246428220695416
GCA_013806085	GCA_013782445	0.2532930802979637
GCA_013806085	GCA_013928845	0.24596855881042098
GCA_013806085	GCA_013924285	0.2508669537250851
GCA_013806085	GCA_013713325	0.38441162371170917
GCA_013806085	GCA_013712565	0.3844006213476506
GCA_013806085	GCA_013894775	0.38175198979275177
GCA_013806085	GCA_013752295	0.37647718471085795
GCA_013806085	GCA_013750375	0.3972310000296648
GCA_013806085	GCA_013899205	0.36351210399928535
GCA_013806085	GCA_013898935	0.3635199894490588
GCA_013806085	GCA_014103665	0.059776577423949706
GCA_013806085	GCA_014103465	0.0591963
GCA_013806085	GCA_013746655	0.0592402
GCA_013806085	GCA_013745515	0.060621545105540735
GCA_013806085	GCA_013732895	0.059397
GCA_013806085	GCA_013786125	0.3158608309798673
GCA_013806085	GCA_013728735	0.3007485874495957
GCA_013806085	GCA_013897665	0.29433226251383315
GCA_013806085	GCA_013897255	0.2943384397878848
GCA_013806085	GCA_013896775	0.2943316791389909
GCA_013806085	GCA_013896515	0.2918342571398779
GCA_013806085	GCA_013886475	0.8985532683005318
GCA_013806085	GCA_013806925	0.9999174347618602
GCA_013806085	GCA_013806525	0.9999336771807349
GCA_013806085	GCA_013835405	0.47855244991044116
GCA_013806085	GCA_013817865	0.4837158388351113
GCA_013806085	GCA_013790245	0.28627068642634096
GCA_013806085	GCA_013900245	0.2868721128239483
GCA_013806085	GCA_013836945	0.29419001570895975
GCA_013806085	GCA_013823125	0.29669470189254893
GCA_013806085	GCA_013894235	0.0801141
GCA_013806085	GCA_013817505	0.0812227
GCA_013806085	GCA_013898995	0.2880360739192851
GCA_013806085	GCA_013898775	0.2880444444500522
GCA_013806085	GCA_013830785	0.2725595835261311
GCA_013806085	GCA_013800125	0.2929110021962749
GCA_013806085	GCA_014103195	0.28225
GCA_013806085	GCA_013602835	0.2827138250338333
GCA_013835405	GCA_014109125	0.3882322926637503
GCA_013835405	GCA_014109065	0.3883355441919633
GCA_013835405	GCA_013923405	0.38823596022525797
GCA_013835405	GCA_013821965	0.38931920867529163
GCA_013835405	GCA_013819985	0.3900530243300549
GCA_013835405	GCA_013899665	0.3802424981894138
GCA_013835405	GCA_013895455	0.3757522974017066
GCA_013835405	GCA_013783465	0.3809264088804186
GCA_013835405	GCA_013752075	0.3659188165382367
GCA_013835405	GCA_013891895	0.37263629498260237
GCA_013835405	GCA_013796065	0.25208608105238506
GCA_013835405	GCA_013782445	0.2543451358932698
GCA_013835405	GCA_013928845	0.2504605463145243
GCA_013835405	GCA_013924285	0.25690533744506094
GCA_013835405	GCA_013713325	0.3868448065852979
GCA_013835405	GCA_013712565	0.3868370316425237
GCA_013835405	GCA_013894775	0.3850315030531429
GCA_013835405	GCA_013752295	0.38709669727259427
GCA_013835405	GCA_013750375	0.39580801534555676
GCA_013835405	GCA_013899205	0.3674298838881957
GCA_013835405	GCA_013898935	0.36744459763440496
GCA_013835405	GCA_014103665	0.0628016
GCA_013835405	GCA_014103465	0.0575764
GCA_013835405	GCA_013746655	0.0576167
GCA_013835405	GCA_013745515	0.0616916
GCA_013835405	GCA_013732895	0.0590328
GCA_013835405	GCA_013786125	0.32314556282441703
GCA_013835405	GCA_013728735	0.3057752879484823
GCA_013835405	GCA_013897665	0.2965400822896147
GCA_013835405	GCA_013897255	0.29654774268651274
GCA_013835405	GCA_013896775	0.2965502916283963
GCA_013835405	GCA_013896515	0.29969103917864515
GCA_013835405	GCA_013886475	0.4844518067804575
GCA_013835405	GCA_013806925	0.47855118099371524
GCA_013835405	GCA_013806525	0.478547
GCA_013835405	GCA_013806085	0.47855244991044116
GCA_013835405	GCA_013817865	0.8514164091172584
GCA_013835405	GCA_013790245	0.2912721484200039
GCA_013835405	GCA_013900245	0.2918089097358941
GCA_013835405	GCA_013836945	0.3019177451003758
GCA_013835405	GCA_013823125	0.30454130907170385
GCA_013835405	GCA_013894235	0.0808568
GCA_013835405	GCA_013817505	0.0834173
GCA_013835405	GCA_013898995	0.2951727551525481
GCA_013835405	GCA_013898775	0.29518515258328265
GCA_013835405	GCA_013830785	0.274448
GCA_013835405	GCA_013800125	0.30052457839671814
GCA_013835405	GCA_014103195	0.28834443769920504
GCA_013835405	GCA_013602835	0.29036665294157926
GCA_013817865	GCA_014109125	0.4041138350778704
GCA_013817865	GCA_014109065	0.40421985136595584
GCA_013817865	GCA_013923405	0.40412032298386436
GCA_013817865	GCA_013821965	0.4035146162448301
GCA_013817865	GCA_013819985	0.39851359207363796
GCA_013817865	GCA_013899665	0.39508347759064016
GCA_013817865	GCA_013895455	0.3917911343177818
GCA_013817865	GCA_013783465	0.3952440102283007
GCA_013817865	GCA_013752075	0.37241921933675004
GCA_013817865	GCA_013891895	0.38008665877613396
GCA_013817865	GCA_013796065	0.2560955766078572
GCA_013817865	GCA_013782445	0.2594379028796779
GCA_013817865	GCA_013928845	0.2484837934460475
GCA_013817865	GCA_013924285	0.257626
GCA_013817865	GCA_013713325	0.3996153070967217
GCA_013817865	GCA_013712565	0.3996079545750497
GCA_013817865	GCA_013894775	0.3948982866392334
GCA_013817865	GCA_013752295	0.39917450916761316
GCA_013817865	GCA_013750375	0.41017685445510305
GCA_013817865	GCA_013899205	0.3766336262003818
GCA_013817865	GCA_013898935	0.37662149720731347
GCA_013817865	GCA_014103665	0.0624964
GCA_013817865	GCA_014103465	0.059255510933769955
GCA_013817865	GCA_013746655	0.0592951
GCA_013817865	GCA_013745515	0.060749224356517764
GCA_013817865	GCA_013732895	0.060640342417660524
GCA_013817865	GCA_013786125	0.33137828365595234
GCA_013817865	GCA_013728735	0.31009875922122243
GCA_013817865	GCA_013897665	0.29371231561653044
GCA_013817865	GCA_013897255	0.2937275399407302
GCA_013817865	GCA_013896775	0.29372310307860544
GCA_013817865	GCA_013896515	0.29689576243584676
GCA_013817865	GCA_013886475	0.48889620020471686
GCA_013817865	GCA_013806925	0.48371978416788514
GCA_013817865	GCA_013806525	0.4837223459888045
GCA_013817865	GCA_013806085	0.4837158388351113
GCA_013817865	GCA_013835405	0.8514164091172584
GCA_013817865	GCA_013790245	0.2954337582751635
GCA_013817865	GCA_013900245	0.29979130395679315
GCA_013817865	GCA_013836945	0.30937884472107025
GCA_013817865	GCA_013823125	0.30889079782647966
GCA_013817865	GCA_013894235	0.0850399
GCA_013817865	GCA_013817505	0.0868946
GCA_013817865	GCA_013898995	0.3023403805394149
GCA_013817865	GCA_013898775	0.30235603211034767
GCA_013817865	GCA_013830785	0.2797131533697529
GCA_013817865	GCA_013800125	0.3002120389993724
GCA_013817865	GCA_014103195	0.2928175604176553
GCA_013817865	GCA_013602835	0.2962622203724002
GCA_013790245	GCA_014109125	0.29889277089665683
GCA_013790245	GCA_014109065	0.29897680868701965
GCA_013790245	GCA_013923405	0.29893782819151965
GCA_013790245	GCA_013821965	0.29150907773558377
GCA_013790245	GCA_013819985	0.290761
GCA_013790245	GCA_013899665	0.289902
GCA_013790245	GCA_013895455	0.28676184454502673
GCA_013790245	GCA_013783465	0.29706760035684493
GCA_013790245	GCA_013752075	0.2969480254966393
GCA_013790245	GCA_013891895	0.28378577782287884
GCA_013790245	GCA_013796065	0.31681700230117094
GCA_013790245	GCA_013782445	0.3150627079065598
GCA_013790245	GCA_013928845	0.3002589677723728
GCA_013790245	GCA_013924285	0.3049823435372106
GCA_013790245	GCA_013713325	0.2943480870650998
GCA_013790245	GCA_013712565	0.29433798983103077
GCA_013790245	GCA_013894775	0.3027448971655013
GCA_013790245	GCA_013752295	0.2986650919009709
GCA_013790245	GCA_013750375	0.29982175461027694
GCA_013790245	GCA_013899205	0.29260463223329425
GCA_013790245	GCA_013898935	0.2925814189321436
GCA_013790245	GCA_014103665	0.059097011274203644
GCA_013790245	GCA_014103465	0.058044660646811214
GCA_013790245	GCA_013746655	0.058081508992910494
GCA_013790245	GCA_013745515	0.058730546504954996
GCA_013790245	GCA_013732895	0.058176609471740845
GCA_013790245	GCA_013786125	0.3440247455478409
GCA_013790245	GCA_013728735	0.36243738479664156
GCA_013790245	GCA_013897665	0.3165046376884997
GCA_013790245	GCA_013897255	0.3165184564999364
GCA_013790245	GCA_013896775	0.3165213672351271
GCA_013790245	GCA_013896515	0.31979180607476665
GCA_013790245	GCA_013886475	0.2913044483722059
GCA_013790245	GCA_013806925	0.28627674762982924
GCA_013790245	GCA_013806525	0.2862768478816726
GCA_013790245	GCA_013806085	0.28627068642634096
GCA_013790245	GCA_013835405	0.2912721484200039
GCA_013790245	GCA_013817865	0.2954337582751635
GCA_013790245	GCA_013900245	0.4407938522201829
GCA_013790245	GCA_013836945	0.46695944968863834
GCA_013790245	GCA_013823125	0.46463889886722526
GCA_013790245	GCA_013894235	0.0777639
GCA_013790245	GCA_013817505	0.079675
GCA_013790245	GCA_013898995	0.3231151428791753
GCA_013790245	GCA_013898775	0.32313565753046325
GCA_013790245	GCA_013830785	0.32055640212221526
GCA_013790245	GCA_013800125	0.3293794487423666
GCA_013790245	GCA_014103195	0.33545673089106925
GCA_013790245	GCA_013602835	0.32534629687631866
GCA_013900245	GCA_014109125	0.2917480533973283
GCA_013900245	GCA_014109065	0.2918039487353592
GCA_013900245	GCA_013923405	0.2916160378001732
GCA_013900245	GCA_013821965	0.29712473880043505
GCA_013900245	GCA_013819985	0.3002420848913408
GCA_013900245	GCA_013899665	0.29196209161559916
GCA_013900245	GCA_013895455	0.2894023409949197
GCA_013900245	GCA_013783465	0.2964560077025931
GCA_013900245	GCA_013752075	0.2969428270840687
GCA_013900245	GCA_013891895	0.28792542589320497
GCA_013900245	GCA_013796065	0.29956699452912666
GCA_013900245	GCA_013782445	0.2998679398160327
GCA_013900245	GCA_013928845	0.29883907324989795
GCA_013900245	GCA_013924285	0.30085780919858723
GCA_013900245	GCA_013713325	0.29554385206296335
GCA_013900245	GCA_013712565	0.29553408032050976
GCA_013900245	GCA_013894775	0.29872875572460467
GCA_013900245	GCA_013752295	0.3105272637131189
GCA_013900245	GCA_013750375	0.3030850672030605
GCA_013900245	GCA_013899205	0.29073754492022186
GCA_013900245	GCA_013898935	0.2907192212561199
GCA_013900245	GCA_014103665	0.0630909
GCA_013900245	GCA_014103465	0.060133290782734786
GCA_013900245	GCA_013746655	0.0601789
GCA_013900245	GCA_013745515	0.0577137
GCA_013900245	GCA_013732895	0.0647863
GCA_013900245	GCA_013786125	0.3676834574488593
GCA_013900245	GCA_013728735	0.3405678214275771
GCA_013900245	GCA_013897665	0.3308444002655202
GCA_013900245	GCA_013897255	0.33084976066433447
GCA_013900245	GCA_013896775	0.3308379359272975
GCA_013900245	GCA_013896515	0.3342203123928638
GCA_013900245	GCA_013886475	0.2915735304671825
GCA_013900245	GCA_013806925	0.28687786412322047
GCA_013900245	GCA_013806525	0.2868725767562217
GCA_013900245	GCA_013806085	0.2868721128239483
GCA_013900245	GCA_013835405	0.2918089097358941
GCA_013900245	GCA_013817865	0.29979130395679315
GCA_013900245	GCA_013790245	0.4407938522201829
GCA_013900245	GCA_013836945	0.7039775468299225
GCA_013900245	GCA_013823125	0.7011576239014707
GCA_013900245	GCA_013894235	0.0837872
GCA_013900245	GCA_013817505	0.0805382
GCA_013900245	GCA_013898995	0.3354626679763898
GCA_013900245	GCA_013898775	0.3354890738497498
GCA_013900245	GCA_013830785	0.32529892658237236
GCA_013900245	GCA_013800125	0.3448158040389089
GCA_013900245	GCA_014103195	0.33218053842833706
GCA_013900245	GCA_013602835	0.3354605223272761
GCA_013836945	GCA_014109125	0.30222517702302737
GCA_013836945	GCA_014109065	0.30229300260617475
GCA_013836945	GCA_013923405	0.3022238010171662
GCA_013836945	GCA_013821965	0.30000334765444087
GCA_013836945	GCA_013819985	0.3061513534874531
GCA_013836945	GCA_013899665	0.3035885234133029
GCA_013836945	GCA_013895455	0.3000483670665945
GCA_013836945	GCA_013783465	0.3048132241528915
GCA_013836945	GCA_013752075	0.29251294329972627
GCA_013836945	GCA_013891895	0.2934970228554005
GCA_013836945	GCA_013796065	0.3111780319255298
GCA_013836945	GCA_013782445	0.31092201903413813
GCA_013836945	GCA_013928845	0.3018358914651635
GCA_013836945	GCA_013924285	0.30810098887951953
GCA_013836945	GCA_013713325	0.30472603631179257
GCA_013836945	GCA_013712565	0.30471736813838807
GCA_013836945	GCA_013894775	0.3052735824073276
GCA_013836945	GCA_013752295	0.3136743624235065
GCA_013836945	GCA_013750375	0.3147566993774697
GCA_013836945	GCA_013899205	0.2917546250265198
GCA_013836945	GCA_013898935	0.2917416555994214
GCA_013836945	GCA_014103665	0.062345309949002864
GCA_013836945	GCA_014103465	0.0595925
GCA_013836945	GCA_013746655	0.059634021581856524
GCA_013836945	GCA_013745515	0.0591144
GCA_013836945	GCA_013732895	0.059555990509856736
GCA_013836945	GCA_013786125	0.36957184311502483
GCA_013836945	GCA_013728735	0.3571629980490113
GCA_013836945	GCA_013897665	0.32967269234591284
GCA_013836945	GCA_013897255	0.32967
GCA_013836945	GCA_013896775	0.3296533905311644
GCA_013836945	GCA_013896515	0.33328492882621874
GCA_013836945	GCA_013886475	0.30107706393410966
GCA_013836945	GCA_013806925	0.29419072361686444
GCA_013836945	GCA_013806525	0.2941866542492968
GCA_013836945	GCA_013806085	0.29419001570895975
GCA_013836945	GCA_013835405	0.3019177451003758
GCA_013836945	GCA_013817865	0.30937884472107025
GCA_013836945	GCA_013790245	0.46695944968863834
[truncated: 451 more rows]

## Sheet: FastANI (S. aureus)
Query	Ref	ANI	Bidirect_FragMap	Total_Query_Frags
C100	C100	100	925	928
C100	C121	99.9995	922	928
C100	C9	99.9338	894	928
C100	C21	99.9138	903	928
C100	C195	99.8888	890	928
C100	C353	99.8876	900	928
C100	C206	99.8817	894	928
C100	C67	99.8761	907	928
C100	C294	99.8716	905	928
C100	C208	99.8479	906	928
C100	C314	99.8455	911	928
C100	C80	99.8441	907	928
C100	C72	99.8316	902	928
C100	C351	99.8313	903	928
C100	C136	99.8301	907	928
C100	C91	99.8297	907	928
C100	C311	97.887	869	928
C100	C276	97.8526	870	928
C100	C324	97.8503	868	928
C100	C265	97.8503	868	928
C100	C357	97.8438	878	928
C100	C183	97.8318	872	928
C100	C273	97.8096	872	928
C100	C52	97.7946	871	928
C100	C113	97.7945	871	928
C100	C76	97.7788	884	928
C100	C13	97.774	885	928
C100	C318	97.7684	870	928
C100	C16	97.6556	861	928
C100	C245	97.5545	869	928
C100	C24	97.5421	861	928
C100	C45	97.5241	875	928
C100	C312	97.5234	871	928
C100	C70	97.5207	891	928
C100	C32	97.5196	854	928
C100	C149	97.5192	875	928
C100	C56	97.5088	858	928
C100	C333	97.5044	868	928
C100	C295	97.5011	865	928
C100	C222	97.4922	862	928
C100	C233	97.4904	872	928
C100	C3	97.49	855	928
C100	C22	97.4849	865	928
C100	C235	97.468	871	928
C100	C355	97.4582	871	928
C100	C320	97.456	866	928
C100	C240	97.4547	855	928
C100	C364	97.4442	840	928
C100	C188	97.444	840	928
C100	C155	97.433	844	928
C100	C196	97.4204	879	928
C100	C285	97.4178	874	928
C100	C182	97.41	863	928
C100	C133	97.4071	869	928
C100	C179	97.4068	869	928
C100	C363	97.4008	878	928
C100	C79	97.399	868	928
C100	C209	97.3906	867	928
C100	C241	97.3891	866	928
C100	C224	97.3828	878	928
C100	C197	97.3825	873	928
C100	C309	97.3751	860	928
C100	C349	97.3716	879	928
C100	C339	97.3635	877	928
C100	C255	97.3362	843	928
C100	C342	97.3341	868	928
C100	C148	97.3233	867	928
C100	C325	97.2836	857	928
C364	C364	100	905	907
C364	C188	99.9995	905	907
C364	C255	99.9675	895	907
C364	C155	99.9503	890	907
C364	C325	99.8262	893	907
C364	C339	99.1057	865	907
C364	C209	99.094	871	907
C364	C233	99.0925	858	907
C364	C45	99.0707	858	907
C364	C133	99.0699	869	907
C364	C179	99.0695	869	907
C364	C149	99.063	859	907
C364	C355	99.0571	872	907
C364	C182	99.0496	868	907
C364	C342	99.0436	877	907
C364	C196	99.0432	871	907
C364	C235	99.0343	868	907
C364	C197	99.0219	873	907
C364	C241	99.0128	876	907
C364	C309	99.0118	875	907
C364	C245	99.0038	869	907
C364	C320	98.9627	865	907
C364	C148	98.951	877	907
C364	C363	98.939	868	907
C364	C3	98.9386	864	907
C364	C22	98.9325	871	907
C364	C56	98.9312	863	907
C364	C79	98.9303	866	907
C364	C224	98.9144	874	907
C364	C349	98.9123	873	907
C364	C285	98.9061	872	907
C364	C240	98.9054	869	907
C364	C295	98.773	868	907
C364	C16	98.2686	861	907
C364	C333	98.2551	854	907
C364	C222	98.2508	858	907
C364	C24	98.2427	862	907
C364	C70	98.2423	864	907
C364	C32	98.0568	855	907
C364	C312	97.997	845	907
C364	C357	97.7557	856	907
C364	C273	97.6997	863	907
C364	C52	97.6957	869	907
C364	C183	97.6924	866	907
C364	C113	97.6883	870	907
C364	C276	97.6782	868	907
C364	C13	97.6635	857	907
C364	C76	97.6635	858	907
C364	C265	97.6598	865	907
C364	C324	97.6586	864	907
C364	C311	97.6512	869	907
C364	C318	97.6388	858	907
C364	C353	97.5361	839	907
C364	C9	97.5225	834	907
C364	C21	97.5163	845	907
C364	C121	97.5082	844	907
C364	C67	97.5075	843	907
C364	C206	97.5038	847	907
C364	C314	97.5029	847	907
C364	C208	97.5009	848	907
C364	C195	97.4962	853	907
C364	C80	97.495	845	907
C364	C294	97.4944	839	907
C364	C136	97.4927	854	907
C364	C100	97.4927	845	907
C364	C351	97.4819	846	907
C364	C72	97.4806	844	907
C364	C91	97.4784	854	907
C22	C22	100	925	925
C22	C320	99.9963	923	925
C22	C3	99.9707	910	925
C22	C56	99.9695	910	925
C22	C245	98.9588	879	925
C22	C364	98.9575	866	925
C22	C188	98.9574	866	925
C22	C133	98.9186	890	925
C22	C209	98.9186	884	925
C22	C179	98.9182	890	925
C22	C235	98.9154	880	925
C22	C355	98.9038	892	925
C22	C155	98.8867	874	925
C22	C45	98.8863	872	925
C22	C149	98.8862	872	925
C22	C233	98.8859	879	925
C22	C148	98.8815	882	925
C22	C224	98.8734	883	925
C22	C349	98.8701	881	925
C22	C342	98.8653	884	925
C22	C240	98.861	878	925
C22	C339	98.8484	897	925
C22	C79	98.8448	880	925
C22	C285	98.8339	880	925
C22	C182	98.8282	878	925
C22	C363	98.823	886	925
C22	C255	98.8111	876	925
C22	C196	98.8027	883	925
C22	C197	98.7912	889	925
C22	C309	98.7847	892	925
C22	C325	98.7818	883	925
C22	C241	98.7788	893	925
C22	C295	98.6066	882	925
C22	C16	98.1734	867	925
C22	C222	98.1221	862	925
C22	C70	98.1138	867	925
C22	C24	98.1019	869	925
C22	C32	98.0844	867	925
C22	C333	98.0678	874	925
C22	C312	97.928	860	925
C22	C183	97.614	868	925
C22	C357	97.6055	874	925
C22	C76	97.6043	866	925
C22	C13	97.6014	867	925
C22	C276	97.5897	865	925
C22	C311	97.5875	871	925
C22	C52	97.5752	871	925
C22	C113	97.575	871	925
C22	C324	97.5716	868	925
C22	C265	97.5707	867	925
C22	C318	97.5027	877	925
C22	C195	97.5023	860	925
C22	C273	97.4946	873	925
C22	C72	97.493	864	925
C22	C136	97.4894	862	925
C22	C21	97.4852	866	925
C22	C91	97.4822	862	925
C22	C206	97.4778	858	925
C22	C80	97.477	859	925
C22	C121	97.4722	863	925
C22	C351	97.4702	867	925
C22	C208	97.4586	862	925
C22	C314	97.4533	872	925
C22	C100	97.4453	871	925
C22	C9	97.4446	867	925
C22	C353	97.4438	867	925
C22	C294	97.4362	872	925
C22	C67	97.4345	868	925
C320	C320	100	923	923
C320	C22	99.9958	923	923
C320	C3	99.9748	908	923
C320	C56	99.9738	908	923
C320	C209	98.9841	877	923
C320	C133	98.9579	880	923
C320	C179	98.9576	880	923
C320	C235	98.9488	873	923
C320	C245	98.9369	888	923
C320	C342	98.9229	880	923
C320	C339	98.8872	892	923
C320	C364	98.8842	870	923
C320	C188	98.8841	870	923
C320	C233	98.8772	878	923
C320	C285	98.8723	876	923
C320	C45	98.8605	874	923
C320	C149	98.8604	874	923
C320	C148	98.8417	885	923
C320	C182	98.831	873	923
C320	C255	98.8277	867	923
C320	C224	98.8276	883	923
C320	C355	98.8246	896	923
C320	C309	98.818	880	923
C320	C240	98.8154	878	923
C320	C79	98.8116	877	923
C320	C155	98.8074	875	923
C320	C363	98.8045	887	923
C320	C197	98.8029	892	923
C320	C349	98.8021	886	923
C320	C241	98.7995	882	923
C320	C196	98.7878	881	923
C320	C325	98.7721	883	923
C320	C295	98.6045	875	923
C320	C16	98.2089	866	923
C320	C222	98.1543	853	923
C320	C70	98.1076	870	923
C320	C24	98.1048	873	923
C320	C333	98.0846	873	923
C320	C32	98.0545	860	923
C320	C312	97.9456	856	923
C320	C276	97.6783	860	923
C320	C13	97.6594	862	923
C320	C76	97.6532	863	923
C320	C357	97.6399	865	923
C320	C52	97.6355	863	923
C320	C113	97.6354	863	923
C320	C311	97.6205	867	923
C320	C265	97.616	865	923
C320	C324	97.6156	865	923
C320	C183	97.6035	862	923
C320	C273	97.5769	870	923
C320	C318	97.5661	869	923
C320	C208	97.5412	860	923
C320	C314	97.5205	872	923
C320	C80	97.5145	865	923
C320	C195	97.5103	855	923
C320	C353	97.5028	862	923
C320	C9	97.5023	863	923
C320	C206	97.4871	856	923
C320	C351	97.4831	858	923
C320	C100	97.4818	866	923
C320	C72	97.4805	859	923
C320	C21	97.4689	864	923
C320	C67	97.4397	873	923
C320	C121	97.4366	872	923
C320	C136	97.4137	861	923
C320	C294	97.4126	867	923
C320	C91	97.4059	865	923
C235	C235	100	910	910
C235	C45	99.1396	873	910
C235	C149	99.1394	873	910
C235	C233	99.1386	874	910
C235	C245	99.1298	887	910
C235	C182	99.1108	884	910
C235	C196	99.083	889	910
C235	C224	99.0545	878	910
C235	C364	99.0403	863	910
C235	C188	99.0403	863	910
C235	C79	99.0306	879	910
C235	C363	99.0286	881	910
C235	C355	99.0277	886	910
C235	C349	99.0241	882	910
C235	C197	99.023	885	910
C235	C155	99.0228	869	910
C235	C209	99.0069	880	910
C235	C241	99.0068	882	910
C235	C285	99.0028	888	910
C235	C342	98.9967	884	910
C235	C309	98.9954	882	910
C235	C133	98.9901	883	910
C235	C179	98.9898	883	910
C235	C339	98.9781	883	910
C235	C148	98.9757	879	910
C235	C255	98.9645	862	910
C235	C325	98.9604	877	910
C235	C56	98.9592	878	910
C235	C320	98.955	879	910
C235	C3	98.937	879	910
C235	C240	98.9369	880	910
C235	C22	98.9352	883	910
C235	C295	98.7845	867	910
C235	C24	98.333	868	910
C235	C16	98.3203	871	910
C235	C333	98.3197	872	910
C235	C70	98.3001	872	910
C235	C222	98.2752	862	910
C235	C312	98.092	860	910
C235	C32	98.0608	857	910
C235	C52	97.713	866	910
C235	C113	97.7129	866	910
C235	C76	97.6938	857	910
C235	C13	97.6914	858	910
C235	C183	97.6708	862	910
C235	C311	97.6635	867	910
C235	C276	97.6493	870	910
C235	C357	97.6482	865	910
C235	C324	97.6346	862	910
C235	C265	97.6324	862	910
C235	C273	97.631	866	910
C235	C294	97.6292	857	910
C235	C318	97.5938	853	910
C235	C9	97.5852	863	910
C235	C314	97.579	862	910
C235	C67	97.5726	864	910
C235	C121	97.5707	861	910
C235	C353	97.5661	865	910
C235	C100	97.5555	864	910
C235	C136	97.5523	864	910
C235	C208	97.5438	870	910
C235	C80	97.5414	868	910
C235	C91	97.5298	869	910
C235	C21	97.529	866	910
C235	C206	97.5219	858	910
C235	C195	97.5055	858	910
C235	C351	97.4574	866	910
C235	C72	97.4573	866	910
C318	C318	100	982	982
C318	C76	99.8676	957	982
C318	C13	99.8643	957	982
C318	C52	99.7073	945	982
C318	C113	99.7072	945	982
C318	C273	99.6989	929	982
C318	C276	99.6764	921	982
C318	C183	99.663	935	982
C318	C311	99.6451	937	982
C318	C265	99.6302	925	982
C318	C324	99.6229	926	982
C318	C357	99.5182	921	982
C318	C195	97.8828	861	982
C318	C206	97.8348	860	982
C318	C72	97.7878	868	982
C318	C208	97.7852	875	982
C318	C80	97.7632	875	982
C318	C351	97.7581	867	982
C318	C295	97.7482	872	982
C318	C294	97.7479	876	982
C318	C67	97.746	880	982
C318	C9	97.7427	862	982
C318	C21	97.7372	865	982
C318	C353	97.728	867	982
C318	C136	97.7271	875	982
C318	C312	97.7185	873	982
C318	C222	97.7142	880	982
C318	C16	97.6995	888	982
C318	C32	97.6938	877	982
C318	C100	97.6871	885	982
C318	C121	97.6823	883	982
C318	C91	97.6815	879	982
C318	C70	97.6614	893	982
C318	C24	97.6363	892	982
C318	C314	97.6318	879	982
C318	C333	97.6281	889	982
C318	C285	97.6089	879	982
C318	C255	97.6039	872	982
C318	C45	97.5961	892	982
C318	C155	97.5953	864	982
C318	C233	97.5915	875	982
C318	C364	97.5893	868	982
C318	C188	97.5892	868	982
C318	C209	97.5879	874	982
C318	C342	97.5853	883	982
C318	C149	97.5804	892	982
C318	C245	97.5694	884	982
C318	C133	97.5665	890	982
C318	C179	97.5662	890	982
C318	C240	97.5562	869	982
C318	C197	97.546	873	982
C318	C339	97.5385	879	982
C318	C79	97.5312	884	982
C318	C182	97.5045	870	982
C318	C320	97.5033	861	982
C318	C56	97.5016	874	982
C318	C3	97.4942	873	982
C318	C325	97.4861	885	982
C318	C22	97.4858	875	982
C318	C196	97.4789	881	982
C318	C224	97.4759	880	982
C318	C349	97.4755	879	982
C318	C363	97.4727	876	982
C318	C309	97.4655	883	982
C318	C241	97.464	885	982
C318	C355	97.4583	867	982
C318	C235	97.4505	871	982
C318	C148	97.4382	883	982
C79	C79	100	935	935
C79	C285	99.8288	924	935
C79	C363	99.7593	914	935
C79	C155	98.995	882	935
C79	C235	98.9743	881	935
C79	C149	98.9632	890	935
C79	C45	98.9552	891	935
C79	C364	98.9522	867	935
C79	C188	98.9522	867	935
C79	C241	98.9126	898	935
C79	C309	98.9106	899	935
C79	C56	98.9065	872	935
C79	C224	98.9037	892	935
C79	C3	98.9033	867	935
C79	C233	98.8963	878	935
C79	C355	98.8799	893	935
C79	C240	98.8784	877	935
C79	C245	98.8596	890	935
C79	C349	98.8481	896	935
C79	C342	98.8475	894	935
C79	C255	98.8416	880	935
C79	C182	98.8344	884	935
C79	C320	98.8093	884	935
C79	C197	98.8044	886	935
C79	C325	98.8	892	935
C79	C22	98.79	880	935
C79	C196	98.7842	891	935
C79	C209	98.7765	888	935
C79	C339	98.7636	885	935
C79	C148	98.7587	891	935
C79	C133	98.7161	902	935
C79	C179	98.7156	902	935
C79	C295	98.5145	882	935
C79	C333	98.2504	882	935
C79	C16	98.2362	887	935
C79	C222	98.207	874	935
C79	C70	98.17	881	935
C79	C24	98.1524	896	935
C79	C32	97.9668	870	935
C79	C312	97.8372	871	935
C79	C265	97.5951	880	935
C79	C324	97.5947	880	935
C79	C183	97.5835	890	935
C79	C52	97.5802	892	935
C79	C113	97.5802	892	935
C79	C76	97.5763	885	935
C79	C13	97.5757	885	935
C79	C357	97.5618	874	935
C79	C273	97.5611	879	935
C79	C311	97.5525	894	935
C79	C276	97.545	874	935
C79	C318	97.529	879	935
C79	C67	97.5231	880	935
C79	C294	97.5229	880	935
C79	C351	97.4891	864	935
C79	C9	97.4802	864	935
C79	C72	97.4777	864	935
C79	C195	97.4585	856	935
C79	C353	97.4498	868	935
C79	C21	97.4309	869	935
C79	C208	97.3959	882	935
C79	C80	97.3895	887	935
C79	C91	97.379	859	935
C79	C136	97.3732	863	935
C79	C314	97.3719	874	935
C79	C100	97.3712	869	935
C79	C206	97.3664	872	935
C79	C121	97.353	874	935
C148	C148	100	950	952
C148	C355	99.8076	911	952
C148	C309	99.654	908	952
C148	C241	99.6299	910	952
C148	C295	99.0528	903	952
C148	C209	98.9994	893	952
C148	C339	98.9916	900	952
C148	C342	98.9591	896	952
C148	C155	98.957	880	952
C148	C235	98.9543	879	952
C148	C133	98.9542	895	952
C148	C179	98.9539	895	952
C148	C255	98.9339	878	952
C148	C182	98.9167	881	952
C148	C56	98.8988	873	952
C148	C45	98.8698	885	952
C148	C149	98.8683	885	952
C148	C196	98.8575	893	952
C148	C233	98.8484	878	952
C148	C22	98.8446	881	952
C148	C188	98.842	882	952
C148	C364	98.842	882	952
C148	C197	98.8373	896	952
C148	C3	98.8328	873	952
C148	C363	98.8296	891	952
C148	C320	98.8107	887	952
C148	C245	98.7986	894	952
C148	C240	98.7923	881	952
C148	C79	98.7854	893	952
C148	C349	98.7611	892	952
C148	C285	98.7555	889	952
C148	C224	98.7541	893	952
C148	C325	98.7269	894	952
C148	C222	98.1892	869	952
C148	C24	98.115	871	952
C148	C333	98.1022	876	952
C148	C16	98.0877	875	952
C148	C70	98.0757	889	952
C148	C32	97.9535	874	952
C148	C312	97.9531	863	952
C148	C276	97.5505	873	952
C148	C273	97.5154	879	952
C148	C357	97.4977	881	952
C148	C265	97.4883	879	952
C148	C324	97.4883	879	952
C148	C13	97.4656	881	952
C148	C76	97.4655	881	952
C148	C183	97.4647	877	952
C148	C52	97.4465	884	952
C148	C113	97.4449	884	952
C148	C311	97.4224	888	952
C148	C318	97.4075	886	952
C148	C351	97.3764	869	952
C148	C208	97.3688	859	952
C148	C72	97.3594	868	952
C148	C206	97.3572	873	952
C148	C21	97.3516	861	952
C148	C80	97.349	860	952
C148	C9	97.3483	864	952
C148	C195	97.3439	865	952
C148	C353	97.3215	870	952
C148	C294	97.3133	873	952
C148	C67	97.3054	871	952
C148	C314	97.3053	883	952
C148	C121	97.302	880	952
C148	C100	97.2993	876	952
C148	C136	97.2973	868	952
C148	C91	97.2722	869	952
C265	C265	100	941	942
C265	C324	99.9997	941	942
C265	C273	99.9253	939	942
C265	C183	99.9087	931	942
C265	C276	99.8848	929	942
C265	C311	99.8848	934	942
C265	C52	99.858	932	942
C265	C113	99.858	932	942
C265	C357	99.7893	911	942
C265	C13	99.7122	920	942
C265	C76	99.7118	920	942
C265	C318	99.7039	921	942
C265	C295	97.9877	882	942
C265	C67	97.916	871	942
C265	C294	97.8961	865	942
C265	C195	97.8949	866	942
C265	C351	97.8935	868	942
C265	C136	97.8915	862	942
C265	C9	97.8882	866	942
C265	C21	97.8862	865	942
C265	C91	97.8813	866	942
C265	C80	97.8808	869	942
C265	C206	97.8754	863	942
C265	C353	97.8699	871	942
C265	C72	97.866	869	942
C265	C208	97.86	867	942
C265	C312	97.8143	863	942
C265	C121	97.8075	868	942
C265	C314	97.7976	876	942
C265	C32	97.7974	867	942
C265	C16	97.7931	875	942
C265	C70	97.792	889	942
C265	C100	97.7861	872	942
C265	C24	97.7849	877	942
C265	C233	97.7273	862	942
C265	C245	97.7173	874	942
C265	C333	97.7147	874	942
C265	C149	97.701	868	942
C265	C45	97.698	868	942
C265	C79	97.697	866	942
C265	C285	97.6941	870	942
C265	C320	97.678	854	942
C265	C222	97.6753	875	942
C265	C364	97.6649	867	942
C265	C188	97.6648	867	942
C265	C363	97.6645	873	942
C265	C155	97.6629	854	942
C265	C235	97.6629	866	942
C265	C355	97.6612	867	942
C265	C224	97.655	884	942
C265	C196	97.6486	874	942
C265	C241	97.6459	862	942
C265	C197	97.6449	869	942
C265	C182	97.6445	874	942
C265	C349	97.6424	884	942
C265	C209	97.634	865	942
C265	C309	97.6248	864	942
C265	C56	97.6232	871	942
C265	C339	97.6207	869	942
C265	C3	97.6042	867	942
C265	C22	97.6006	868	942
C265	C325	97.5985	875	942
C265	C133	97.5973	873	942
C265	C179	97.597	873	942
C265	C240	97.5932	872	942
C265	C255	97.5915	860	942
C265	C342	97.5817	875	942
C265	C148	97.4442	884	942
C324	C324	100	941	942
C324	C265	99.9998	941	942
C324	C273	99.9254	939	942
C324	C183	99.909	930	942
C324	C276	99.885	929	942
C324	C311	99.8849	934	942
C324	C52	99.8581	932	942
C324	C113	99.858	932	942
C324	C357	99.7892	911	942
C324	C13	99.7121	920	942
C324	C76	99.7117	920	942
C324	C318	99.7044	921	942
C324	C295	97.987	883	942
C324	C67	97.9237	870	942
C324	C294	97.8949	866	942
C324	C351	97.8941	869	942
C324	C136	97.8926	862	942
C324	C21	97.8918	866	942
C324	C9	97.8914	866	942
C324	C195	97.8892	867	942
C324	C80	97.8874	869	942
C324	C91	97.881	867	942
C324	C206	97.8782	861	942
C324	C353	97.873	871	942
C324	C72	97.8674	871	942
C324	C208	97.8633	868	942
C324	C70	97.8161	890	942
C324	C312	97.8145	862	942
C324	C121	97.8118	869	942
C324	C314	97.7983	877	942
C324	C32	97.7957	869	942
C324	C16	97.7934	876	942
C324	C100	97.7903	873	942
C324	C24	97.7545	879	942
C324	C233	97.7456	859	942
C324	C333	97.732	875	942
C324	C245	97.7273	875	942
C324	C285	97.7037	871	942
C324	C149	97.7013	865	942
C324	C45	97.6978	865	942
C324	C79	97.681	865	942
C324	C320	97.6769	854	942
C324	C222	97.6746	875	942
C324	C235	97.6672	866	942
C324	C155	97.6657	852	942
C324	C363	97.6646	873	942
C324	C196	97.6617	874	942
C324	C364	97.6591	868	942
C324	C188	97.6589	868	942
C324	C224	97.6552	882	942
C324	C182	97.6547	875	942
C324	C355	97.6543	869	942
C324	C241	97.6475	862	942
C324	C349	97.6474	883	942
C324	C197	97.6444	868	942
C324	C209	97.64	865	942
C324	C3	97.6311	865	942
C324	C309	97.6293	864	942
C324	C56	97.6269	869	942
C324	C339	97.6225	869	942
C324	C325	97.6163	873	942
C324	C133	97.6021	871	942
C324	C179	97.6018	871	942
C324	C22	97.601	868	942
C324	C240	97.582	872	942
C324	C342	97.579	874	942
C324	C255	97.5725	861	942
C324	C148	97.4334	887	942
C13	C13	100	972	972
C13	C76	99.9996	971	972
C13	C318	99.8942	952	972
C13	C311	99.7659	933	972
C13	C183	99.7653	936	972
C13	C52	99.7491	940	972
C13	C113	99.7489	940	972
C13	C265	99.7024	921	972
C13	C276	99.7001	921	972
C13	C273	99.682	924	972
C13	C324	99.6814	922	972
C13	C357	99.59	914	972
C13	C21	97.8984	869	972
C13	C208	97.8719	879	972
C13	C9	97.8588	865	972
C13	C80	97.8536	879	972
C13	C195	97.8525	868	972
C13	C353	97.8506	869	972
C13	C91	97.8472	881	972
C13	C351	97.8333	871	972
C13	C136	97.8314	884	972
C13	C72	97.8276	871	972
C13	C67	97.8243	895	972
C13	C294	97.8228	890	972
C13	C206	97.8172	870	972
C13	C32	97.8086	872	972
C13	C314	97.8018	883	972
C13	C295	97.7935	881	972
C13	C16	97.7781	889	972
C13	C70	97.7707	895	972
C13	C121	97.7609	887	972
C13	C100	97.7565	889	972
C13	C222	97.756	878	972
C13	C312	97.755	880	972
C13	C24	97.7416	894	972
C13	C333	97.7239	892	972
C13	C285	97.6794	892	972
C13	C45	97.6788	894	972
C13	C233	97.6696	876	972
C13	C245	97.6644	883	972
C13	C149	97.6571	896	972
C13	C155	97.6272	862	972
C13	C342	97.6222	884	972
C13	C255	97.6214	872	972
C13	C188	97.6203	861	972
C13	C364	97.6203	861	972
C13	C79	97.6039	889	972
C13	C240	97.5935	866	972
C13	C363	97.5902	884	972
C13	C3	97.5868	869	972
C13	C56	97.5866	870	972
C13	C182	97.5865	877	972
C13	C133	97.5811	890	972
C13	C179	97.5808	890	972
C13	C209	97.5711	873	972
C13	C355	97.5704	872	972
C13	C196	97.5693	885	972
C13	C241	97.5586	896	972
C13	C235	97.5454	875	972
C13	C309	97.5426	896	972
C13	C325	97.5378	887	972
C13	C22	97.5256	877	972
C13	C197	97.5153	881	972
C13	C349	97.5141	885	972
C13	C339	97.5119	886	972
C13	C224	97.5042	884	972
C13	C320	97.489	871	972
C13	C148	97.4035	886	972
C76	C76	100	972	972
C76	C13	99.9982	972	972
C76	C318	99.8965	952	972
C76	C183	99.7728	935	972
C76	C311	99.7645	933	972
C76	C52	99.7479	940	972
C76	C113	99.7477	940	972
C76	C276	99.7054	920	972
C76	C265	99.7032	920	972
C76	C324	99.6821	921	972
C76	C273	99.6756	924	972
C76	C357	99.5825	915	972
C76	C21	97.8952	869	972
C76	C208	97.8706	879	972
C76	C9	97.8571	866	972
C76	C80	97.8522	878	972
C76	C195	97.852	868	972
C76	C353	97.8489	870	972
C76	C91	97.8459	881	972
C76	C351	97.8323	871	972
C76	C136	97.8301	884	972
C76	C72	97.8256	872	972
C76	C294	97.8232	891	972
C76	C206	97.823	869	972
C76	C67	97.8227	895	972
C76	C32	97.8083	872	972
C76	C295	97.7932	880	972
C76	C314	97.7915	885	972
C76	C121	97.7828	886	972
C76	C16	97.7776	889	972
C76	C100	97.7773	890	972
C76	C70	97.7736	894	972
C76	C222	97.7546	878	972
C76	C312	97.7436	881	972
C76	C24	97.7404	894	972
C76	C333	97.7223	892	972
C76	C45	97.6781	895	972
C76	C285	97.6779	893	972
C76	C233	97.6698	875	972
C76	C245	97.6643	883	972
C76	C149	97.6567	897	972
C76	C155	97.6257	863	972
C76	C255	97.6214	872	972
C76	C188	97.6207	862	972
C76	C364	97.6207	862	972
C76	C342	97.6162	885	972
C76	C240	97.6062	866	972
C76	C79	97.6009	889	972
C76	C363	97.5899	884	972
C76	C56	97.588	868	972
C76	C3	97.5845	870	972
C76	C182	97.581	879	972
C76	C133	97.5713	891	972
C76	C179	97.5711	891	972
C76	C209	97.5708	873	972
C76	C355	97.5697	872	972
C76	C241	97.5648	895	972
C76	C196	97.5629	887	972
C76	C235	97.5427	874	972
C76	C325	97.5383	888	972
C76	C309	97.5362	897	972
C76	C22	97.5256	877	972
C76	C197	97.5143	881	972
C76	C349	97.5142	885	972
C76	C339	97.4944	887	972
C76	C224	97.4929	887	972
C76	C320	97.489	872	972
C76	C148	97.3914	886	972
C80	C80	100	920	920
C80	C208	99.9983	920	920
C80	C21	99.9403	902	920
C80	C314	99.9377	904	920
C80	C9	99.9361	896	920
C80	C353	99.9352	901	920
C80	C195	99.9324	890	920
C80	C206	99.9323	892	920
C80	C136	99.9298	898	920
C80	C91	99.9292	898	920
C80	C121	99.8955	904	920
C80	C100	99.8955	904	920
C80	C294	99.8851	912	920
C80	C67	99.882	913	920
C80	C351	99.8679	899	920
C80	C72	99.8608	901	920
C80	C183	97.9241	875	920
C80	C276	97.9155	861	920
C80	C357	97.8988	861	920
C80	C311	97.8934	877	920
C80	C113	97.8892	885	920
C80	C52	97.8883	884	920
C80	C273	97.8813	866	920
C80	C265	97.8562	868	920
C80	C324	97.8559	867	920
C80	C13	97.8223	880	920
C80	C76	97.822	880	920
C80	C318	97.7511	876	920
C80	C70	97.597	868	920
C80	C16	97.5838	880	920
C80	C245	97.5692	863	920
C80	C312	97.5487	860	920
C80	C333	97.5388	884	920
C80	C222	97.5338	869	920
C80	C3	97.5278	858	920
C80	C32	97.5249	861	920
C80	C24	97.5191	880	920
C80	C149	97.5103	871	920
C80	C45	97.5051	871	920
C80	C56	97.4992	862	920
C80	C22	97.4989	861	920
C80	C235	97.4918	859	920
C80	C182	97.4778	864	920
C80	C285	97.4738	882	920
C80	C255	97.4594	855	920
C80	C233	97.4576	857	920
C80	C342	97.4534	877	920
C80	C240	97.4512	858	920
C80	C196	97.4399	869	920
C80	C133	97.4367	879	920
C80	C179	97.4365	879	920
C80	C155	97.4327	851	920
C80	C364	97.4324	845	920
C80	C197	97.4324	866	920
C80	C188	97.4321	845	920
C80	C320	97.4318	865	920
C80	C79	97.4284	875	920
C80	C355	97.4281	870	920
C80	C224	97.4095	858	920
C80	C209	97.405	867	920
C80	C363	97.4012	871	920
C80	C339	97.3997	865	920
C80	C349	97.3883	860	920
C80	C309	97.3865	882	920
C80	C295	97.3594	868	920
C80	C325	97.3583	868	920
C80	C241	97.3569	884	920
C80	C148	97.3351	870	920
C208	C208	100	921	921
C208	C80	99.9966	921	921
C208	C21	99.9373	901	921
C208	C9	99.9346	896	921
C208	C353	99.9337	901	921
C208	C314	99.9332	903	921
C208	C195	99.9313	891	921
C208	C206	99.9291	892	921
C208	C136	99.9268	898	921
C208	C91	99.9262	898	921
C208	C121	99.8942	903	921
C208	C100	99.894	903	921
C208	C294	99.8852	909	921
C208	C67	99.8753	912	921
C208	C351	99.8494	901	921
C208	C72	99.8424	902	921
C208	C183	97.9373	871	921
C208	C311	97.9274	874	921
C208	C276	97.9107	862	921
C208	C357	97.9068	862	921
C208	C113	97.9018	882	921
C208	C52	97.9011	883	921
C208	C273	97.8931	868	921
C208	C265	97.8671	866	921
C208	C324	97.8645	866	921
C208	C13	97.823	886	921
C208	C76	97.8227	886	921
C208	C318	97.7605	876	921
C208	C16	97.6089	878	921
C208	C70	97.6055	868	921
C208	C245	97.5736	867	921
C208	C312	97.5662	862	921
C208	C333	97.5385	884	921
C208	C56	97.5348	861	921
C208	C32	97.5305	861	921
C208	C3	97.5264	858	921
C208	C149	97.5103	873	921
C208	C222	97.5102	871	921
C208	C45	97.5052	873	921
C208	C235	97.4933	867	921
C208	C182	97.4932	862	921
C208	C22	97.4927	864	921
C208	C24	97.4919	881	921
C208	C255	97.4757	858	921
C208	C285	97.4741	882	921
C208	C320	97.468	862	921
C208	C355	97.4599	864	921
C208	C133	97.4558	877	921
C208	C179	97.4555	877	921
C208	C233	97.454	863	921
C208	C196	97.4514	868	921
C208	C155	97.4498	855	921
C208	C240	97.4467	854	921
C208	C364	97.4355	851	921
C208	C188	97.4352	851	921
C208	C342	97.4347	877	921
C208	C197	97.4338	866	921
C208	C79	97.429	879	921
C208	C224	97.4141	861	921
C208	C349	97.4111	861	921
C208	C209	97.4096	870	921
C208	C363	97.4043	874	921
C208	C339	97.4035	863	921
C208	C309	97.3952	885	921
C208	C295	97.3757	867	921
C208	C241	97.3716	885	921
C208	C325	97.3508	872	921
C208	C148	97.3315	870	921
C240	C240	100	918	920
C240	C233	99.0164	864	920
C240	C133	99.0101	887	920
C240	C179	99.0098	887	920
C240	C342	98.9963	886	920
C240	C209	98.9925	886	920
C240	C149	98.9919	867	920
C240	C197	98.9866	882	920
C240	C339	98.9844	886	920
C240	C241	98.9798	880	920
C240	C182	98.9779	871	920
C240	C45	98.9767	867	920
C240	C235	98.9762	880	920
C240	C309	98.9754	878	920
C240	C245	98.9743	874	920
C240	C224	98.9735	875	920
C240	C355	98.9688	876	920
C240	C349	98.9479	876	920
C240	C363	98.9394	874	920
C240	C196	98.9325	875	920
C240	C79	98.9179	876	920
C240	C364	98.9118	872	920
C240	C188	98.9118	872	920
C240	C155	98.9037	864	920
C240	C285	98.8909	885	920
C240	C3	98.8794	881	920
C240	C22	98.8765	877	920
C240	C56	98.8699	879	920
C240	C255	98.8379	872	920
C240	C320	98.8072	882	920
C240	C325	98.8066	879	920
C240	C148	98.7927	885	920
C240	C295	98.7058	874	920
C240	C16	98.2497	871	920
C240	C24	98.2221	866	920
C240	C333	98.2107	863	920
C240	C222	98.1635	868	920
C240	C70	98.1415	875	920
C240	C312	98.0565	844	920
C240	C32	98.0132	859	920
C240	C357	97.6956	861	920
C240	C76	97.6794	862	920
C240	C13	97.6788	862	920
C240	C183	97.6711	863	920
C240	C311	97.6685	870	920
C240	C265	97.6353	869	920
C240	C324	97.6319	867	920
C240	C273	97.6186	873	920
C240	C52	97.6025	877	920
C240	C113	97.6023	877	920
C240	C318	97.5962	873	920
C240	C276	97.5908	873	920
C240	C21	97.5592	849	920
C240	C206	97.5534	848	920
C240	C195	97.53	860	920
C240	C314	97.5052	853	920
C240	C136	97.4926	860	920
C240	C121	97.4888	857	920
C240	C100	97.484	856	920
C240	C80	97.4776	851	920
C240	C208	97.4766	854	920
C240	C9	97.4719	854	920
C240	C91	97.4696	861	920
C240	C72	97.4694	853	920
C240	C353	97.4647	856	920
C240	C67	97.464	865	920
C240	C351	97.462	853	920
C240	C294	97.4421	862	920
C295	C295	100	1011	1015
C295	C309	99.3104	899	1015
C295	C241	99.2886	902	1015
C295	C355	99.27	906	1015
C295	C148	99.1787	896	1015
C295	C209	98.7551	887	1015
C295	C235	98.7336	878	1015
C295	C364	98.733	877	1015
C295	C188	98.733	877	1015
C295	C155	98.6942	871	1015
C295	C182	98.6757	888	1015
C295	C245	98.6695	893	1015
C295	C45	98.6687	882	1015
C295	C233	98.6572	888	1015
C295	C197	98.6546	891	1015
C295	C133	98.6503	892	1015
C295	C179	98.65	892	1015
C295	C56	98.6457	876	1015
C295	C339	98.6447	889	1015
C295	C149	98.6372	884	1015
C295	C3	98.63	877	1015
C295	C196	98.6245	892	1015
C295	C255	98.6221	873	1015
C295	C22	98.6119	883	1015
C295	C342	98.6112	893	1015
C295	C240	98.6049	875	1015
C295	C325	98.597	889	1015
C295	C363	98.5887	893	1015
C295	C285	98.5627	885	1015
C295	C320	98.5598	884	1015
C295	C79	98.5591	873	1015
C295	C349	98.5214	890	1015
C295	C224	98.5145	894	1015
C295	C24	98.072	879	1015
C295	C16	98.064	875	1015
C295	C333	98.0348	882	1015
C295	C222	98.0055	873	1015
C295	C70	97.9563	892	1015
C295	C265	97.9547	885	1015
C295	C324	97.9539	885	1015
C295	C32	97.9538	862	1015
C295	C311	97.9462	886	1015
C295	C357	97.9434	891	1015
C295	C276	97.9432	886	1015
C295	C183	97.9149	888	1015
C295	C273	97.9091	889	1015
C295	C312	97.8869	874	1015
C295	C113	97.8464	891	1015
C295	C52	97.8429	892	1015
C295	C13	97.8314	881	1015
C295	C76	97.8291	881	1015
C295	C318	97.762	879	1015
C295	C195	97.4695	849	1015
C295	C21	97.465	861	1015
C295	C351	97.4565	860	1015
C295	C294	97.4561	873	1015
C295	C9	97.444	858	1015
C295	C67	97.4403	876	1015
C295	C206	97.439	859	1015
C295	C72	97.4376	856	1015
C295	C353	97.4373	860	1015
C295	C121	97.4354	871	1015
C295	C100	97.4238	870	1015
C295	C80	97.4208	865	1015
C295	C208	97.4145	870	1015
C295	C136	97.3917	865	1015
C295	C91	97.391	865	1015
C295	C314	97.3433	876	1015
C52	C52	100	971	971
C52	C113	99.9994	971	971
C52	C183	99.9312	943	971
C52	C311	99.898	947	971
C52	C276	99.8734	930	971
C52	C265	99.8496	931	971
C52	C324	99.8495	931	971
C52	C273	99.8244	940	971
C52	C318	99.7525	938	971
C52	C13	99.7111	940	971
C52	C76	99.7108	940	971
C52	C357	99.6977	915	971
C52	C9	97.9531	863	971
C52	C353	97.9312	869	971
C52	C80	97.9307	890	971
C52	C208	97.9304	888	971
C52	C294	97.9149	884	971
C52	C295	97.9121	888	971
C52	C21	97.901	876	971
C52	C67	97.8951	890	971
C52	C351	97.8562	874	971
C52	C195	97.856	870	971
C52	C314	97.8384	887	971
C52	C136	97.8354	876	971
C52	C72	97.8353	875	971
C52	C91	97.8352	879	971
C52	C121	97.811	879	971
C52	C206	97.8092	870	971
C52	C100	97.8083	880	971
C52	C70	97.8009	891	971
C52	C222	97.8005	882	971
C52	C16	97.7827	890	971
C52	C333	97.7786	892	971
C52	C312	97.7509	866	971
C52	C24	97.7457	891	971
C52	C32	97.7415	867	971
C52	C45	97.6988	892	971
C52	C149	97.6968	892	971
C52	C245	97.6923	877	971
C52	C285	97.6678	898	971
C52	C155	97.6507	858	971
C52	C233	97.6373	870	971
C52	C309	97.6345	887	971
C52	C241	97.6344	887	971
C52	C255	97.6247	877	971
C52	C235	97.6125	876	971
C52	C79	97.6116	887	971
C52	C355	97.6084	874	971
C52	C188	97.6079	870	971
C52	C364	97.6078	870	971
C52	C56	97.6057	868	971
C52	C224	97.6056	885	971
C52	C3	97.5998	868	971
C52	C325	97.5995	884	971
C52	C349	97.5913	886	971
C52	C22	97.5899	871	971
C52	C182	97.5777	888	971
C52	C363	97.5556	884	971
C52	C342	97.5469	891	971
C52	C133	97.5449	893	971
C52	C179	97.5445	893	971
C52	C320	97.5375	877	971
C52	C339	97.5359	878	971
C52	C209	97.5297	879	971
C52	C148	97.529	878	971
C52	C196	97.5269	891	971
C52	C240	97.5209	878	971
C52	C197	97.5016	885	971
C113	C113	100	971	971
C113	C52	99.9994	971	971
C113	C183	99.931	943	971
C113	C311	99.8977	947	971
C113	C276	99.8733	930	971
C113	C324	99.8494	931	971
C113	C265	99.8494	930	971
C113	C273	99.8239	940	971
C113	C318	99.7523	938	971
C113	C357	99.7151	914	971
C113	C13	99.7109	940	971
C113	C76	99.7107	940	971
C113	C9	97.9522	863	971
C113	C353	97.9306	869	971
C113	C80	97.93	890	971
C113	C208	97.9298	888	971
C113	C294	97.9141	884	971
C113	C295	97.9116	888	971
C113	C21	97.9002	876	971
C113	C67	97.8947	890	971
C113	C195	97.8554	870	971
C113	C351	97.8513	875	971
C113	C314	97.838	887	971
C113	C136	97.8348	876	971
C113	C91	97.8345	879	971
C113	C72	97.8305	876	971
C113	C121	97.8104	879	971
C113	C206	97.8095	869	971
C113	C100	97.8077	880	971
C113	C222	97.8	882	971
C113	C70	97.7995	890	971
C113	C16	97.7822	890	971
C113	C333	97.7759	891	971
C113	C312	97.756	866	971
C113	C24	97.745	891	971
C113	C32	97.7427	868	971
C113	C45	97.6977	892	971
C113	C149	97.6957	892	971
C113	C245	97.6912	877	971
C113	C285	97.6673	898	971
C113	C155	97.6428	859	971
C113	C233	97.638	871	971
C113	C309	97.634	887	971
C113	C241	97.6339	887	971
C113	C255	97.6253	878	971
C113	C235	97.6127	876	971
C113	C79	97.6081	888	971
C113	C188	97.6078	870	971
C113	C364	97.6077	870	971
C113	C56	97.6076	868	971
C113	C224	97.605	885	971
C113	C355	97.6036	875	971
C113	C3	97.6019	868	971
C113	C325	97.5995	884	971
C113	C349	97.5907	886	971
C113	C22	97.5879	870	971
C113	C182	97.578	888	971
C113	C363	97.5548	884	971
C113	C342	97.5446	890	971
C113	C133	97.5446	893	971
C113	C179	97.5442	893	971
C113	C320	97.5368	877	971
C113	C339	97.5339	879	971
C113	C209	97.5287	879	971
C113	C148	97.5287	878	971
C113	C196	97.5262	891	971
C113	C240	97.5205	878	971
C113	C197	97.4974	886	971
C24	C24	100	952	953
C24	C333	99.9493	940	953
C24	C222	99.943	927	953
C24	C16	99.8535	926	953
C24	C70	99.8399	923	953
C24	C355	98.2755	877	953
C24	C309	98.2321	893	953
C24	C197	98.2311	862	953
C24	C241	98.2163	895	953
C24	C245	98.2161	883	953
C24	C285	98.2095	893	953
C24	C209	98.2086	881	953
C24	C339	98.2044	874	953
C24	C155	98.2033	870	953
C24	C364	98.1989	861	953
C24	C79	98.1916	895	953
C24	C22	98.1874	864	953
C24	C342	98.1854	887	953
C24	C235	98.182	881	953
C24	C255	98.1785	866	953
C24	C133	98.1724	893	953
C24	C179	98.172	893	953
C24	C188	98.1708	860	953
C24	C3	98.1651	865	953
C24	C56	98.1615	866	953
C24	C233	98.1602	875	953
C24	C240	98.1562	868	953
C24	C196	98.1492	880	953
C24	C149	98.1193	881	953
C24	C224	98.112	877	953
C24	C45	98.106	882	953
C24	C325	98.0913	888	953
C24	C363	98.0883	881	953
C24	C182	98.0838	882	953
C24	C320	98.0803	871	953
C24	C349	98.0677	883	953
C24	C295	98.0047	885	953
C24	C148	98.0014	876	953
C24	C276	97.7971	877	953
C24	C357	97.7685	880	953
C24	C311	97.7645	889	953
C24	C52	97.7498	892	953
C24	C113	97.7497	892	953
C24	C312	97.7463	869	953
C24	C76	97.7443	898	953
C24	C183	97.7388	893	953
C24	C13	97.7355	899	953
C24	C32	97.7073	867	953
C24	C324	97.7016	886	953
C24	C265	97.701	886	953
C24	C273	97.6807	886	953
C24	C318	97.6753	893	953
C24	C195	97.6142	865	953
C24	C21	97.6003	859	953
C24	C294	97.5856	881	953
C24	C351	97.5855	863	953
C24	C67	97.582	881	953
C24	C208	97.5767	882	953
C24	C9	97.5754	866	953
C24	C72	97.5723	866	953
C24	C206	97.5696	862	953
C24	C80	97.5656	875	953
C24	C353	97.5603	868	953
C24	C100	97.5407	870	953
C24	C121	97.5342	872	953
C24	C91	97.5028	862	953
C24	C136	97.4977	866	953
C24	C314	97.4865	869	953
C195	C195	100	899	899
C195	C9	99.9624	887	899
C195	C353	99.9616	893	899
C195	C206	99.9616	887	899
C195	C80	99.9409	890	899
C195	C208	99.9372	890	899
C195	C294	99.9354	884	899
C195	C21	99.9313	890	899
C195	C314	99.9283	891	899
C195	C136	99.9214	894	899
C195	C91	99.9212	894	899
C195	C67	99.921	888	899
C195	C351	99.9154	889	899
C195	C72	99.9082	890	899
C195	C121	99.9022	891	899
C195	C100	99.9012	893	899
C195	C276	97.9828	854	899
C195	C183	97.9368	856	899
C195	C273	97.9238	855	899
C195	C357	97.92	859	899
C195	C324	97.9188	858	899
C195	C311	97.9173	856	899
C195	C265	97.909	859	899
C195	C318	97.8467	862	899
C195	C76	97.8148	864	899
C195	C13	97.8136	863	899
C195	C52	97.8042	866	899
C195	C113	97.8041	866	899
C195	C24	97.6923	848	899
C195	C32	97.6331	848	899
C195	C333	97.6262	854	899
C195	C222	97.6229	858	899
C195	C312	97.6225	855	899
C195	C16	97.61	853	899
C195	C70	97.6021	864	899
C195	C245	97.5511	852	899
C195	C3	97.5093	848	899
C195	C56	97.5091	844	899
C195	C342	97.4952	857	899
C195	C133	97.4924	852	899
C195	C179	97.4922	852	899
C195	C320	97.4876	853	899
C195	C235	97.4865	852	899
C195	C339	97.4854	855	899
C195	C364	97.4749	847	899
C195	C188	97.4747	847	899
C195	C22	97.4707	854	899
C195	C285	97.4683	855	899
C195	C209	97.4674	856	899
C195	C240	97.4655	858	899
C195	C233	97.4643	852	899
C195	C79	97.462	851	899
C195	C197	97.4574	859	899
C195	C325	97.4514	852	899
C195	C45	97.4486	854	899
C195	C149	97.4427	855	899
C195	C224	97.4387	858	899
C195	C349	97.4378	856	899
C195	C363	97.4353	852	899
C195	C196	97.4198	853	899
C195	C155	97.4195	841	899
C195	C295	97.413	855	899
C195	C255	97.4117	851	899
C195	C182	97.4086	852	899
C195	C355	97.4068	853	899
C195	C241	97.3517	863	899
C195	C309	97.3505	862	899
C195	C148	97.3012	855	899
C9	C9	100	900	900
C9	C353	99.999	900	900
C9	C206	99.9589	888	900
C9	C195	99.9582	886	900
C9	C21	99.9382	894	900
C9	C100	99.9381	895	900
C9	C121	99.9355	896	900
C9	C91	99.9347	887	900
C9	C294	99.9318	894	900
C9	C208	99.9315	892	900
C9	C136	99.9312	888	900
C9	C314	99.9309	894	900
C9	C67	99.9278	895	900
C9	C80	99.9266	894	900
C9	C72	99.9165	894	900
C9	C351	99.9157	894	900
C9	C183	97.9699	854	900
C9	C357	97.9603	854	900
C9	C276	97.9502	862	900
C9	C52	97.9345	863	900
C9	C113	97.9343	863	900
C9	C311	97.9091	861	900
C9	C265	97.9075	859	900
C9	C324	97.9018	860	900
C9	C273	97.9016	865	900
C9	C13	97.8895	862	900
C9	C76	97.8893	862	900
C9	C318	97.8349	856	900
C9	C16	97.6383	858	900
C9	C333	97.6331	861	900
C9	C312	97.6225	855	900
C9	C222	97.6199	846	900
C9	C70	97.5985	859	900
C9	C245	97.5855	865	900
C9	C32	97.5832	859	900
C9	C24	97.5713	862	900
C9	C295	97.5533	861	900
C9	C285	97.5374	861	900
C9	C320	97.5357	861	900
C9	C233	97.5354	849	900
C9	C355	97.5304	859	900
C9	C149	97.5245	851	900
C9	C45	97.5245	851	900
C9	C79	97.5138	859	900
C9	C235	97.5093	867	900
C9	C339	97.4939	859	900
C9	C56	97.4938	865	900
C9	C209	97.4823	855	900
C9	C363	97.4789	869	900
C9	C133	97.4757	860	900
C9	C179	97.4754	860	900
C9	C3	97.4691	870	900
C9	C22	97.4671	868	900
C9	C342	97.4646	862	900
C9	C241	97.4592	856	900
C9	C182	97.4524	867	900
C9	C224	97.4519	861	900
C9	C309	97.4516	860	900
C9	C364	97.4488	843	900
C9	C188	97.4484	843	900
C9	C148	97.4428	852	900
C9	C197	97.4408	861	900
C9	C196	97.4388	867	900
C9	C349	97.4339	863	900
C9	C155	97.4266	846	900
C9	C240	97.4167	864	900
C9	C325	97.3795	855	900
C9	C255	97.3456	852	900
C353	C353	100	906	906
C353	C9	99.9991	900	906
C353	C206	99.958	894	906
C353	C195	99.9573	892	906
C353	C21	99.9372	900	906
C353	C91	99.9336	893	906
C353	C294	99.9311	894	906
C353	C208	99.9302	898	906
C353	C136	99.9301	894	906
C353	C314	99.9286	900	906
C353	C80	99.9254	900	906
C353	C67	99.912	898	906
C353	C100	99.9101	900	906
C353	C121	99.9076	901	906
C353	C351	99.9022	899	906
C353	C72	99.895	900	906
C353	C183	97.937	860	906
C353	C276	97.9304	867	906
C353	C357	97.9278	858	906
C353	C52	97.9017	869	906
C353	C113	97.9015	869	906
C353	C273	97.8822	870	906
C353	C265	97.8778	864	906
C353	C311	97.8769	867	906
C353	C324	97.8721	865	906
C353	C13	97.8611	867	906
C353	C76	97.8609	867	906
C353	C318	97.8095	860	906
C353	C16	97.6046	860	906
C353	C333	97.5996	863	906
C353	C312	97.5949	858	906
C353	C245	97.585	865	906
C353	C32	97.5783	859	906
C353	C222	97.5617	849	906
C353	C70	97.5607	865	906
C353	C24	97.5381	864	906
C353	C320	97.5349	861	906
C353	C233	97.5347	849	906
C353	C355	97.5143	861	906
C353	C285	97.5115	865	906
C353	C339	97.5105	865	906
C353	C45	97.5037	855	906
C353	C209	97.4988	861	906
C353	C149	97.4979	856	906
C353	C295	97.493	865	906
C353	C133	97.4926	866	906
C353	C179	97.4923	866	906
C353	C56	97.4923	865	906
C353	C79	97.4911	862	906
C353	C235	97.4908	870	906
C353	C342	97.4813	868	906
C353	C3	97.4676	870	906
C353	C22	97.4656	868	906
C353	C364	97.4625	849	906
C353	C188	97.4621	849	906
C353	C363	97.4539	873	906
C353	C197	97.4488	866	906
C353	C182	97.4301	870	906
C353	C196	97.427	871	906
C353	C224	97.4226	866	906
C353	C241	97.422	859	906
C353	C155	97.4194	847	906
C353	C148	97.4148	857	906
C353	C309	97.4148	863	906
C353	C240	97.4095	866	906
C353	C349	97.4083	867	906
C353	C255	97.3619	858	906
C353	C325	97.3511	859	906
C121	C121	100	922	923
C121	C100	99.9995	922	923
C121	C9	99.9285	895	923
C121	C21	99.91	903	923
C121	C195	99.888	890	923
C121	C206	99.8857	891	923
C121	C294	99.8826	904	923
C121	C353	99.8823	901	923
C121	C67	99.8747	908	923
C121	C80	99.8493	905	923
C121	C208	99.8457	905	923
C121	C314	99.8452	911	923
C121	C72	99.8408	900	923
C121	C351	99.8383	902	923
C121	C91	99.8316	906	923
C121	C136	99.8291	907	923
C121	C311	97.8937	870	923
C121	C276	97.861	866	923
C121	C183	97.8542	877	923
C121	C357	97.8407	875	923
C121	C265	97.8285	864	923
C121	C324	97.8261	866	923
C121	C273	97.8076	870	923
C121	C13	97.8004	888	923
C121	C76	97.8002	888	923
C121	C52	97.7925	873	923
C121	C113	97.7924	873	923
C121	C318	97.71	873	923
C121	C16	97.6302	862	923
C121	C245	97.5535	871	923
C121	C32	97.5511	851	923
C121	C24	97.5465	857	923
C121	C312	97.5316	867	923
C121	C333	97.5315	867	923
C121	C70	97.5141	886	923
C121	C222	97.5133	861	923
C121	C235	97.5024	867	923
C121	C3	97.4782	856	923
C121	C295	97.4774	865	923
C121	C320	97.4655	864	923
C121	C45	97.4606	872	923
C121	C56	97.4571	864	923
C121	C149	97.456	872	923
C121	C22	97.4556	870	923
C121	C285	97.4449	864	923
C121	C233	97.4406	876	923
C121	C364	97.4397	841	923
C121	C188	97.4395	841	923
C121	C363	97.4388	876	923
C121	C240	97.4274	856	923
C121	C355	97.4179	872	923
C121	C182	97.4162	866	923
C121	C133	97.4089	865	923
C121	C179	97.4086	865	923
C121	C209	97.4069	861	923
C121	C339	97.3992	869	923
C121	C224	97.3835	879	923
C121	C241	97.3795	866	923
C121	C196	97.3748	880	923
C121	C155	97.3734	847	923
C121	C349	97.3675	878	923
C121	C79	97.3656	869	923
C121	C342	97.3629	865	923
C121	C255	97.3576	844	923
C121	C309	97.3507	864	923
C121	C197	97.3343	875	923
C121	C325	97.2879	863	923
C121	C148	97.2707	871	923
C255	C255	100	911	911
C255	C364	99.9621	894	911
C255	C188	99.962	894	911
C255	C155	99.9399	898	911
C255	C325	99.8146	896	911
C255	C339	99.0748	865	911
C255	C233	99.059	860	911
C255	C209	99.0444	871	911
C255	C149	99.0376	877	911
C255	C45	99.0322	877	911
C255	C133	99.0267	882	911
C255	C179	99.0263	882	911
C255	C342	99.0177	885	911
C255	C355	98.9967	870	911
C255	C309	98.9908	881	911
C255	C241	98.9888	880	911
C255	C182	98.9842	865	911
C255	C196	98.9747	869	911
C255	C235	98.9713	861	911
C255	C224	98.9598	861	911
C255	C245	98.9479	863	911
C255	C197	98.9404	874	911
C255	C363	98.9395	862	911
C255	C285	98.939	874	911
C255	C349	98.9365	860	911
C255	C79	98.9327	875	911
C255	C148	98.9276	876	911
C255	C56	98.9143	864	911
C255	C3	98.8934	861	911
C255	C240	98.8677	861	911
C255	C22	98.8611	869	911
C255	C320	98.8587	872	911
C255	C295	98.6926	869	911
C255	C222	98.2348	866	911
C255	C24	98.2312	864	911
C255	C16	98.2306	861	911
C255	C333	98.2187	866	911
C255	C70	98.1851	853	911
C255	C32	98.0475	847	911
C255	C312	97.9705	840	911
C255	C357	97.6861	853	911
C255	C273	97.6658	857	911
C255	C52	97.6599	869	911
C255	C183	97.657	874	911
C255	C311	97.6563	858	911
C255	C276	97.6557	859	911
C255	C113	97.6525	870	911
C255	C76	97.6423	871	911
C255	C13	97.641	872	911
C255	C318	97.6333	863	911
C255	C265	97.5842	862	911
C255	C324	97.5803	863	911
C255	C67	97.5029	857	911
C255	C294	97.5012	850	911
C255	C206	97.4968	839	911
C255	C208	97.4854	858	911
C255	C195	97.4849	844	911
C255	C80	97.4742	857	911
C255	C100	97.473	846	911
C255	C314	97.4715	846	911
C255	C121	97.4707	845	911
C255	C353	97.4484	841	911
C255	C21	97.4433	848	911
C255	C351	97.4399	843	911
C255	C72	97.4369	841	911
C255	C9	97.4341	836	911
C255	C91	97.4157	846	911
C255	C136	97.4123	844	911
C3	C3	100	911	911
C3	C56	99.9986	911	911
C3	C22	99.973	910	911
C3	C320	99.968	908	911
C3	C233	99.006	869	911
C3	C245	98.9939	879	911
C3	C342	98.9789	876	911
C3	C133	98.9736	882	911
C3	C179	98.9733	882	911
C3	C339	98.9659	882	911
C3	C209	98.9641	885	911
C3	C235	98.9592	879	911
C3	C45	98.9551	872	911
C3	C149	98.955	872	911
C3	C355	98.9392	877	911
C3	C79	98.9336	868	911
C3	C364	98.9317	871	911
C3	C188	98.9316	871	911
C3	C197	98.925	881	911
C3	C285	98.9081	877	911
C3	C155	98.9029	869	911
C3	C363	98.9021	879	911
C3	C349	98.8979	875	911
C3	C240	98.8942	875	911
C3	C224	98.8878	875	911
C3	C148	98.879	879	911
C3	C241	98.8732	878	911
C3	C309	98.8727	879	911
C3	C196	98.868	881	911
C3	C182	98.8542	881	911
C3	C255	98.8456	866	911
C3	C325	98.8039	886	911
C3	C295	98.7128	866	911
C3	C16	98.2073	865	911
C3	C24	98.1825	863	911
C3	C70	98.1679	868	911
C3	C222	98.1639	860	911
C3	C333	98.1451	870	911
C3	C32	98.113	864	911
C3	C312	98.0194	855	911
C3	C357	97.6757	862	911
C3	C52	97.6553	866	911
C3	C113	97.6552	866	911
C3	C13	97.6327	862	911
C3	C76	97.6325	862	911
C3	C311	97.6209	870	911
C3	C265	97.6204	860	911
C3	C324	97.6111	860	911
C3	C276	97.5979	862	911
C3	C183	97.595	872	911
C3	C273	97.593	873	911
C3	C208	97.5626	858	911
C3	C318	97.5596	872	911
C3	C80	97.5574	853	911
C3	C9	97.5508	855	911
C3	C353	97.5499	855	911
C3	C314	97.5435	855	911
C3	C294	97.5347	862	911
C3	C121	97.527	864	911
C3	C100	97.5263	865	911
C3	C67	97.5204	862	911
C3	C136	97.5183	860	911
C3	C21	97.5182	862	911
C3	C195	97.5069	860	911
C3	C91	97.501	861	911
C3	C72	97.4811	859	911
C3	C206	97.4757	863	911
C3	C351	97.4631	863	911
C56	C56	100	911	911
C56	C3	99.9986	911	911
C56	C22	99.9698	910	911
C56	C320	99.966	908	911
C56	C245	99.0012	877	911
C56	C233	98.9979	869	911
C56	C45	98.9942	865	911
C56	C149	98.9941	865	911
C56	C133	98.9633	883	911
C56	C179	98.963	883	911
C56	C342	98.9492	879	911
C56	C339	98.947	882	911
C56	C209	98.9418	883	911
C56	C364	98.9377	872	911
C56	C188	98.9376	872	911
C56	C355	98.9327	880	911
C56	C235	98.9244	879	911
C56	C155	98.9206	869	911
C56	C197	98.9167	882	911
C56	C285	98.9085	873	911
C56	C363	98.9044	880	911
C56	C79	98.898	872	911
C56	C240	98.886	877	911
C56	C182	98.886	881	911
C56	C224	98.8842	876	911
C56	C148	98.8814	873	911
C56	C349	98.876	875	911
C56	C255	98.8741	863	911
C56	C241	98.8724	878	911
C56	C309	98.8724	878	911
C56	C196	98.8582	883	911
C56	C325	98.8128	884	911
C56	C295	98.6951	870	911
C56	C16	98.199	863	911
C56	C24	98.1704	857	911
C56	C222	98.1496	862	911
C56	C333	98.1485	862	911
C56	C70	98.1436	869	911
C56	C32	98.097	862	911
C56	C312	97.9848	858	911
C56	C52	97.6853	860	911
C56	C113	97.6851	860	911
C56	C13	97.6773	860	911
C56	C76	97.6771	860	911
C56	C357	97.6477	864	911
C56	C183	97.6127	867	911
C56	C276	97.6052	866	911
C56	C265	97.6024	869	911
C56	C324	97.6012	869	911
C56	C311	97.5991	870	911
C56	C318	97.5889	868	911
C56	C273	97.5849	871	911
C56	C67	97.5466	859	911
C56	C208	97.5393	855	911
C56	C91	97.5366	852	911
C56	C136	97.5268	854	911
C56	C314	97.5205	865	911
C56	C80	97.513	858	911
C56	C294	97.5111	859	911
C56	C100	97.5096	865	911
C56	C21	97.5051	864	911
C56	C195	97.4997	858	911
C56	C121	97.4857	867	911
C56	C206	97.4748	860	911
C56	C9	97.4684	861	911
C56	C353	97.4675	861	911
C56	C72	97.4482	867	911
C56	C351	97.4383	867	911
C32	C32	100	926	926
C32	C312	98.7455	866	926
C32	C320	98.0966	857	926
C32	C3	98.0823	864	926
C32	C56	98.0773	866	926
C32	C209	98.073	865	926
C32	C233	98.0669	857	926
C32	C22	98.0354	873	926
C32	C285	98.0268	871	926
C32	C245	98.0248	869	926
C32	C339	98.0218	866	926
C32	C295	98.0189	857	926
C32	C235	98.0166	865	926
C32	C364	98.0127	852	926
C32	C188	98.0126	852	926
C32	C241	98.0053	867	926
C32	C309	97.9987	864	926
C32	C342	97.9973	873	926
C32	C224	97.9955	868	926
C32	C182	97.9941	871	926
C32	C79	97.9897	871	926
C32	C45	97.9841	871	926
C32	C149	97.984	871	926
C32	C133	97.9799	873	926
C32	C179	97.9797	873	926
C32	C355	97.9703	872	926
C32	C197	97.9692	869	926
C32	C363	97.9607	870	926
C32	C148	97.9552	871	926
C32	C349	97.9536	873	926
C32	C155	97.9524	860	926
C32	C325	97.9473	862	926
C32	C196	97.9255	872	926
C32	C240	97.9139	871	926
C32	C255	97.8931	860	926
C32	C357	97.8492	859	926
C32	C76	97.8181	864	926
C32	C183	97.8114	860	926
C32	C265	97.8002	866	926
C32	C324	97.7996	865	926
C32	C311	97.7952	867	926
C32	C13	97.7906	867	926
C32	C222	97.7557	856	926
C32	C16	97.7536	858	926
C32	C70	97.7518	867	926
C32	C273	97.7463	871	926
C32	C276	97.7446	860	926
C32	C318	97.7407	871	926
C32	C333	97.7331	860	926
C32	C24	97.715	865	926
C32	C113	97.692	872	926
C32	C52	97.692	872	926
C32	C121	97.5956	859	926
C32	C294	97.5875	861	926
C32	C9	97.581	859	926
C32	C195	97.5792	854	926
C32	C206	97.5713	854	926
C32	C100	97.5652	862	926
C32	C67	97.5622	859	926
C32	C353	97.5599	861	926
C32	C136	97.5574	854	926
C32	C351	97.5563	859	926
C32	C72	97.5545	859	926
C32	C91	97.548	854	926
C32	C314	97.5464	861	926
C32	C208	97.5359	861	926
C32	C80	97.5249	862	926
C32	C21	97.5147	867	926
C188	C188	100	905	907
C188	C364	99.9995	905	907
C188	C255	99.9675	895	907
C188	C155	99.9504	890	907
C188	C325	99.826	893	907
C188	C339	99.1064	865	907
C188	C209	99.0943	871	907
C188	C233	99.0928	858	907
C188	C45	99.071	858	907
C188	C133	99.0706	869	907
C188	C179	99.0702	869	907
C188	C149	99.0633	859	907
C188	C355	99.057	872	907
C188	C182	99.0494	868	907
C188	C342	99.0444	877	907
C188	C196	99.0429	871	907
C188	C235	99.0343	868	907
C188	C197	99.0218	873	907
C188	C245	99.0155	868	907
C188	C241	99.0129	876	907
C188	C309	99.0119	875	907
C188	C320	98.9621	864	907
C188	C148	98.9509	877	907
C188	C3	98.9405	864	907
C188	C363	98.9392	868	907
C188	C56	98.9332	863	907
C188	C79	98.9304	866	907
C188	C22	98.921	872	907
C188	C224	98.9184	873	907
C188	C349	98.9119	873	907
C188	C285	98.9063	872	907
C188	C240	98.9054	869	907
C188	C295	98.7724	868	907
C188	C16	98.2686	861	907
C188	C333	98.2552	854	907
C188	C222	98.251	858	907
C188	C24	98.2426	862	907
C188	C70	98.2425	864	907
C188	C32	98.0574	855	907
C188	C312	97.99	846	907
C188	C357	97.7549	856	907
C188	C183	97.7086	865	907
C188	C273	97.6993	863	907
C188	C52	97.6944	869	907
C188	C113	97.687	870	907
C188	C276	97.6769	868	907
C188	C265	97.6759	864	907
C188	C324	97.6747	863	907
C188	C311	97.6679	867	907
C188	C13	97.6633	858	907
C188	C76	97.663	858	907
C188	C318	97.6535	857	907
C188	C353	97.5361	839	907
C188	C9	97.5225	834	907
C188	C21	97.5118	846	907
C188	C121	97.5043	845	907
C188	C206	97.5027	847	907
C188	C314	97.501	847	907
C188	C208	97.4992	848	907
C188	C195	97.4951	853	907
C188	C80	97.4933	845	907
C188	C100	97.4917	846	907
C188	C294	97.4909	839	907
C188	C136	97.4886	854	907
C188	C67	97.4875	844	907
C188	C351	97.48	846	907
C188	C72	97.4788	844	907
C188	C91	97.4749	853	907
C16	C16	100	936	936
C16	C222	99.9318	911	936
C16	C333	99.896	920	936
C16	C24	99.8905	926	936
C16	C70	99.8674	916	936
C16	C309	98.3172	878	936
C16	C241	98.3134	881	936
C16	C355	98.2594	870	936
C16	C209	98.2472	872	936
C16	C339	98.2448	871	936
C16	C45	98.2434	881	936
C16	C149	98.2434	881	936
C16	C240	98.2428	863	936
C16	C285	98.237	891	936
C16	C363	98.2368	873	936
C16	C245	98.2353	884	936
C16	C235	98.2352	873	936
C16	C133	98.2299	889	936
C16	C179	98.2295	889	936
C16	C233	98.2156	867	936
C16	C255	98.2105	867	936
C16	C79	98.2071	889	936
C16	C342	98.2066	886	936
C16	C155	98.1982	869	936
C16	C224	98.1897	878	936
C16	C56	98.1816	864	936
C16	C197	98.1812	868	936
C16	C3	98.1737	862	936
C16	C182	98.1718	876	936
C16	C349	98.1704	878	936
C16	C22	98.1664	867	936
C16	C320	98.1629	867	936
C16	C188	98.153	871	936
C16	C364	98.1515	872	936
C16	C196	98.121	877	936
C16	C325	98.1198	892	936
C16	C148	98.1165	875	936
C16	C295	98.0589	876	936
C16	C76	97.8442	888	936
C16	C13	97.8402	889	936
C16	C357	97.8278	869	936
C16	C52	97.826	892	936
C16	C113	97.8259	892	936
C16	C311	97.8065	884	936
C16	C183	97.7998	890	936
C16	C276	97.789	874	936
C16	C32	97.7786	856	936
C16	C312	97.7776	864	936
C16	C318	97.7742	879	936
C16	C265	97.7684	876	936
C16	C324	97.767	877	936
C16	C273	97.7559	876	936
C16	C294	97.6922	885	936
C16	C67	97.6861	877	936
C16	C314	97.6598	865	936
C16	C195	97.6573	860	936
C16	C208	97.6565	879	936
C16	C80	97.6508	881	936
C16	C100	97.6499	863	936
C16	C206	97.6439	861	936
C16	C21	97.6389	868	936
C16	C351	97.6297	869	936
C16	C72	97.6282	868	936
C16	C91	97.6273	863	936
C16	C121	97.6218	870	936
C16	C136	97.6043	862	936
C16	C9	97.5999	867	936
C16	C353	97.5961	868	936
C70	C70	100	960	960
C70	C16	99.8392	913	960
C70	C222	99.8276	908	960
C70	C24	99.8218	920	960
C70	C333	99.7939	921	960
C70	C245	98.2183	883	960
C70	C241	98.2051	883	960
C70	C309	98.2008	887	960
C70	C235	98.2002	875	960
C70	C3	98.1927	864	960
C70	C188	98.1818	865	960
C70	C364	98.1818	865	960
C70	C56	98.1704	865	960
C70	C285	98.1568	884	960
C70	C197	98.1553	877	960
C70	C240	98.1506	874	960
C70	C224	98.1438	898	960
C70	C155	98.1426	859	960
C70	C342	98.1386	886	960
C70	C209	98.1386	880	960
C70	C149	98.1338	887	960
C70	C349	98.1295	898	960
C70	C45	98.1294	887	960
C70	C355	98.1194	886	960
C70	C133	98.1169	885	960
C70	C179	98.1163	885	960
C70	C79	98.114	885	960
[truncated: 2,625 more rows]

## Sheet: 31-mer Jaccard Index (Saureus)
SampleID_1	SampleID_2	Mash_JS (Mash 31-mer Jaccard Similarity)
C100	C364	0.398233
C100	C22	0.404979
C100	C320	0.404923
C100	C235	0.411829
C100	C318	0.43401
C100	C79	0.403214
C100	C148	0.392454
C100	C265	0.446544
C100	C324	0.446544
C100	C13	0.445093
C100	C76	0.444969
C100	C80	0.938515
C100	C208	0.938373
C100	C240	0.399965
C100	C295	0.389214
C100	C52	0.44332
C100	C113	0.443283
C100	C24	0.407788
C100	C195	0.933368
C100	C9	0.953755
C100	C353	0.951058
C100	C121	0.999777
C100	C255	0.394757
C100	C3	0.407247
C100	C56	0.407252
C100	C32	0.421676
C100	C188	0.398168
C100	C16	0.413562
C100	C70	0.414639
C100	C67	0.934601
C100	C294	0.93259
C100	C21	0.955902
C100	C273	0.443244
C100	C72	0.942607
C100	C351	0.942388
C100	C133	0.394792
C100	C179	0.394745
C100	C45	0.404045
C100	C149	0.404042
C100	C91	0.940052
C100	C209	0.39621
C100	C206	0.936329
C100	C276	0.450632
C100	C136	0.94019
C100	C197	0.398984
C100	C155	0.394308
C100	C339	0.399267
C100	C196	0.408239
C100	C342	0.393815
C100	C183	0.446988
C100	C312	0.418551
C100	C182	0.404773
C100	C233	0.409888
C100	C224	0.398618
C100	C349	0.398541
C100	C222	0.40524
C100	C333	0.409417
C100	C245	0.414614
C100	C314	0.929841
C100	C285	0.40154
C100	C355	0.405164
C100	C241	0.399394
C100	C309	0.399292
C100	C325	0.389317
C100	C363	0.409561
C100	C311	0.446352
C100	C357	0.451308
C364	C100	0.398233
C364	C22	0.645445
C364	C320	0.645429
C364	C235	0.678118
C364	C318	0.417422
C364	C79	0.645267
C364	C148	0.671411
C364	C265	0.430026
C364	C324	0.430019
C364	C13	0.419965
C364	C76	0.419885
C364	C80	0.403225
C364	C208	0.403167
C364	C240	0.660176
C364	C295	0.59372
C364	C52	0.422416
C364	C113	0.422388
C364	C24	0.515921
C364	C195	0.413227
C364	C9	0.402873
C364	C353	0.40807
C364	C121	0.398259
C364	C255	0.96672
C364	C3	0.654687
C364	C56	0.654654
C364	C32	0.470543
C364	C188	0.999738
C364	C16	0.521831
C364	C70	0.514755
C364	C67	0.394392
C364	C294	0.393535
C364	C21	0.407326
C364	C273	0.427003
C364	C72	0.404156
C364	C351	0.404069
C364	C133	0.680323
C364	C179	0.680242
C364	C45	0.662346
C364	C149	0.662316
C364	C91	0.40771
C364	C209	0.684551
C364	C206	0.408944
C364	C276	0.432632
C364	C136	0.407766
C364	C197	0.670995
C364	C155	0.959506
C364	C339	0.682621
C364	C196	0.664056
C364	C342	0.678165
C364	C183	0.426214
C364	C312	0.452558
C364	C182	0.672011
C364	C233	0.675466
C364	C224	0.653913
C364	C349	0.653788
C364	C222	0.523398
C364	C333	0.518247
C364	C245	0.665614
C364	C314	0.399259
C364	C285	0.645449
C364	C355	0.675799
C364	C241	0.67546
C364	C309	0.675252
C364	C325	0.899614
C364	C363	0.646797
C364	C311	0.425386
C364	C357	0.426445
C22	C100	0.404979
C22	C364	0.645445
C22	C320	0.99699
C22	C235	0.656153
C22	C318	0.413923
C22	C79	0.628912
C22	C148	0.639893
C22	C265	0.421862
C22	C324	0.421862
C22	C13	0.416483
C22	C76	0.416353
C22	C80	0.402896
C22	C208	0.402846
C22	C240	0.633901
C22	C295	0.561656
C22	C52	0.417685
C22	C113	0.417666
C22	C24	0.505071
C22	C195	0.403874
C22	C9	0.409549
C22	C353	0.407274
C22	C121	0.405019
C22	C255	0.638869
C22	C3	0.974496
C22	C56	0.974291
C22	C32	0.476644
C22	C188	0.645397
C22	C16	0.511344
C22	C70	0.503079
C22	C67	0.402293
C22	C294	0.402881
C22	C21	0.406636
C22	C273	0.420372
C22	C72	0.403827
C22	C351	0.403769
C22	C133	0.646776
C22	C179	0.64671
C22	C45	0.628211
C22	C149	0.628185
C22	C91	0.404
C22	C209	0.647159
C22	C206	0.402508
C22	C276	0.424113
C22	C136	0.404052
C22	C197	0.645147
C22	C155	0.642242
C22	C339	0.655048
C22	C196	0.629457
C22	C342	0.642795
C22	C183	0.419975
C22	C312	0.454333
C22	C182	0.634097
C22	C233	0.643157
C22	C224	0.631163
C22	C349	0.631095
C22	C222	0.507966
C22	C333	0.507242
C22	C245	0.659322
C22	C314	0.404461
C22	C285	0.624336
C22	C355	0.654083
C22	C241	0.635135
C22	C309	0.63501
C22	C325	0.626335
C22	C363	0.633343
C22	C311	0.419021
C22	C357	0.42244
C320	C100	0.404923
C320	C364	0.645429
C320	C22	0.99699
C320	C235	0.65606
C320	C318	0.414088
C320	C79	0.629811
C320	C148	0.639481
C320	C265	0.422037
C320	C324	0.422037
C320	C13	0.41665
C320	C76	0.416521
C320	C80	0.403412
C320	C208	0.403363
C320	C240	0.633411
C320	C295	0.561258
C320	C52	0.417859
C320	C113	0.41784
C320	C24	0.504704
C320	C195	0.404404
C320	C9	0.409508
C320	C353	0.407232
C320	C121	0.404962
C320	C255	0.638881
C320	C3	0.973651
C320	C56	0.973446
C320	C32	0.476996
C320	C188	0.645381
C320	C16	0.510987
C320	C70	0.50272
C320	C67	0.402243
C320	C294	0.402829
C320	C21	0.406593
C320	C273	0.420545
C320	C72	0.403772
C320	C351	0.403714
C320	C133	0.646334
C320	C179	0.646267
C320	C45	0.629222
C320	C149	0.629197
C320	C91	0.404514
C320	C209	0.646691
C320	C206	0.402457
C320	C276	0.424662
C320	C136	0.404566
C320	C197	0.645359
C320	C155	0.642271
C320	C339	0.654597
C320	C196	0.629333
C320	C342	0.64234
C320	C183	0.420146
C320	C312	0.454974
C320	C182	0.63402
C320	C233	0.644208
C320	C224	0.631047
C320	C349	0.630979
C320	C222	0.5076
C320	C333	0.506878
C320	C245	0.659296
C320	C314	0.404402
C320	C285	0.624263
C320	C355	0.653641
C320	C241	0.634738
C320	C309	0.634627
C320	C325	0.626339
C320	C363	0.633208
C320	C311	0.419189
C320	C357	0.422626
C235	C100	0.411829
C235	C364	0.678118
C235	C22	0.656153
C235	C320	0.65606
C235	C318	0.410115
C235	C79	0.666571
C235	C148	0.662784
C235	C265	0.42631
C235	C324	0.426317
C235	C13	0.420968
C235	C76	0.420836
C235	C80	0.411825
C235	C208	0.411764
C235	C240	0.673572
C235	C295	0.582679
C235	C52	0.422706
C235	C113	0.422676
C235	C24	0.527899
C235	C195	0.40783
C235	C9	0.418088
C235	C353	0.416052
C235	C121	0.411865
C235	C255	0.669032
C235	C3	0.665758
C235	C56	0.66571
C235	C32	0.476978
C235	C188	0.67805
C235	C16	0.536536
C235	C70	0.526795
C235	C67	0.408616
C235	C294	0.408958
C235	C21	0.416118
C235	C273	0.423081
C235	C72	0.411654
C235	C351	0.411593
C235	C133	0.670926
C235	C179	0.670858
C235	C45	0.682918
C235	C149	0.682901
C235	C91	0.407035
C235	C209	0.674273
C235	C206	0.412886
C235	C276	0.428796
C235	C136	0.40709
C235	C197	0.685162
C235	C155	0.67713
C235	C339	0.672079
C235	C196	0.685997
C235	C342	0.66779
C235	C183	0.42648
C235	C312	0.463365
C235	C182	0.695127
C235	C233	0.698915
C235	C224	0.67224
C235	C349	0.672148
C235	C222	0.527726
C235	C333	0.530288
C235	C245	0.701681
C235	C314	0.407725
C235	C285	0.664263
C235	C355	0.68027
C235	C241	0.669343
C235	C309	0.669117
C235	C325	0.664933
C235	C363	0.671012
C235	C311	0.425435
C235	C357	0.424851
C318	C100	0.43401
C318	C364	0.417422
C318	C22	0.413923
C318	C320	0.414088
C318	C235	0.410115
C318	C79	0.416957
C318	C148	0.413661
C318	C265	0.874103
C318	C324	0.874065
C318	C13	0.951129
C318	C76	0.951402
C318	C80	0.438781
C318	C208	0.438746
C318	C240	0.414696
C318	C295	0.437316
C318	C52	0.89268
C318	C113	0.89266
C318	C24	0.42877
C318	C195	0.437962
C318	C9	0.432706
C318	C353	0.433766
C318	C121	0.434035
C318	C255	0.419881
C318	C3	0.416485
C318	C56	0.416471
C318	C32	0.445776
C318	C188	0.417376
C318	C16	0.432508
C318	C70	0.435913
C318	C67	0.436913
C318	C294	0.436232
C318	C21	0.433774
C318	C273	0.879704
C318	C72	0.434583
C318	C351	0.43453
C318	C133	0.419304
C318	C179	0.419251
C318	C45	0.42253
C318	C149	0.422519
C318	C91	0.437173
C318	C209	0.412837
C318	C206	0.434955
C318	C276	0.876673
C318	C136	0.437226
C318	C197	0.413209
C318	C155	0.418171
C318	C339	0.413696
C318	C196	0.412197
C318	C342	0.417777
C318	C183	0.885499
C318	C312	0.437051
C318	C182	0.41088
C318	C233	0.417772
C318	C224	0.410828
C318	C349	0.410767
C318	C222	0.432812
C318	C333	0.430537
C318	C245	0.417846
C318	C314	0.427089
C318	C285	0.420775
C318	C355	0.407831
C318	C241	0.415763
C318	C309	0.415669
C318	C325	0.412539
C318	C363	0.415124
C318	C311	0.877636
C318	C357	0.842881
C79	C100	0.403214
C79	C364	0.645267
C79	C22	0.628912
C79	C320	0.629811
C79	C235	0.666571
C79	C318	0.416957
C79	C148	0.63699
C79	C265	0.423788
C79	C324	0.423788
C79	C13	0.423292
C79	C76	0.423178
C79	C80	0.407902
C79	C208	0.40784
C79	C240	0.637836
C79	C295	0.555759
C79	C52	0.427048
C79	C113	0.427015
C79	C24	0.528811
C79	C195	0.40005
C79	C9	0.405509
C79	C353	0.40458
C79	C121	0.403239
C79	C255	0.653347
C79	C3	0.637131
C79	C56	0.637074
C79	C32	0.470334
C79	C188	0.645215
C79	C16	0.530285
C79	C70	0.514366
C79	C67	0.406921
C79	C294	0.407239
C79	C21	0.404701
C79	C273	0.421143
C79	C72	0.403145
C79	C351	0.403064
C79	C133	0.643293
C79	C179	0.643215
C79	C45	0.650751
C79	C149	0.650746
C79	C91	0.39823
C79	C209	0.635727
C79	C206	0.403228
C79	C276	0.425511
C79	C136	0.398276
C79	C197	0.6401
C79	C155	0.662526
C79	C339	0.634905
C79	C196	0.644588
C79	C342	0.642547
C79	C183	0.430874
C79	C312	0.452509
C79	C182	0.651272
C79	C233	0.643302
C79	C224	0.653114
C79	C349	0.65301
C79	C222	0.524638
C79	C333	0.53073
C79	C245	0.650558
C79	C314	0.398268
C79	C285	0.939683
C79	C355	0.651723
C79	C241	0.654499
C79	C309	0.654321
C79	C325	0.640085
C79	C363	0.923682
C79	C311	0.427688
C79	C357	0.424967
C148	C100	0.392454
C148	C364	0.671411
C148	C22	0.639893
C148	C320	0.639481
C148	C235	0.662784
C148	C318	0.413661
C148	C79	0.63699
C148	C265	0.423126
C148	C324	0.423127
C148	C13	0.415195
C148	C76	0.415083
C148	C80	0.392097
C148	C208	0.392029
C148	C240	0.644022
C148	C295	0.723948
C148	C52	0.416432
C148	C113	0.416407
C148	C24	0.506989
C148	C195	0.39687
C148	C9	0.395875
C148	C353	0.396602
C148	C121	0.392478
C148	C255	0.662987
C148	C3	0.639794
C148	C56	0.639714
C148	C32	0.466851
C148	C188	0.671383
C148	C16	0.511581
C148	C70	0.512785
C148	C67	0.389589
C148	C294	0.389905
C148	C21	0.39629
C148	C273	0.421136
C148	C72	0.397119
C148	C351	0.397026
C148	C133	0.666918
C148	C179	0.666838
C148	C45	0.636466
C148	C149	0.636441
C148	C91	0.393396
C148	C209	0.670921
C148	C206	0.400186
C148	C276	0.424328
C148	C136	0.393447
C148	C197	0.661032
C148	C155	0.665034
C148	C339	0.676153
C148	C196	0.649801
C148	C342	0.66466
C148	C183	0.419348
C148	C312	0.451033
C148	C182	0.654077
C148	C233	0.645414
C148	C224	0.650618
C148	C349	0.650501
C148	C222	0.512416
C148	C333	0.508802
C148	C245	0.65713
C148	C314	0.39501
C148	C285	0.630874
C148	C355	0.917726
C148	C241	0.894033
C148	C309	0.893752
C148	C325	0.647076
C148	C363	0.63701
C148	C311	0.41865
C148	C357	0.426613
C265	C100	0.446544
C265	C364	0.430026
C265	C22	0.421862
C265	C320	0.422037
C265	C235	0.42631
C265	C318	0.874103
C265	C79	0.423788
C265	C148	0.423126
C265	C324	0.999942
C265	C13	0.882524
C265	C76	0.882131
C265	C80	0.447529
C265	C208	0.447493
C265	C240	0.422277
C265	C295	0.477224
C265	C52	0.942061
C265	C113	0.942086
C265	C24	0.434691
C265	C195	0.452577
C265	C9	0.451275
C265	C353	0.45232
C265	C121	0.446569
C265	C255	0.422312
C265	C3	0.426547
C265	C56	0.426533
C265	C32	0.453946
C265	C188	0.429985
C265	C16	0.436757
C265	C70	0.443624
C265	C67	0.442844
C265	C294	0.442055
C265	C21	0.452558
C265	C273	0.971795
C265	C72	0.453426
C265	C351	0.453368
C265	C133	0.418907
C265	C179	0.418862
C265	C45	0.422163
C265	C149	0.422151
C265	C91	0.446843
C265	C209	0.422103
C265	C206	0.453691
C265	C276	0.967029
C265	C136	0.446898
C265	C197	0.423128
C265	C155	0.42077
C265	C339	0.421354
C265	C196	0.420792
C265	C342	0.418557
C265	C183	0.955973
C265	C312	0.443073
C265	C182	0.426565
C265	C233	0.42663
C265	C224	0.427019
C265	C349	0.426941
C265	C222	0.432209
C265	C333	0.436397
C265	C245	0.429797
C265	C314	0.443451
C265	C285	0.422135
C265	C355	0.421456
C265	C241	0.420559
C265	C309	0.420464
C265	C325	0.418056
C265	C363	0.422447
C265	C311	0.95371
C265	C357	0.909747
C324	C100	0.446544
C324	C364	0.430019
C324	C22	0.421862
C324	C320	0.422037
C324	C235	0.426317
C324	C318	0.874065
C324	C79	0.423788
C324	C148	0.423127
C324	C265	0.999942
C324	C13	0.882486
C324	C76	0.882094
C324	C80	0.44753
C324	C208	0.447494
C324	C240	0.422277
C324	C295	0.477225
C324	C52	0.942038
C324	C113	0.942046
C324	C24	0.434698
C324	C195	0.452578
C324	C9	0.451276
C324	C353	0.45232
C324	C121	0.44657
C324	C255	0.422305
C324	C3	0.426548
C324	C56	0.426534
C324	C32	0.453948
C324	C188	0.429978
C324	C16	0.436764
C324	C70	0.443631
C324	C67	0.442845
C324	C294	0.442056
C324	C21	0.452559
C324	C273	0.971771
C324	C72	0.453426
C324	C351	0.453369
C324	C133	0.418907
C324	C179	0.418862
C324	C45	0.422159
C324	C149	0.422148
C324	C91	0.446844
C324	C209	0.422104
C324	C206	0.453692
C324	C276	0.967005
C324	C136	0.446899
C324	C197	0.423129
C324	C155	0.42077
C324	C339	0.421355
C324	C196	0.420789
C324	C342	0.418557
C324	C183	0.955949
C324	C312	0.44308
C324	C182	0.426561
C324	C233	0.426626
C324	C224	0.427019
C324	C349	0.426942
C324	C222	0.432215
C324	C333	0.436403
C324	C245	0.429797
C324	C314	0.443452
C324	C285	0.422136
C324	C355	0.421456
C324	C241	0.42056
C324	C309	0.420465
C324	C325	0.418052
C324	C363	0.422448
C324	C311	0.953687
C324	C357	0.909724
C13	C100	0.445093
C13	C364	0.419965
C13	C22	0.416483
C13	C320	0.41665
C13	C235	0.420968
C13	C318	0.951129
C13	C79	0.423292
C13	C148	0.415195
C13	C265	0.882524
C13	C324	0.882486
C13	C76	0.999526
C13	C80	0.450283
C13	C208	0.450247
C13	C240	0.41613
C13	C295	0.446507
C13	C52	0.897703
C13	C113	0.897663
C13	C24	0.436668
C13	C195	0.441219
C13	C9	0.443492
C13	C353	0.444529
C13	C121	0.445118
C13	C255	0.422831
C13	C3	0.419492
C13	C56	0.419478
C13	C32	0.446663
C13	C188	0.419919
C13	C16	0.44135
C13	C70	0.441665
C13	C67	0.447669
C13	C294	0.446897
C13	C21	0.445025
C13	C273	0.87731
C13	C72	0.442522
C13	C351	0.442459
C13	C133	0.420969
C13	C179	0.420916
C13	C45	0.435156
C13	C149	0.435144
C13	C91	0.444309
C13	C209	0.415256
C13	C206	0.442284
C13	C276	0.886565
C13	C136	0.444362
C13	C197	0.416354
C13	C155	0.419997
C13	C339	0.41621
C13	C196	0.421228
C13	C342	0.419992
C13	C183	0.905306
C13	C312	0.444518
C13	C182	0.420025
C13	C233	0.429352
C13	C224	0.419228
C13	C349	0.419166
C13	C222	0.434356
C13	C333	0.438791
C13	C245	0.42704
C13	C314	0.437965
C13	C285	0.42829
C13	C355	0.418554
C13	C241	0.423982
C13	C309	0.423886
C13	C325	0.418169
C13	C363	0.422078
C13	C311	0.898784
C13	C357	0.848498
C76	C100	0.444969
C76	C364	0.419885
C76	C22	0.416353
C76	C320	0.416521
C76	C235	0.420836
C76	C318	0.951402
C76	C79	0.423178
C76	C148	0.415083
C76	C265	0.882131
C76	C324	0.882094
C76	C13	0.999526
C76	C80	0.45014
C76	C208	0.450104
C76	C240	0.416354
C76	C295	0.446695
C76	C52	0.897313
C76	C113	0.897258
C76	C24	0.436811
C76	C195	0.441418
C76	C9	0.443349
C76	C353	0.444386
C76	C121	0.444995
C76	C255	0.422691
C76	C3	0.41936
C76	C56	0.419346
C76	C32	0.446529
C76	C188	0.419839
C76	C16	0.44149
C76	C70	0.44181
C76	C67	0.447545
C76	C294	0.446773
C76	C21	0.444901
C76	C273	0.876923
C76	C72	0.442399
C76	C351	0.442335
C76	C133	0.420838
C76	C179	0.420785
C76	C45	0.435016
C76	C149	0.435005
C76	C91	0.444284
C76	C209	0.415127
C76	C206	0.442142
C76	C276	0.886169
C76	C136	0.444338
C76	C197	0.416225
C76	C155	0.419882
C76	C339	0.416081
C76	C196	0.421093
C76	C342	0.419862
C76	C183	0.904904
C76	C312	0.444704
C76	C182	0.41989
C76	C233	0.429213
C76	C224	0.419362
C76	C349	0.4193
C76	C222	0.43451
C76	C333	0.438935
C76	C245	0.427185
C76	C314	0.437844
C76	C285	0.428218
C76	C355	0.418424
C76	C241	0.423911
C76	C309	0.423815
C76	C325	0.418093
C76	C363	0.421946
C76	C311	0.898385
C76	C357	0.848757
C80	C100	0.938515
C80	C364	0.403225
C80	C22	0.402896
C80	C320	0.403412
C80	C235	0.411825
C80	C318	0.438781
C80	C79	0.407902
C80	C148	0.392097
C80	C265	0.447529
C80	C324	0.44753
C80	C13	0.450283
C80	C76	0.45014
C80	C208	0.999828
C80	C240	0.399375
C80	C295	0.385704
C80	C52	0.455899
C80	C113	0.455849
C80	C24	0.416093
C80	C195	0.946745
C80	C9	0.955403
C80	C353	0.962148
C80	C121	0.93858
C80	C255	0.40837
C80	C3	0.407314
C80	C56	0.407314
C80	C32	0.42136
C80	C188	0.403158
C80	C16	0.42312
C80	C70	0.410109
C80	C67	0.944759
C80	C294	0.943797
C80	C21	0.960687
C80	C273	0.445641
C80	C72	0.942919
C80	C351	0.94266
C80	C133	0.40801
C80	C179	0.40796
C80	C45	0.407648
C80	C149	0.407646
C80	C91	0.939069
C80	C209	0.400757
C80	C206	0.946967
C80	C276	0.45202
C80	C136	0.939207
C80	C197	0.402164
C80	C155	0.401432
C80	C339	0.400591
C80	C196	0.401183
C80	C342	0.406169
C80	C183	0.458297
C80	C312	0.412222
C80	C182	0.40469
C80	C233	0.403085
C80	C224	0.398083
C80	C349	0.398006
C80	C222	0.413961
C80	C333	0.418155
C80	C245	0.411823
C80	C314	0.933941
C80	C285	0.408788
C80	C355	0.402803
C80	C241	0.408726
C80	C309	0.408626
C80	C325	0.396474
C80	C363	0.4037
C80	C311	0.457709
C80	C357	0.445569
C208	C100	0.938373
C208	C364	0.403167
C208	C22	0.402846
C208	C320	0.403363
C208	C235	0.411764
C208	C318	0.438746
C208	C79	0.40784
C208	C148	0.392029
C208	C265	0.447493
C208	C324	0.447494
C208	C13	0.450247
C208	C76	0.450104
C208	C80	0.999828
C208	C240	0.399316
C208	C295	0.385659
C208	C52	0.455863
C208	C113	0.455813
C208	C24	0.416022
C208	C195	0.9466
C208	C9	0.955256
C208	C353	0.962001
C208	C121	0.938437
C208	C255	0.408311
C208	C3	0.407264
C208	C56	0.407263
C208	C32	0.421304
C208	C188	0.4031
C208	C16	0.423048
C208	C70	0.410039
C208	C67	0.944616
C208	C294	0.943654
C208	C21	0.96054
C208	C273	0.445604
C208	C72	0.942775
C208	C351	0.942516
C208	C133	0.407961
C208	C179	0.407911
C208	C45	0.40759
C208	C149	0.407588
C208	C91	0.938925
C208	C209	0.400708
C208	C206	0.946843
C208	C276	0.451983
C208	C136	0.939064
C208	C197	0.402106
C208	C155	0.401374
C208	C339	0.400542
C208	C196	0.401136
C208	C342	0.40612
C208	C183	0.45826
C208	C312	0.412177
C208	C182	0.404642
C208	C233	0.403036
C208	C224	0.398024
C208	C349	0.397946
C208	C222	0.41389
C208	C333	0.418084
C208	C245	0.411752
C208	C314	0.9338
C208	C285	0.408726
C208	C355	0.402733
C208	C241	0.408656
C208	C309	0.408547
C208	C325	0.396418
C208	C363	0.403638
C208	C311	0.457672
C208	C357	0.445531
C240	C100	0.399965
C240	C364	0.660176
C240	C22	0.633901
C240	C320	0.633411
C240	C235	0.673572
C240	C318	0.414696
C240	C79	0.637836
C240	C148	0.644022
C240	C265	0.422277
C240	C324	0.422277
C240	C13	0.41613
C240	C76	0.416354
C240	C80	0.399375
C240	C208	0.399316
C240	C295	0.572923
C240	C52	0.417218
C240	C113	0.417201
C240	C24	0.513953
C240	C195	0.406761
C240	C9	0.404847
C240	C353	0.403478
C240	C121	0.4
C240	C255	0.646151
C240	C3	0.642881
C240	C56	0.642801
C240	C32	0.471385
C240	C188	0.660114
C240	C16	0.520088
C240	C70	0.510376
C240	C67	0.39716
C240	C294	0.396277
C240	C21	0.403337
C240	C273	0.42277
C240	C72	0.402686
C240	C351	0.402622
C240	C133	0.659471
C240	C179	0.659404
C240	C45	0.643411
C240	C149	0.643396
C240	C91	0.40197
C240	C209	0.663898
C240	C206	0.404076
C240	C276	0.425475
C240	C136	0.402017
C240	C197	0.66474
C240	C155	0.649827
C240	C339	0.66273
C240	C196	0.648594
C240	C342	0.65841
C240	C183	0.419048
C240	C312	0.450836
C240	C182	0.658623
C240	C233	0.657099
C240	C224	0.65082
C240	C349	0.650725
C240	C222	0.517238
C240	C333	0.516215
C240	C245	0.660594
C240	C314	0.395369
C240	C285	0.636059
C240	C355	0.653878
C240	C241	0.652966
C240	C309	0.652775
C240	C325	0.637329
C240	C363	0.63845
C240	C311	0.417982
C240	C357	0.419611
C295	C100	0.389214
C295	C364	0.59372
C295	C22	0.561656
C295	C320	0.561258
C295	C235	0.582679
C295	C318	0.437316
C295	C79	0.555759
C295	C148	0.723948
C295	C265	0.477224
C295	C324	0.477225
C295	C13	0.446507
C295	C76	0.446695
C295	C80	0.385704
C295	C208	0.385659
C295	C240	0.572923
C295	C52	0.470254
C295	C113	0.470226
C295	C24	0.475299
C295	C195	0.386027
C295	C9	0.390805
C295	C353	0.389483
C295	C121	0.389238
C295	C255	0.581991
C295	C3	0.5657
C295	C56	0.565624
C295	C32	0.440208
C295	C188	0.593693
C295	C16	0.480045
C295	C70	0.475533
C295	C67	0.388761
C295	C294	0.388024
C295	C21	0.389613
C295	C273	0.473961
C295	C72	0.385896
C295	C351	0.385832
C295	C133	0.579438
C295	C179	0.579382
C295	C45	0.570238
C295	C149	0.570212
C295	C91	0.385301
C295	C209	0.583557
C295	C206	0.387243
C295	C276	0.477647
C295	C136	0.385334
C295	C197	0.584345
C295	C155	0.584952
C295	C339	0.584611
C295	C196	0.577178
C295	C342	0.581606
C295	C183	0.474118
C295	C312	0.432128
C295	C182	0.58254
C295	C233	0.581316
C295	C224	0.567033
C295	C349	0.566909
C295	C222	0.475013
C295	C333	0.47733
C295	C245	0.58499
C295	C314	0.384821
C295	C285	0.559689
C295	C355	0.740403
C295	C241	0.74206
C295	C309	0.741795
C295	C325	0.579649
C295	C363	0.563184
C295	C311	0.473538
C295	C357	0.473643
C52	C100	0.44332
C52	C364	0.422416
C52	C22	0.417685
C52	C320	0.417859
C52	C235	0.422706
C52	C318	0.89268
C52	C79	0.427048
C52	C148	0.416432
C52	C265	0.942061
C52	C324	0.942038
C52	C13	0.897703
C52	C76	0.897313
C52	C80	0.455899
C52	C208	0.455863
C52	C240	0.417218
C52	C295	0.470254
C52	C113	0.999635
C52	C24	0.438714
C52	C195	0.444925
C52	C9	0.447708
C52	C353	0.448746
C52	C121	0.443345
C52	C255	0.425475
C52	C3	0.421554
C52	C56	0.42154
C52	C32	0.446078
C52	C188	0.422376
C52	C16	0.443346
C52	C70	0.439794
C52	C67	0.450709
C52	C294	0.449936
C52	C21	0.449321
C52	C273	0.94579
C52	C72	0.446978
C52	C351	0.446916
C52	C133	0.423594
C52	C179	0.42354
C52	C45	0.431064
C52	C149	0.431052
C52	C91	0.443207
C52	C209	0.417171
C52	C206	0.446706
C52	C276	0.944791
C52	C136	0.443261
C52	C197	0.419138
C52	C155	0.423376
C52	C339	0.417089
C52	C196	0.418096
C52	C342	0.422634
C52	C183	0.97006
C52	C312	0.43374
C52	C182	0.423152
C52	C233	0.423993
C52	C224	0.422229
C52	C349	0.422161
C52	C222	0.43615
C52	C333	0.440914
C52	C245	0.426981
C52	C314	0.440619
C52	C285	0.430313
C52	C355	0.418456
C52	C241	0.42651
C52	C309	0.426406
C52	C325	0.420592
C52	C363	0.419484
C52	C311	0.960968
C52	C357	0.889983
C113	C100	0.443283
C113	C364	0.422388
C113	C22	0.417666
C113	C320	0.41784
C113	C235	0.422676
C113	C318	0.89266
C113	C79	0.427015
C113	C148	0.416407
C113	C265	0.942086
C113	C324	0.942046
C113	C13	0.897663
C113	C76	0.897258
C113	C80	0.455849
C113	C208	0.455813
C113	C240	0.417201
C113	C295	0.470226
C113	C52	0.999635
C113	C24	0.438685
C113	C195	0.444909
C113	C9	0.447679
C113	C353	0.448718
C113	C121	0.443308
C113	C255	0.425435
C113	C3	0.421533
C113	C56	0.42152
C113	C32	0.446083
C113	C188	0.422348
C113	C16	0.443328
C113	C70	0.439788
C113	C67	0.450666
C113	C294	0.449894
C113	C21	0.449284
C113	C273	0.945767
C113	C72	0.446952
C113	C351	0.446891
C113	C133	0.423572
C113	C179	0.423518
C113	C45	0.431028
C113	C149	0.431017
C113	C91	0.44317
C113	C209	0.417161
C113	C206	0.446689
C113	C276	0.944773
C113	C136	0.443224
C113	C197	0.419117
C113	C155	0.42333
C113	C339	0.417079
C113	C196	0.418062
C113	C342	0.422623
C113	C183	0.969993
C113	C312	0.433724
C113	C182	0.42312
C113	C233	0.423969
C113	C224	0.422191
C113	C349	0.422123
C113	C222	0.436122
C113	C333	0.440885
C113	C245	0.426934
C113	C314	0.440573
C113	C285	0.430267
C113	C355	0.418419
C113	C241	0.426481
C113	C309	0.426377
C113	C325	0.42055
C113	C363	0.419451
C113	C311	0.960911
C113	C357	0.889978
C24	C100	0.407788
C24	C364	0.515921
C24	C22	0.505071
C24	C320	0.504704
C24	C235	0.527899
C24	C318	0.42877
C24	C79	0.528811
C24	C148	0.506989
C24	C265	0.434691
C24	C324	0.434698
C24	C13	0.436668
C24	C76	0.436811
C24	C80	0.416093
C24	C208	0.416022
C24	C240	0.513953
C24	C295	0.475299
C24	C52	0.438714
C24	C113	0.438685
C24	C195	0.41091
C24	C9	0.413991
C24	C353	0.411992
C24	C121	0.407815
C24	C255	0.518138
C24	C3	0.510723
C24	C56	0.51072
C24	C32	0.440769
C24	C188	0.515867
C24	C16	0.950245
C24	C70	0.913877
C24	C67	0.414603
C24	C294	0.414953
C24	C21	0.41185
C24	C273	0.432023
C24	C72	0.410417
C24	C351	0.410339
C24	C133	0.525238
C24	C179	0.525183
C24	C45	0.512998
C24	C149	0.512994
C24	C91	0.407211
C24	C209	0.516888
C24	C206	0.411405
C24	C276	0.436759
C24	C136	0.407255
C24	C197	0.508134
C24	C155	0.524613
C24	C339	0.51331
C24	C196	0.515068
C24	C342	0.525832
C24	C183	0.44202
C24	C312	0.438783
C24	C182	0.521466
C24	C233	0.512885
C24	C224	0.512892
C24	C349	0.512805
C24	C222	0.974197
C24	C333	0.988931
C24	C245	0.527984
C24	C314	0.403824
C24	C285	0.524086
C24	C355	0.518091
C24	C241	0.528018
C24	C309	0.527918
C24	C325	0.512725
C24	C363	0.514641
C24	C311	0.440017
C24	C357	0.435512
C195	C100	0.933368
C195	C364	0.413227
C195	C22	0.403874
C195	C320	0.404404
C195	C235	0.40783
C195	C318	0.437962
C195	C79	0.40005
C195	C148	0.39687
C195	C265	0.452577
C195	C324	0.452578
C195	C13	0.441219
C195	C76	0.441418
C195	C80	0.946745
C195	C208	0.9466
C195	C240	0.406761
C195	C295	0.386027
C195	C52	0.444925
C195	C113	0.444909
C195	C24	0.41091
C195	C9	0.961193
C195	C353	0.968261
C195	C121	0.933432
C195	C255	0.405902
C195	C3	0.408542
C195	C56	0.408541
C195	C32	0.425297
C195	C188	0.413159
C195	C16	0.414411
C195	C70	0.411406
C195	C67	0.922591
C195	C294	0.921548
C195	C21	0.956048
C195	C273	0.449194
C195	C72	0.948776
C195	C351	0.948502
C195	C133	0.402311
C195	C179	0.40226
C195	C45	0.392888
C195	C149	0.392885
C195	C91	0.954759
C195	C209	0.404255
C195	C206	0.963487
C195	C276	0.456375
C195	C136	0.954864
C195	C197	0.404127
C195	C155	0.400537
C195	C339	0.403712
C195	C196	0.397446
C195	C342	0.401363
C195	C183	0.448864
C195	C312	0.416401
C195	C182	0.401139
C195	C233	0.399051
C195	C224	0.3983
C195	C349	0.398222
C195	C222	0.414919
C195	C333	0.412451
C195	C245	0.409731
C195	C314	0.929575
C195	C285	0.39993
C195	C355	0.398379
C195	C241	0.399462
C195	C309	0.399367
C195	C325	0.394371
C195	C363	0.39973
C195	C311	0.448036
C195	C357	0.451067
C9	C100	0.953755
C9	C364	0.402873
C9	C22	0.409549
C9	C320	0.409508
C9	C235	0.418088
C9	C318	0.432706
C9	C79	0.405509
C9	C148	0.395875
C9	C265	0.451275
C9	C324	0.451276
C9	C13	0.443492
C9	C76	0.443349
C9	C80	0.955403
C9	C208	0.955256
C9	C240	0.404847
C9	C295	0.390805
C9	C52	0.447708
C9	C113	0.447679
C9	C24	0.413991
C9	C195	0.961193
C9	C353	0.991822
C9	C121	0.953822
C9	C255	0.399677
C9	C3	0.414248
C9	C56	0.414247
C9	C32	0.427725
C9	C188	0.402807
C9	C16	0.419927
C9	C70	0.413163
C9	C67	0.944432
C9	C294	0.946298
C9	C21	0.967296
C9	C273	0.44789
C9	C72	0.958261
C9	C351	0.958042
C9	C133	0.39851
C9	C179	0.39847
C9	C45	0.400758
C9	C149	0.400756
C9	C91	0.942713
C9	C209	0.400234
C9	C206	0.964382
C9	C276	0.455478
C9	C136	0.942853
C9	C197	0.40204
C9	C155	0.400922
C9	C339	0.400316
C9	C196	0.405937
C9	C342	0.397628
C9	C183	0.451473
C9	C312	0.417878
C9	C182	0.410229
C9	C233	0.409036
C9	C224	0.401715
C9	C349	0.401637
C9	C222	0.411736
C9	C333	0.415645
C9	C245	0.418237
C9	C314	0.940556
C9	C285	0.404216
C9	C355	0.409441
C9	C241	0.40411
C9	C309	0.404002
C9	C325	0.39395
C9	C363	0.408496
C9	C311	0.450697
C9	C357	0.449527
C353	C100	0.951058
C353	C364	0.40807
C353	C22	0.407274
C353	C320	0.407232
C353	C235	0.416052
C353	C318	0.433766
C353	C79	0.40458
C353	C148	0.396602
C353	C265	0.45232
C353	C324	0.45232
C353	C13	0.444529
C353	C76	0.444386
C353	C80	0.962148
C353	C208	0.962001
C353	C240	0.403478
C353	C295	0.389483
C353	C52	0.448746
C353	C113	0.448718
C353	C24	0.411992
C353	C195	0.968261
C353	C9	0.991822
C353	C121	0.951124
C353	C255	0.404828
C353	C3	0.411922
C353	C56	0.411922
C353	C32	0.42564
C353	C188	0.408003
C353	C16	0.417877
C353	C70	0.413628
C353	C67	0.940071
C353	C294	0.93902
C353	C21	0.974278
C353	C273	0.448925
C353	C72	0.960356
C353	C351	0.960108
C353	C133	0.403685
C353	C179	0.403645
C353	C45	0.400417
C353	C149	0.400414
C353	C91	0.949478
C353	C209	0.405405
C353	C206	0.971436
C353	C276	0.456541
C353	C136	0.949619
C353	C197	0.405628
C353	C155	0.399011
C353	C339	0.405464
C353	C196	0.404958
C353	C342	0.402725
C353	C183	0.452507
C353	C312	0.416209
C353	C182	0.408699
C353	C233	0.406747
C353	C224	0.402299
C353	C349	0.40222
C353	C222	0.40973
C353	C333	0.413629
C353	C245	0.415884
C353	C314	0.94715
C353	C285	0.403291
C353	C355	0.407465
C353	C241	0.402347
C353	C309	0.402262
C353	C325	0.393001
C353	C363	0.407393
C353	C311	0.451734
C353	C357	0.450055
C121	C100	0.999777
C121	C364	0.398259
C121	C22	0.405019
C121	C320	0.404962
C121	C235	0.411865
C121	C318	0.434035
C121	C79	0.403239
C121	C148	0.392478
C121	C265	0.446569
C121	C324	0.44657
C121	C13	0.445118
C121	C76	0.444995
C121	C80	0.93858
C121	C208	0.938437
C121	C240	0.4
C121	C295	0.389238
C121	C52	0.443345
C121	C113	0.443308
C121	C24	0.407815
C121	C195	0.933432
C121	C9	0.953822
C121	C353	0.951124
C121	C255	0.394773
C121	C3	0.407287
C121	C56	0.407291
C121	C32	0.421714
C121	C188	0.398194
C121	C16	0.413589
C121	C70	0.414667
C121	C67	0.934664
C121	C294	0.932654
C121	C21	0.955947
C121	C273	0.443269
C121	C72	0.942672
C121	C351	0.942453
C121	C133	0.394818
C121	C179	0.394771
C121	C45	0.404071
C121	C149	0.404069
C121	C91	0.940116
C121	C209	0.396236
C121	C206	0.936373
C121	C276	0.450658
C121	C136	0.940255
C121	C197	0.39901
C121	C155	0.394334
C121	C339	0.399293
C121	C196	0.408266
C121	C342	0.393841
C121	C183	0.447013
C121	C312	0.418599
C121	C182	0.4048
C121	C233	0.409916
C121	C224	0.398636
C121	C349	0.398559
C121	C222	0.405267
C121	C333	0.409444
C121	C245	0.414642
C121	C314	0.929904
C121	C285	0.401562
C121	C355	0.405187
C121	C241	0.399418
C121	C309	0.399316
C121	C325	0.389342
C121	C363	0.409589
C121	C311	0.446377
C121	C357	0.451334
C255	C100	0.394757
C255	C364	0.96672
C255	C22	0.638869
C255	C320	0.638881
C255	C235	0.669032
C255	C318	0.419881
C255	C79	0.653347
C255	C148	0.662987
C255	C265	0.422312
C255	C324	0.422305
C255	C13	0.422831
C255	C76	0.422691
C255	C80	0.40837
C255	C208	0.408311
C255	C240	0.646151
C255	C295	0.581991
C255	C52	0.425475
C255	C113	0.425435
C255	C24	0.518138
C255	C195	0.405902
C255	C9	0.399677
C255	C353	0.404828
C255	C121	0.394773
C255	C3	0.647809
C255	C56	0.647776
C255	C32	0.466767
C255	C188	0.966637
C255	C16	0.524168
C255	C70	0.506511
C255	C67	0.401236
C255	C294	0.400389
C255	C21	0.403666
C255	C273	0.420011
C255	C72	0.401105
C255	C351	0.401018
C255	C133	0.684941
C255	C179	0.68486
C255	C45	0.669744
C255	C149	0.669714
C255	C91	0.401102
C255	C209	0.676507
C255	C206	0.405139
C255	C276	0.424796
C255	C136	0.401157
C255	C197	0.663613
C255	C155	0.965833
C255	C339	0.675864
C255	C196	0.655769
C255	C342	0.682168
C255	C183	0.428365
C255	C312	0.44584
C255	C182	0.663424
C255	C233	0.668522
C255	C224	0.642123
C255	C349	0.641999
C255	C222	0.52598
C255	C333	0.52094
C255	C245	0.65288
C255	C314	0.395743
C255	C285	0.646361
C255	C355	0.668306
C255	C241	0.673748
C255	C309	0.673541
C255	C325	0.894068
C255	C363	0.640196
C255	C311	0.426264
C255	C357	0.419364
C3	C100	0.407247
C3	C364	0.654687
C3	C22	0.974496
C3	C320	0.973651
C3	C235	0.665758
C3	C318	0.416485
C3	C79	0.637131
C3	C148	0.639794
C3	C265	0.426547
C3	C324	0.426548
C3	C13	0.419492
C3	C76	0.41936
C3	C80	0.407314
C3	C208	0.407264
C3	C240	0.642881
C3	C295	0.5657
C3	C52	0.421554
C3	C113	0.421533
C3	C24	0.510723
C3	C195	0.408542
C3	C9	0.414248
C3	C353	0.411922
C3	C121	0.407287
C3	C255	0.647809
C3	C56	0.999569
C3	C32	0.482491
C3	C188	0.654638
C3	C16	0.517466
C3	C70	0.507885
C3	C67	0.404399
C3	C294	0.404979
C3	C21	0.411302
C3	C273	0.424996
C3	C72	0.407883
C3	C351	0.407824
C3	C133	0.655675
C3	C179	0.655607
C3	C45	0.634429
C3	C149	0.6344
C3	C91	0.406941
C3	C209	0.656459
C3	C206	0.407123
C3	C276	0.42886
C3	C136	0.406986
C3	C197	0.650581
C3	C155	0.650944
C3	C339	0.655874
C3	C196	0.635415
C3	C342	0.651595
C3	C183	0.424513
C3	C312	0.457691
C3	C182	0.643064
C3	C233	0.649614
C3	C224	0.632108
C3	C349	0.632039
C3	C222	0.514035
C3	C333	0.513067
C3	C245	0.660405
C3	C314	0.403246
C3	C285	0.632923
C3	C355	0.653856
C3	C241	0.643552
C3	C309	0.643409
C3	C325	0.634291
C3	C363	0.640008
C3	C311	0.423522
C3	C357	0.425393
C56	C100	0.407252
C56	C364	0.654654
C56	C22	0.974291
C56	C320	0.973446
C56	C235	0.66571
C56	C318	0.416471
C56	C79	0.637074
C56	C148	0.639714
C56	C265	0.426533
C56	C324	0.426534
C56	C13	0.419478
C56	C76	0.419346
C56	C80	0.407314
C56	C208	0.407263
C56	C240	0.642801
C56	C295	0.565624
C56	C52	0.42154
C56	C113	0.42152
C56	C24	0.51072
C56	C195	0.408541
C56	C9	0.414247
C56	C353	0.411922
C56	C121	0.407291
C56	C255	0.647776
C56	C3	0.999569
C56	C32	0.482473
C56	C188	0.654605
C56	C16	0.517463
C56	C70	0.507882
C56	C67	0.404398
C56	C294	0.404978
C56	C21	0.411302
C56	C273	0.424983
C56	C72	0.407882
C56	C351	0.407823
C56	C133	0.65561
C56	C179	0.655542
C56	C45	0.634383
C56	C149	0.634354
C56	C91	0.40694
C56	C209	0.656392
C56	C206	0.407127
C56	C276	0.428846
C56	C136	0.406985
C56	C197	0.650578
C56	C155	0.650911
C56	C339	0.655808
C56	C196	0.635353
C56	C342	0.651529
C56	C183	0.424499
C56	C312	0.457684
C56	C182	0.643009
C56	C233	0.649566
C56	C224	0.63207
C56	C349	0.632002
C56	C222	0.514032
C56	C333	0.513065
C56	C245	0.660357
C56	C314	0.403245
C56	C285	0.632873
C56	C355	0.653775
C56	C241	0.643458
C56	C309	0.643315
C56	C325	0.634254
C56	C363	0.639946
C56	C311	0.423509
C56	C357	0.425377
C32	C100	0.421676
C32	C364	0.470543
C32	C22	0.476644
C32	C320	0.476996
C32	C235	0.476978
C32	C318	0.445776
C32	C79	0.470334
C32	C148	0.466851
C32	C265	0.453946
C32	C324	0.453948
C32	C13	0.446663
C32	C76	0.446529
C32	C80	0.42136
C32	C208	0.421304
C32	C240	0.471385
C32	C295	0.440208
C32	C52	0.446078
C32	C113	0.446083
[truncated: 2,796 more rows]
