# Supplementary material for: Pitfalls of bacterial pan-genome analysis approaches: a case study of Mycobacterium tuberculosis and two less clonal bacterial species
Source: Bioinformatics. 2025 May 8;41(5):btaf219. doi: 10.1093/bioinformatics/btaf219 (PMC12119186; doi:10.1093/bioinformatics/btaf219)
Supplement: btaf219_Supplementary_Data [file btaf219_supplementary_data.zip › SF8.PangenomePipeline.Estimates.xlsx]

## Sheet: PG - Mtb (Fig3)
DataSet	Annotation	SeqType (Assembly Type)	PangenomeTool	Tool Parameters	N_Total	N_Core	N_Accessory	Method	MethodAndTech	MethodAndTechAndAnno	AnnoAndTech	Tech_Tool_Label	Tech_Tool_Label_Short	Anno_Tech_Tool_Label	Anno_Tech_Tool_Label_Short
Mtb	Bakta	LongRead	Panaroo	--merge_paralogs --clean-mode strict	4200	3779	421	Panaroo_Strict_MergeParalogs	Panaroo_Strict_MergeParalogs_LongRead	Panaroo_Strict_MergeParalogs_LongRead_Bakta	Bakta-LongRead	LongRead-Panaroo	LR-Pana	Bakta-LongRead-Panaroo	B-LR-Pana
Mtb	Bakta	LongRead	Panaroo	--merge_paralogs --clean-mode moderate	4280	3825	455	Panaroo_Moderate_MergeParalogs	Panaroo_Moderate_MergeParalogs_LongRead	Panaroo_Moderate_MergeParalogs_LongRead_Bakta	Bakta-LongRead	LongRead-Panaroo	LR-Pana	Bakta-LongRead-Panaroo	B-LR-Pana
Mtb	Bakta	LongRead	Panaroo	--merge_paralogs --clean-mode sensitive	4281	3825	456	Panaroo_Sensitive_MergeParalogs	Panaroo_Sensitive_MergeParalogs_LongRead	Panaroo_Sensitive_MergeParalogs_LongRead_Bakta	Bakta-LongRead	LongRead-Panaroo	LR-Pana	Bakta-LongRead-Panaroo	B-LR-Pana
Mtb	Bakta	LongRead	Panaroo	--clean-mode strict	4305	3787	518	Panaroo_Strict	Panaroo_Strict_LongRead	Panaroo_Strict_LongRead_Bakta	Bakta-LongRead	LongRead-Panaroo	LR-Pana	Bakta-LongRead-Panaroo	B-LR-Pana
Mtb	Bakta	LongRead	Panaroo	--clean-mode moderate	4387	3833	554	Panaroo_Moderate	Panaroo_Moderate_LongRead	Panaroo_Moderate_LongRead_Bakta	Bakta-LongRead	LongRead-Panaroo	LR-Pana	Bakta-LongRead-Panaroo	B-LR-Pana
Mtb	Bakta	LongRead	Panaroo	--clean-mode sensitive	4388	3833	555	Panaroo_Sensitive	Panaroo_Sensitive_LongRead	Panaroo_Sensitive_LongRead_Bakta	Bakta-LongRead	LongRead-Panaroo	LR-Pana	Bakta-LongRead-Panaroo	B-LR-Pana
Mtb	Bakta	LongRead	Roary	-i 80 -s (80% minimum identity threshold + Merge Paralogs Sequences)	4252	3714	538	Roary_NoSplitParalogs_I80	Roary_NoSplitParalogs_I80_LongRead	Roary_NoSplitParalogs_I80_LongRead_Bakta	Bakta-LongRead	LongRead-Roary	LR-Roar	Bakta-LongRead-Roary	B-LR-Roar
Mtb	Bakta	LongRead	Roary	-i 90 -s (90% minimum identity threshold + Merge Paralogs Sequences)	4293	3723	570	Roary_NoSplitParalogs_I90	Roary_NoSplitParalogs_I90_LongRead	Roary_NoSplitParalogs_I90_LongRead_Bakta	Bakta-LongRead	LongRead-Roary	LR-Roar	Bakta-LongRead-Roary	B-LR-Roar
Mtb	Bakta	LongRead	Roary	-i 95 -s (95% minimum identity threshold + Merge Paralogs Sequences)	4366	3716	650	Roary_NoSplitParalogs	Roary_NoSplitParalogs_LongRead	Roary_NoSplitParalogs_LongRead_Bakta	Bakta-LongRead	LongRead-Roary	LR-Roar	Bakta-LongRead-Roary	B-LR-Roar
Mtb	Bakta	LongRead	Roary	-i 95 (95% minimum identity threshold + Separate Paralog Sequences)	5366	3499	1867	Roary_Default	Roary_Default_LongRead	Roary_Default_LongRead_Bakta	Bakta-LongRead	LongRead-Roary	LR-Roar	Bakta-LongRead-Roary	B-LR-Roar
Mtb	Bakta	LongRead	Ppanggolin	--coverage 0.8 --identity 0.6 (Minimum alignment coverage = 80%, Minimum identity threshold = 60%)	4466	3711	755	Ppanggolin_I0.80C0.60	Ppanggolin_I0.80C0.60_LongRead	Ppanggolin_I0.80C0.60_LongRead_Bakta	Bakta-LongRead	LongRead-Ppanggolin	LR-PpaG	Bakta-LongRead-Ppanggolin	B-LR-PpaG
Mtb	Bakta	LongRead	Ppanggolin	--coverage 0.8 --identity 0.8 (Minimum alignment coverage = 80%, Minimum identity threshold = 80%)	4772	3650	1122	Ppanggolin_I0.80C0.80	Ppanggolin_I0.80C0.80_LongRead	Ppanggolin_I0.80C0.80_LongRead_Bakta	Bakta-LongRead	LongRead-Ppanggolin	LR-PpaG	Bakta-LongRead-Ppanggolin	B-LR-PpaG
Mtb	Bakta	LongRead	Ppanggolin	--coverage 0.8 --identity 0.9 (Minimum alignment coverage = 80%, Minimum identity threshold = 90%)	5292	3576	1716	Ppanggolin_I0.80C0.90	Ppanggolin_I0.80C0.90_LongRead	Ppanggolin_I0.80C0.90_LongRead_Bakta	Bakta-LongRead	LongRead-Ppanggolin	LR-PpaG	Bakta-LongRead-Ppanggolin	B-LR-PpaG
Mtb	Bakta	LongRead	Ppanggolin	--coverage 0.9 --identity 0.6 (Minimum alignment coverage = 90%, Minimum identity threshold = 60%)	4666	3710	956	Ppanggolin_I0.90C0.60	Ppanggolin_I0.90C0.60_LongRead	Ppanggolin_I0.90C0.60_LongRead_Bakta	Bakta-LongRead	LongRead-Ppanggolin	LR-PpaG	Bakta-LongRead-Ppanggolin	B-LR-PpaG
Mtb	Bakta	LongRead	Ppanggolin	--coverage 0.9 --identity 0.8 (Minimum alignment coverage = 90%, Minimum identity threshold = 80%)	5072	3640	1432	Ppanggolin_I0.90C0.80	Ppanggolin_I0.90C0.80_LongRead	Ppanggolin_I0.90C0.80_LongRead_Bakta	Bakta-LongRead	LongRead-Ppanggolin	LR-PpaG	Bakta-LongRead-Ppanggolin	B-LR-PpaG
Mtb	Bakta	LongRead	Ppanggolin	--coverage 0.9 --identity 0.9 (Minimum alignment coverage = 90%, Minimum identity threshold = 90%)	5580	3572	2008	Ppanggolin_I0.90C0.90	Ppanggolin_I0.90C0.90_LongRead	Ppanggolin_I0.90C0.90_LongRead_Bakta	Bakta-LongRead	LongRead-Ppanggolin	LR-PpaG	Bakta-LongRead-Ppanggolin	B-LR-PpaG
Mtb	Bakta	LongRead	Ppanggolin	--coverage 0.98 --identity 0.6 (Minimum alignment coverage = 98%, Minimum identity threshold = 60%)	5452	3634	1818	Ppanggolin_I0.98C0.60	Ppanggolin_I0.98C0.60_LongRead	Ppanggolin_I0.98C0.60_LongRead_Bakta	Bakta-LongRead	LongRead-Ppanggolin	LR-PpaG	Bakta-LongRead-Ppanggolin	B-LR-PpaG
Mtb	Bakta	LongRead	Ppanggolin	--coverage 0.98 --identity 0.8 (Minimum alignment coverage = 98%, Minimum identity threshold = 80%)	5888	3578	2310	Ppanggolin_I0.98C0.80	Ppanggolin_I0.98C0.80_LongRead	Ppanggolin_I0.98C0.80_LongRead_Bakta	Bakta-LongRead	LongRead-Ppanggolin	LR-PpaG	Bakta-LongRead-Ppanggolin	B-LR-PpaG
Mtb	Bakta	LongRead	Ppanggolin	--coverage 0.98 --identity 0.9 (Minimum alignment coverage = 98%, Minimum identity threshold = 90%)	6428	3514	2914	Ppanggolin_I0.98C0.90	Ppanggolin_I0.98C0.90_LongRead	Ppanggolin_I0.98C0.90_LongRead_Bakta	Bakta-LongRead	LongRead-Ppanggolin	LR-PpaG	Bakta-LongRead-Ppanggolin	B-LR-PpaG
Mtb	Bakta	LongRead	Pangene	-c 0.9 --outs 0.95 (CD-HIT Threshold = 90%, miniprot threshold = 95%)	4156	3797	359	Pangene_0.9.Miniprot0.95	Pangene_0.9.Miniprot0.95_LongRead	Pangene_0.9.Miniprot0.95_LongRead_Bakta	Bakta-LongRead	LongRead-Pangene	LR-PanG	Bakta-LongRead-Pangene	B-LR-PanG
Mtb	Bakta	LongRead	Pangene	-c 0.9 --outs 0.98 (CD-HIT Threshold = 90%, miniprot threshold = 98%)	4165	3793	372	Pangene_0.9.Miniprot0.98	Pangene_0.9.Miniprot0.98_LongRead	Pangene_0.9.Miniprot0.98_LongRead_Bakta	Bakta-LongRead	LongRead-Pangene	LR-PanG	Bakta-LongRead-Pangene	B-LR-PanG
Mtb	Bakta	LongRead	Pangene	-c 0.9 --outs 0.99 (CD-HIT Threshold = 90%, miniprot threshold = 99%)	4168	3791	377	Pangene_0.9.Miniprot0.99	Pangene_0.9.Miniprot0.99_LongRead	Pangene_0.9.Miniprot0.99_LongRead_Bakta	Bakta-LongRead	LongRead-Pangene	LR-PanG	Bakta-LongRead-Pangene	B-LR-PanG
Mtb	Bakta	LongRead	Pangene	-c 0.9 --outs 0.9 (CD-HIT Threshold = 90%, miniprot threshold = 90%)	4154	3796	358	Pangene_0.9.Miniprot0.9	Pangene_0.9.Miniprot0.9_LongRead	Pangene_0.9.Miniprot0.9_LongRead_Bakta	Bakta-LongRead	LongRead-Pangene	LR-PanG	Bakta-LongRead-Pangene	B-LR-PanG
Mtb	Bakta	LongRead	Pangene	-c 0.95 --outs 0.95 (CD-HIT Threshold = 95%, miniprot threshold = 95%)	4192	3795	397	Pangene_0.95.Miniprot0.95	Pangene_0.95.Miniprot0.95_LongRead	Pangene_0.95.Miniprot0.95_LongRead_Bakta	Bakta-LongRead	LongRead-Pangene	LR-PanG	Bakta-LongRead-Pangene	B-LR-PanG
Mtb	Bakta	LongRead	Pangene	-c 0.95 --outs 0.98 (CD-HIT Threshold = 95%, miniprot threshold = 98%)	4204	3793	411	Pangene_0.95.Miniprot0.98	Pangene_0.95.Miniprot0.98_LongRead	Pangene_0.95.Miniprot0.98_LongRead_Bakta	Bakta-LongRead	LongRead-Pangene	LR-PanG	Bakta-LongRead-Pangene	B-LR-PanG
Mtb	Bakta	LongRead	Pangene	-c 0.95 --outs 0.99 (CD-HIT Threshold = 95%, miniprot threshold = 99%)	4215	3792	423	Pangene_0.95.Miniprot0.99	Pangene_0.95.Miniprot0.99_LongRead	Pangene_0.95.Miniprot0.99_LongRead_Bakta	Bakta-LongRead	LongRead-Pangene	LR-PanG	Bakta-LongRead-Pangene	B-LR-PanG
Mtb	Bakta	LongRead	Pangene	-c 0.95 --outs 0.9 (CD-HIT Threshold = 95%, miniprot threshold = 90%)	4190	3795	395	Pangene_0.95.Miniprot0.9	Pangene_0.95.Miniprot0.9_LongRead	Pangene_0.95.Miniprot0.9_LongRead_Bakta	Bakta-LongRead	LongRead-Pangene	LR-PanG	Bakta-LongRead-Pangene	B-LR-PanG
Mtb	Bakta	LongRead	Pangene	-c 0.98 --outs 0.95 (CD-HIT Threshold = 98%, miniprot threshold = 95%)	4224	3796	428	Pangene_0.98.Miniprot0.95	Pangene_0.98.Miniprot0.95_LongRead	Pangene_0.98.Miniprot0.95_LongRead_Bakta	Bakta-LongRead	LongRead-Pangene	LR-PanG	Bakta-LongRead-Pangene	B-LR-PanG
Mtb	Bakta	LongRead	Pangene	-c 0.98 --outs 0.98 (CD-HIT Threshold = 98%, miniprot threshold = 98%)	4238	3796	442	Pangene_0.98.Miniprot0.98	Pangene_0.98.Miniprot0.98_LongRead	Pangene_0.98.Miniprot0.98_LongRead_Bakta	Bakta-LongRead	LongRead-Pangene	LR-PanG	Bakta-LongRead-Pangene	B-LR-PanG
Mtb	Bakta	LongRead	Pangene	-c 0.98 --outs 0.99 (CD-HIT Threshold = 98%, miniprot threshold = 99%)	4245	3792	453	Pangene_0.98.Miniprot0.99	Pangene_0.98.Miniprot0.99_LongRead	Pangene_0.98.Miniprot0.99_LongRead_Bakta	Bakta-LongRead	LongRead-Pangene	LR-PanG	Bakta-LongRead-Pangene	B-LR-PanG
Mtb	Bakta	LongRead	Pangene	-c 0.98 --outs 0.9 (CD-HIT Threshold = 98%, miniprot threshold = 90%)	4220	3796	424	Pangene_0.98.Miniprot0.9	Pangene_0.98.Miniprot0.9_LongRead	Pangene_0.98.Miniprot0.9_LongRead_Bakta	Bakta-LongRead	LongRead-Pangene	LR-PanG	Bakta-LongRead-Pangene	B-LR-PanG
Mtb	Bakta	ShortRead	Panaroo	--merge_paralogs --clean-mode strict	4211	3537	674	Panaroo_Strict_MergeParalogs	Panaroo_Strict_MergeParalogs_ShortRead	Panaroo_Strict_MergeParalogs_ShortRead_Bakta	Bakta-ShortRead	ShortRead-Panaroo	SR-Pana	Bakta-ShortRead-Panaroo	B-SR-Pana
Mtb	Bakta	ShortRead	Panaroo	--merge_paralogs --clean-mode moderate	4382	3574	808	Panaroo_Moderate_MergeParalogs	Panaroo_Moderate_MergeParalogs_ShortRead	Panaroo_Moderate_MergeParalogs_ShortRead_Bakta	Bakta-ShortRead	ShortRead-Panaroo	SR-Pana	Bakta-ShortRead-Panaroo	B-SR-Pana
Mtb	Bakta	ShortRead	Panaroo	--merge_paralogs --clean-mode sensitive	4600	3576	1024	Panaroo_Sensitive_MergeParalogs	Panaroo_Sensitive_MergeParalogs_ShortRead	Panaroo_Sensitive_MergeParalogs_ShortRead_Bakta	Bakta-ShortRead	ShortRead-Panaroo	SR-Pana	Bakta-ShortRead-Panaroo	B-SR-Pana
Mtb	Bakta	ShortRead	Panaroo	--clean-mode strict	4224	3537	687	Panaroo_Strict	Panaroo_Strict_ShortRead	Panaroo_Strict_ShortRead_Bakta	Bakta-ShortRead	ShortRead-Panaroo	SR-Pana	Bakta-ShortRead-Panaroo	B-SR-Pana
Mtb	Bakta	ShortRead	Panaroo	--clean-mode moderate	4400	3574	826	Panaroo_Moderate	Panaroo_Moderate_ShortRead	Panaroo_Moderate_ShortRead_Bakta	Bakta-ShortRead	ShortRead-Panaroo	SR-Pana	Bakta-ShortRead-Panaroo	B-SR-Pana
Mtb	Bakta	ShortRead	Panaroo	--clean-mode sensitive	4626	3576	1050	Panaroo_Sensitive	Panaroo_Sensitive_ShortRead	Panaroo_Sensitive_ShortRead_Bakta	Bakta-ShortRead	ShortRead-Panaroo	SR-Pana	Bakta-ShortRead-Panaroo	B-SR-Pana
Mtb	Bakta	ShortRead	Roary	-i 80 -s (80% minimum identity threshold + Merge Paralogs Sequences)	4866	3324	1542	Roary_NoSplitParalogs_I80	Roary_NoSplitParalogs_I80_ShortRead	Roary_NoSplitParalogs_I80_ShortRead_Bakta	Bakta-ShortRead	ShortRead-Roary	SR-Roar	Bakta-ShortRead-Roary	B-SR-Roar
Mtb	Bakta	ShortRead	Roary	-i 90 -s (90% minimum identity threshold + Merge Paralogs Sequences)	4956	3326	1630	Roary_NoSplitParalogs_I90	Roary_NoSplitParalogs_I90_ShortRead	Roary_NoSplitParalogs_I90_ShortRead_Bakta	Bakta-ShortRead	ShortRead-Roary	SR-Roar	Bakta-ShortRead-Roary	B-SR-Roar
Mtb	Bakta	ShortRead	Roary	-i 95 -s (95% minimum identity threshold + Merge Paralogs Sequences)	5025	3318	1707	Roary_NoSplitParalogs	Roary_NoSplitParalogs_ShortRead	Roary_NoSplitParalogs_ShortRead_Bakta	Bakta-ShortRead	ShortRead-Roary	SR-Roar	Bakta-ShortRead-Roary	B-SR-Roar
Mtb	Bakta	ShortRead	Roary	-i 95 (95% minimum identity threshold + Separate Paralog Sequences)	6006	3094	2912	Roary_Default	Roary_Default_ShortRead	Roary_Default_ShortRead_Bakta	Bakta-ShortRead	ShortRead-Roary	SR-Roar	Bakta-ShortRead-Roary	B-SR-Roar
Mtb	Bakta	ShortRead	Ppanggolin	--coverage 0.8 --identity 0.6 (Minimum alignment coverage = 80%, Minimum identity threshold = 60%)	5127	3297	1830	Ppanggolin_I0.80C0.60	Ppanggolin_I0.80C0.60_ShortRead	Ppanggolin_I0.80C0.60_ShortRead_Bakta	Bakta-ShortRead	ShortRead-Ppanggolin	SR-PpaG	Bakta-ShortRead-Ppanggolin	B-SR-PpaG
Mtb	Bakta	ShortRead	Ppanggolin	--coverage 0.8 --identity 0.8 (Minimum alignment coverage = 80%, Minimum identity threshold = 80%)	5408	3247	2161	Ppanggolin_I0.80C0.80	Ppanggolin_I0.80C0.80_ShortRead	Ppanggolin_I0.80C0.80_ShortRead_Bakta	Bakta-ShortRead	ShortRead-Ppanggolin	SR-PpaG	Bakta-ShortRead-Ppanggolin	B-SR-PpaG
Mtb	Bakta	ShortRead	Ppanggolin	--coverage 0.8 --identity 0.9 (Minimum alignment coverage = 80%, Minimum identity threshold = 90%)	5787	3189	2598	Ppanggolin_I0.80C0.90	Ppanggolin_I0.80C0.90_ShortRead	Ppanggolin_I0.80C0.90_ShortRead_Bakta	Bakta-ShortRead	ShortRead-Ppanggolin	SR-PpaG	Bakta-ShortRead-Ppanggolin	B-SR-PpaG
Mtb	Bakta	ShortRead	Ppanggolin	--coverage 0.9 --identity 0.6 (Minimum alignment coverage = 90%, Minimum identity threshold = 60%)	5379	3295	2084	Ppanggolin_I0.90C0.60	Ppanggolin_I0.90C0.60_ShortRead	Ppanggolin_I0.90C0.60_ShortRead_Bakta	Bakta-ShortRead	ShortRead-Ppanggolin	SR-PpaG	Bakta-ShortRead-Ppanggolin	B-SR-PpaG
Mtb	Bakta	ShortRead	Ppanggolin	--coverage 0.9 --identity 0.8 (Minimum alignment coverage = 90%, Minimum identity threshold = 80%)	5703	3234	2469	Ppanggolin_I0.90C0.80	Ppanggolin_I0.90C0.80_ShortRead	Ppanggolin_I0.90C0.80_ShortRead_Bakta	Bakta-ShortRead	ShortRead-Ppanggolin	SR-PpaG	Bakta-ShortRead-Ppanggolin	B-SR-PpaG
Mtb	Bakta	ShortRead	Ppanggolin	--coverage 0.9 --identity 0.9 (Minimum alignment coverage = 90%, Minimum identity threshold = 90%)	6052	3178	2874	Ppanggolin_I0.90C0.90	Ppanggolin_I0.90C0.90_ShortRead	Ppanggolin_I0.90C0.90_ShortRead_Bakta	Bakta-ShortRead	ShortRead-Ppanggolin	SR-PpaG	Bakta-ShortRead-Ppanggolin	B-SR-PpaG
Mtb	Bakta	ShortRead	Ppanggolin	--coverage 0.98 --identity 0.6 (Minimum alignment coverage = 98%, Minimum identity threshold = 60%)	6078	3234	2844	Ppanggolin_I0.98C0.60	Ppanggolin_I0.98C0.60_ShortRead	Ppanggolin_I0.98C0.60_ShortRead_Bakta	Bakta-ShortRead	ShortRead-Ppanggolin	SR-PpaG	Bakta-ShortRead-Ppanggolin	B-SR-PpaG
Mtb	Bakta	ShortRead	Ppanggolin	--coverage 0.98 --identity 0.8 (Minimum alignment coverage = 98%, Minimum identity threshold = 80%)	6418	3183	3235	Ppanggolin_I0.98C0.80	Ppanggolin_I0.98C0.80_ShortRead	Ppanggolin_I0.98C0.80_ShortRead_Bakta	Bakta-ShortRead	ShortRead-Ppanggolin	SR-PpaG	Bakta-ShortRead-Ppanggolin	B-SR-PpaG
Mtb	Bakta	ShortRead	Ppanggolin	--coverage 0.98 --identity 0.9 (Minimum alignment coverage = 98%, Minimum identity threshold = 90%)	6728	3126	3602	Ppanggolin_I0.98C0.90	Ppanggolin_I0.98C0.90_ShortRead	Ppanggolin_I0.98C0.90_ShortRead_Bakta	Bakta-ShortRead	ShortRead-Ppanggolin	SR-PpaG	Bakta-ShortRead-Ppanggolin	B-SR-PpaG
Mtb	Bakta	ShortRead	Pangene	-c 0.9 --outs 0.95 (CD-HIT Threshold = 90%, miniprot threshold = 95%)	4265	3365	900	Pangene_0.9.Miniprot0.95	Pangene_0.9.Miniprot0.95_ShortRead	Pangene_0.9.Miniprot0.95_ShortRead_Bakta	Bakta-ShortRead	ShortRead-Pangene	SR-PanG	Bakta-ShortRead-Pangene	B-SR-PanG
Mtb	Bakta	ShortRead	Pangene	-c 0.9 --outs 0.98 (CD-HIT Threshold = 90%, miniprot threshold = 98%)	4262	3349	913	Pangene_0.9.Miniprot0.98	Pangene_0.9.Miniprot0.98_ShortRead	Pangene_0.9.Miniprot0.98_ShortRead_Bakta	Bakta-ShortRead	ShortRead-Pangene	SR-PanG	Bakta-ShortRead-Pangene	B-SR-PanG
Mtb	Bakta	ShortRead	Pangene	-c 0.9 --outs 0.99 (CD-HIT Threshold = 90%, miniprot threshold = 99%)	4285	3367	918	Pangene_0.9.Miniprot0.99	Pangene_0.9.Miniprot0.99_ShortRead	Pangene_0.9.Miniprot0.99_ShortRead_Bakta	Bakta-ShortRead	ShortRead-Pangene	SR-PanG	Bakta-ShortRead-Pangene	B-SR-PanG
Mtb	Bakta	ShortRead	Pangene	-c 0.9 --outs 0.9 (CD-HIT Threshold = 90%, miniprot threshold = 90%)	4219	3328	891	Pangene_0.9.Miniprot0.9	Pangene_0.9.Miniprot0.9_ShortRead	Pangene_0.9.Miniprot0.9_ShortRead_Bakta	Bakta-ShortRead	ShortRead-Pangene	SR-PanG	Bakta-ShortRead-Pangene	B-SR-PanG
Mtb	Bakta	ShortRead	Pangene	-c 0.95 --outs 0.95 (CD-HIT Threshold = 95%, miniprot threshold = 95%)	4245	3358	887	Pangene_0.95.Miniprot0.95	Pangene_0.95.Miniprot0.95_ShortRead	Pangene_0.95.Miniprot0.95_ShortRead_Bakta	Bakta-ShortRead	ShortRead-Pangene	SR-PanG	Bakta-ShortRead-Pangene	B-SR-PanG
Mtb	Bakta	ShortRead	Pangene	-c 0.95 --outs 0.98 (CD-HIT Threshold = 95%, miniprot threshold = 98%)	4272	3354	918	Pangene_0.95.Miniprot0.98	Pangene_0.95.Miniprot0.98_ShortRead	Pangene_0.95.Miniprot0.98_ShortRead_Bakta	Bakta-ShortRead	ShortRead-Pangene	SR-PanG	Bakta-ShortRead-Pangene	B-SR-PanG
Mtb	Bakta	ShortRead	Pangene	-c 0.95 --outs 0.99 (CD-HIT Threshold = 95%, miniprot threshold = 99%)	4246	3341	905	Pangene_0.95.Miniprot0.99	Pangene_0.95.Miniprot0.99_ShortRead	Pangene_0.95.Miniprot0.99_ShortRead_Bakta	Bakta-ShortRead	ShortRead-Pangene	SR-PanG	Bakta-ShortRead-Pangene	B-SR-PanG
Mtb	Bakta	ShortRead	Pangene	-c 0.95 --outs 0.9 (CD-HIT Threshold = 95%, miniprot threshold = 90%)	4223	3351	872	Pangene_0.95.Miniprot0.9	Pangene_0.95.Miniprot0.9_ShortRead	Pangene_0.95.Miniprot0.9_ShortRead_Bakta	Bakta-ShortRead	ShortRead-Pangene	SR-PanG	Bakta-ShortRead-Pangene	B-SR-PanG
Mtb	Bakta	ShortRead	Pangene	-c 0.98 --outs 0.95 (CD-HIT Threshold = 98%, miniprot threshold = 95%)	4289	3344	945	Pangene_0.98.Miniprot0.95	Pangene_0.98.Miniprot0.95_ShortRead	Pangene_0.98.Miniprot0.95_ShortRead_Bakta	Bakta-ShortRead	ShortRead-Pangene	SR-PanG	Bakta-ShortRead-Pangene	B-SR-PanG
Mtb	Bakta	ShortRead	Pangene	-c 0.98 --outs 0.98 (CD-HIT Threshold = 98%, miniprot threshold = 98%)	4291	3332	959	Pangene_0.98.Miniprot0.98	Pangene_0.98.Miniprot0.98_ShortRead	Pangene_0.98.Miniprot0.98_ShortRead_Bakta	Bakta-ShortRead	ShortRead-Pangene	SR-PanG	Bakta-ShortRead-Pangene	B-SR-PanG
Mtb	Bakta	ShortRead	Pangene	-c 0.98 --outs 0.99 (CD-HIT Threshold = 98%, miniprot threshold = 99%)	4278	3329	949	Pangene_0.98.Miniprot0.99	Pangene_0.98.Miniprot0.99_ShortRead	Pangene_0.98.Miniprot0.99_ShortRead_Bakta	Bakta-ShortRead	ShortRead-Pangene	SR-PanG	Bakta-ShortRead-Pangene	B-SR-PanG
Mtb	Bakta	ShortRead	Pangene	-c 0.98 --outs 0.9 (CD-HIT Threshold = 98%, miniprot threshold = 90%)	4236	3306	930	Pangene_0.98.Miniprot0.9	Pangene_0.98.Miniprot0.9_ShortRead	Pangene_0.98.Miniprot0.9_ShortRead_Bakta	Bakta-ShortRead	ShortRead-Pangene	SR-PanG	Bakta-ShortRead-Pangene	B-SR-PanG
Mtb	PGAP	LongRead	Panaroo	--merge_paralogs --clean-mode strict	4063	3750	313	Panaroo_Strict_MergeParalogs	Panaroo_Strict_MergeParalogs_LongRead	Panaroo_Strict_MergeParalogs_LongRead_PGAP	PGAP-LongRead	LongRead-Panaroo	LR-Pana	PGAP-LongRead-Panaroo	P-LR-Pana
Mtb	PGAP	LongRead	Panaroo	--merge_paralogs --clean-mode moderate	4128	3792	336	Panaroo_Moderate_MergeParalogs	Panaroo_Moderate_MergeParalogs_LongRead	Panaroo_Moderate_MergeParalogs_LongRead_PGAP	PGAP-LongRead	LongRead-Panaroo	LR-Pana	PGAP-LongRead-Panaroo	P-LR-Pana
Mtb	PGAP	LongRead	Panaroo	--merge_paralogs --clean-mode sensitive	4128	3792	336	Panaroo_Sensitive_MergeParalogs	Panaroo_Sensitive_MergeParalogs_LongRead	Panaroo_Sensitive_MergeParalogs_LongRead_PGAP	PGAP-LongRead	LongRead-Panaroo	LR-Pana	PGAP-LongRead-Panaroo	P-LR-Pana
Mtb	PGAP	LongRead	Panaroo	--clean-mode strict	4118	3761	357	Panaroo_Strict	Panaroo_Strict_LongRead	Panaroo_Strict_LongRead_PGAP	PGAP-LongRead	LongRead-Panaroo	LR-Pana	PGAP-LongRead-Panaroo	P-LR-Pana
Mtb	PGAP	LongRead	Panaroo	--clean-mode moderate	4184	3803	381	Panaroo_Moderate	Panaroo_Moderate_LongRead	Panaroo_Moderate_LongRead_PGAP	PGAP-LongRead	LongRead-Panaroo	LR-Pana	PGAP-LongRead-Panaroo	P-LR-Pana
Mtb	PGAP	LongRead	Panaroo	--clean-mode sensitive	4184	3803	381	Panaroo_Sensitive	Panaroo_Sensitive_LongRead	Panaroo_Sensitive_LongRead_PGAP	PGAP-LongRead	LongRead-Panaroo	LR-Pana	PGAP-LongRead-Panaroo	P-LR-Pana
Mtb	PGAP	LongRead	Roary	-i 80 -s (80% minimum identity threshold + Merge Paralogs Sequences)	4056	3347	709	Roary_NoSplitParalogs_I80	Roary_NoSplitParalogs_I80_LongRead	Roary_NoSplitParalogs_I80_LongRead_PGAP	PGAP-LongRead	LongRead-Roary	LR-Roar	PGAP-LongRead-Roary	P-LR-Roar
Mtb	PGAP	LongRead	Roary	-i 90 -s (90% minimum identity threshold + Merge Paralogs Sequences)	4106	3345	761	Roary_NoSplitParalogs_I90	Roary_NoSplitParalogs_I90_LongRead	Roary_NoSplitParalogs_I90_LongRead_PGAP	PGAP-LongRead	LongRead-Roary	LR-Roar	PGAP-LongRead-Roary	P-LR-Roar
Mtb	PGAP	LongRead	Roary	-i 95 -s (95% minimum identity threshold + Merge Paralogs Sequences)	4144	3337	807	Roary_NoSplitParalogs	Roary_NoSplitParalogs_LongRead	Roary_NoSplitParalogs_LongRead_PGAP	PGAP-LongRead	LongRead-Roary	LR-Roar	PGAP-LongRead-Roary	P-LR-Roar
Mtb	PGAP	LongRead	Roary	-i 95 (95% minimum identity threshold + Separate Paralog Sequences)	4482	3305	1177	Roary_Default	Roary_Default_LongRead	Roary_Default_LongRead_PGAP	PGAP-LongRead	LongRead-Roary	LR-Roar	PGAP-LongRead-Roary	P-LR-Roar
Mtb	PGAP	LongRead	Ppanggolin	--coverage 0.8 --identity 0.6 (Minimum alignment coverage = 80%, Minimum identity threshold = 60%)	4061	3215	846	Ppanggolin_I0.80C0.60	Ppanggolin_I0.80C0.60_LongRead	Ppanggolin_I0.80C0.60_LongRead_PGAP	PGAP-LongRead	LongRead-Ppanggolin	LR-PpaG	PGAP-LongRead-Ppanggolin	P-LR-PpaG
Mtb	PGAP	LongRead	Ppanggolin	--coverage 0.8 --identity 0.8 (Minimum alignment coverage = 80%, Minimum identity threshold = 80%)	4113	3208	905	Ppanggolin_I0.80C0.80	Ppanggolin_I0.80C0.80_LongRead	Ppanggolin_I0.80C0.80_LongRead_PGAP	PGAP-LongRead	LongRead-Ppanggolin	LR-PpaG	PGAP-LongRead-Ppanggolin	P-LR-PpaG
Mtb	PGAP	LongRead	Ppanggolin	--coverage 0.8 --identity 0.9 (Minimum alignment coverage = 80%, Minimum identity threshold = 90%)	4180	3195	985	Ppanggolin_I0.80C0.90	Ppanggolin_I0.80C0.90_LongRead	Ppanggolin_I0.80C0.90_LongRead_PGAP	PGAP-LongRead	LongRead-Ppanggolin	LR-PpaG	PGAP-LongRead-Ppanggolin	P-LR-PpaG
Mtb	PGAP	LongRead	Ppanggolin	--coverage 0.9 --identity 0.6 (Minimum alignment coverage = 90%, Minimum identity threshold = 60%)	4161	3221	940	Ppanggolin_I0.90C0.60	Ppanggolin_I0.90C0.60_LongRead	Ppanggolin_I0.90C0.60_LongRead_PGAP	PGAP-LongRead	LongRead-Ppanggolin	LR-PpaG	PGAP-LongRead-Ppanggolin	P-LR-PpaG
Mtb	PGAP	LongRead	Ppanggolin	--coverage 0.9 --identity 0.8 (Minimum alignment coverage = 90%, Minimum identity threshold = 80%)	4209	3211	998	Ppanggolin_I0.90C0.80	Ppanggolin_I0.90C0.80_LongRead	Ppanggolin_I0.90C0.80_LongRead_PGAP	PGAP-LongRead	LongRead-Ppanggolin	LR-PpaG	PGAP-LongRead-Ppanggolin	P-LR-PpaG
Mtb	PGAP	LongRead	Ppanggolin	--coverage 0.9 --identity 0.9 (Minimum alignment coverage = 90%, Minimum identity threshold = 90%)	4264	3201	1063	Ppanggolin_I0.90C0.90	Ppanggolin_I0.90C0.90_LongRead	Ppanggolin_I0.90C0.90_LongRead_PGAP	PGAP-LongRead	LongRead-Ppanggolin	LR-PpaG	PGAP-LongRead-Ppanggolin	P-LR-PpaG
Mtb	PGAP	LongRead	Ppanggolin	--coverage 0.98 --identity 0.6 (Minimum alignment coverage = 98%, Minimum identity threshold = 60%)	4559	3187	1372	Ppanggolin_I0.98C0.60	Ppanggolin_I0.98C0.60_LongRead	Ppanggolin_I0.98C0.60_LongRead_PGAP	PGAP-LongRead	LongRead-Ppanggolin	LR-PpaG	PGAP-LongRead-Ppanggolin	P-LR-PpaG
Mtb	PGAP	LongRead	Ppanggolin	--coverage 0.98 --identity 0.8 (Minimum alignment coverage = 98%, Minimum identity threshold = 80%)	4612	3181	1431	Ppanggolin_I0.98C0.80	Ppanggolin_I0.98C0.80_LongRead	Ppanggolin_I0.98C0.80_LongRead_PGAP	PGAP-LongRead	LongRead-Ppanggolin	LR-PpaG	PGAP-LongRead-Ppanggolin	P-LR-PpaG
Mtb	PGAP	LongRead	Ppanggolin	--coverage 0.98 --identity 0.9 (Minimum alignment coverage = 98%, Minimum identity threshold = 90%)	4666	3171	1495	Ppanggolin_I0.98C0.90	Ppanggolin_I0.98C0.90_LongRead	Ppanggolin_I0.98C0.90_LongRead_PGAP	PGAP-LongRead	LongRead-Ppanggolin	LR-PpaG	PGAP-LongRead-Ppanggolin	P-LR-PpaG
Mtb	PGAP	LongRead	Pangene	-c 0.9 --outs 0.95 (CD-HIT Threshold = 90%, miniprot threshold = 95%)	4093	3816	277	Pangene_0.9.Miniprot0.95	Pangene_0.9.Miniprot0.95_LongRead	Pangene_0.9.Miniprot0.95_LongRead_PGAP	PGAP-LongRead	LongRead-Pangene	LR-PanG	PGAP-LongRead-Pangene	P-LR-PanG
Mtb	PGAP	LongRead	Pangene	-c 0.9 --outs 0.98 (CD-HIT Threshold = 90%, miniprot threshold = 98%)	4095	3815	280	Pangene_0.9.Miniprot0.98	Pangene_0.9.Miniprot0.98_LongRead	Pangene_0.9.Miniprot0.98_LongRead_PGAP	PGAP-LongRead	LongRead-Pangene	LR-PanG	PGAP-LongRead-Pangene	P-LR-PanG
Mtb	PGAP	LongRead	Pangene	-c 0.9 --outs 0.99 (CD-HIT Threshold = 90%, miniprot threshold = 99%)	4095	3816	279	Pangene_0.9.Miniprot0.99	Pangene_0.9.Miniprot0.99_LongRead	Pangene_0.9.Miniprot0.99_LongRead_PGAP	PGAP-LongRead	LongRead-Pangene	LR-PanG	PGAP-LongRead-Pangene	P-LR-PanG
Mtb	PGAP	LongRead	Pangene	-c 0.9 --outs 0.9 (CD-HIT Threshold = 90%, miniprot threshold = 90%)	4093	3815	278	Pangene_0.9.Miniprot0.9	Pangene_0.9.Miniprot0.9_LongRead	Pangene_0.9.Miniprot0.9_LongRead_PGAP	PGAP-LongRead	LongRead-Pangene	LR-PanG	PGAP-LongRead-Pangene	P-LR-PanG
Mtb	PGAP	LongRead	Pangene	-c 0.95 --outs 0.95 (CD-HIT Threshold = 95%, miniprot threshold = 95%)	4113	3818	295	Pangene_0.95.Miniprot0.95	Pangene_0.95.Miniprot0.95_LongRead	Pangene_0.95.Miniprot0.95_LongRead_PGAP	PGAP-LongRead	LongRead-Pangene	LR-PanG	PGAP-LongRead-Pangene	P-LR-PanG
Mtb	PGAP	LongRead	Pangene	-c 0.95 --outs 0.98 (CD-HIT Threshold = 95%, miniprot threshold = 98%)	4116	3818	298	Pangene_0.95.Miniprot0.98	Pangene_0.95.Miniprot0.98_LongRead	Pangene_0.95.Miniprot0.98_LongRead_PGAP	PGAP-LongRead	LongRead-Pangene	LR-PanG	PGAP-LongRead-Pangene	P-LR-PanG
Mtb	PGAP	LongRead	Pangene	-c 0.95 --outs 0.99 (CD-HIT Threshold = 95%, miniprot threshold = 99%)	4116	3818	298	Pangene_0.95.Miniprot0.99	Pangene_0.95.Miniprot0.99_LongRead	Pangene_0.95.Miniprot0.99_LongRead_PGAP	PGAP-LongRead	LongRead-Pangene	LR-PanG	PGAP-LongRead-Pangene	P-LR-PanG
Mtb	PGAP	LongRead	Pangene	-c 0.95 --outs 0.9 (CD-HIT Threshold = 95%, miniprot threshold = 90%)	4113	3814	299	Pangene_0.95.Miniprot0.9	Pangene_0.95.Miniprot0.9_LongRead	Pangene_0.95.Miniprot0.9_LongRead_PGAP	PGAP-LongRead	LongRead-Pangene	LR-PanG	PGAP-LongRead-Pangene	P-LR-PanG
Mtb	PGAP	LongRead	Pangene	-c 0.98 --outs 0.95 (CD-HIT Threshold = 98%, miniprot threshold = 95%)	4150	3815	335	Pangene_0.98.Miniprot0.95	Pangene_0.98.Miniprot0.95_LongRead	Pangene_0.98.Miniprot0.95_LongRead_PGAP	PGAP-LongRead	LongRead-Pangene	LR-PanG	PGAP-LongRead-Pangene	P-LR-PanG
Mtb	PGAP	LongRead	Pangene	-c 0.98 --outs 0.98 (CD-HIT Threshold = 98%, miniprot threshold = 98%)	4152	3815	337	Pangene_0.98.Miniprot0.98	Pangene_0.98.Miniprot0.98_LongRead	Pangene_0.98.Miniprot0.98_LongRead_PGAP	PGAP-LongRead	LongRead-Pangene	LR-PanG	PGAP-LongRead-Pangene	P-LR-PanG
Mtb	PGAP	LongRead	Pangene	-c 0.98 --outs 0.99 (CD-HIT Threshold = 98%, miniprot threshold = 99%)	4152	3818	334	Pangene_0.98.Miniprot0.99	Pangene_0.98.Miniprot0.99_LongRead	Pangene_0.98.Miniprot0.99_LongRead_PGAP	PGAP-LongRead	LongRead-Pangene	LR-PanG	PGAP-LongRead-Pangene	P-LR-PanG
Mtb	PGAP	LongRead	Pangene	-c 0.98 --outs 0.9 (CD-HIT Threshold = 98%, miniprot threshold = 90%)	4150	3813	337	Pangene_0.98.Miniprot0.9	Pangene_0.98.Miniprot0.9_LongRead	Pangene_0.98.Miniprot0.9_LongRead_PGAP	PGAP-LongRead	LongRead-Pangene	LR-PanG	PGAP-LongRead-Pangene	P-LR-PanG
Mtb	PGAP	ShortRead	Panaroo	--merge_paralogs --clean-mode strict	4014	3489	525	Panaroo_Strict_MergeParalogs	Panaroo_Strict_MergeParalogs_ShortRead	Panaroo_Strict_MergeParalogs_ShortRead_PGAP	PGAP-ShortRead	ShortRead-Panaroo	SR-Pana	PGAP-ShortRead-Panaroo	P-SR-Pana
Mtb	PGAP	ShortRead	Panaroo	--merge_paralogs --clean-mode moderate	4147	3531	616	Panaroo_Moderate_MergeParalogs	Panaroo_Moderate_MergeParalogs_ShortRead	Panaroo_Moderate_MergeParalogs_ShortRead_PGAP	PGAP-ShortRead	ShortRead-Panaroo	SR-Pana	PGAP-ShortRead-Panaroo	P-SR-Pana
Mtb	PGAP	ShortRead	Panaroo	--merge_paralogs --clean-mode sensitive	4394	3536	858	Panaroo_Sensitive_MergeParalogs	Panaroo_Sensitive_MergeParalogs_ShortRead	Panaroo_Sensitive_MergeParalogs_ShortRead_PGAP	PGAP-ShortRead	ShortRead-Panaroo	SR-Pana	PGAP-ShortRead-Panaroo	P-SR-Pana
Mtb	PGAP	ShortRead	Panaroo	--clean-mode strict	4033	3489	544	Panaroo_Strict	Panaroo_Strict_ShortRead	Panaroo_Strict_ShortRead_PGAP	PGAP-ShortRead	ShortRead-Panaroo	SR-Pana	PGAP-ShortRead-Panaroo	P-SR-Pana
Mtb	PGAP	ShortRead	Panaroo	--clean-mode moderate	4171	3531	640	Panaroo_Moderate	Panaroo_Moderate_ShortRead	Panaroo_Moderate_ShortRead_PGAP	PGAP-ShortRead	ShortRead-Panaroo	SR-Pana	PGAP-ShortRead-Panaroo	P-SR-Pana
Mtb	PGAP	ShortRead	Panaroo	--clean-mode sensitive	4422	3536	886	Panaroo_Sensitive	Panaroo_Sensitive_ShortRead	Panaroo_Sensitive_ShortRead_PGAP	PGAP-ShortRead	ShortRead-Panaroo	SR-Pana	PGAP-ShortRead-Panaroo	P-SR-Pana
Mtb	PGAP	ShortRead	Roary	-i 80 -s (80% minimum identity threshold + Merge Paralogs Sequences)	4055	2912	1143	Roary_NoSplitParalogs_I80	Roary_NoSplitParalogs_I80_ShortRead	Roary_NoSplitParalogs_I80_ShortRead_PGAP	PGAP-ShortRead	ShortRead-Roary	SR-Roar	PGAP-ShortRead-Roary	P-SR-Roar
Mtb	PGAP	ShortRead	Roary	-i 90 -s (90% minimum identity threshold + Merge Paralogs Sequences)	4106	2910	1196	Roary_NoSplitParalogs_I90	Roary_NoSplitParalogs_I90_ShortRead	Roary_NoSplitParalogs_I90_ShortRead_PGAP	PGAP-ShortRead	ShortRead-Roary	SR-Roar	PGAP-ShortRead-Roary	P-SR-Roar
Mtb	PGAP	ShortRead	Roary	-i 95 -s (95% minimum identity threshold + Merge Paralogs Sequences)	4144	2905	1239	Roary_NoSplitParalogs	Roary_NoSplitParalogs_ShortRead	Roary_NoSplitParalogs_ShortRead_PGAP	PGAP-ShortRead	ShortRead-Roary	SR-Roar	PGAP-ShortRead-Roary	P-SR-Roar
Mtb	PGAP	ShortRead	Roary	-i 95 (95% minimum identity threshold + Separate Paralog Sequences)	4713	2868	1845	Roary_Default	Roary_Default_ShortRead	Roary_Default_ShortRead_PGAP	PGAP-ShortRead	ShortRead-Roary	SR-Roar	PGAP-ShortRead-Roary	P-SR-Roar
Mtb	PGAP	ShortRead	Ppanggolin	--coverage 0.8 --identity 0.6 (Minimum alignment coverage = 80%, Minimum identity threshold = 60%)	4197	3071	1126	Ppanggolin_I0.80C0.60	Ppanggolin_I0.80C0.60_ShortRead	Ppanggolin_I0.80C0.60_ShortRead_PGAP	PGAP-ShortRead	ShortRead-Ppanggolin	SR-PpaG	PGAP-ShortRead-Ppanggolin	P-SR-PpaG
Mtb	PGAP	ShortRead	Ppanggolin	--coverage 0.8 --identity 0.8 (Minimum alignment coverage = 80%, Minimum identity threshold = 80%)	4372	3060	1312	Ppanggolin_I0.80C0.80	Ppanggolin_I0.80C0.80_ShortRead	Ppanggolin_I0.80C0.80_ShortRead_PGAP	PGAP-ShortRead	ShortRead-Ppanggolin	SR-PpaG	PGAP-ShortRead-Ppanggolin	P-SR-PpaG
Mtb	PGAP	ShortRead	Ppanggolin	--coverage 0.8 --identity 0.9 (Minimum alignment coverage = 80%, Minimum identity threshold = 90%)	4587	3046	1541	Ppanggolin_I0.80C0.90	Ppanggolin_I0.80C0.90_ShortRead	Ppanggolin_I0.80C0.90_ShortRead_PGAP	PGAP-ShortRead	ShortRead-Ppanggolin	SR-PpaG	PGAP-ShortRead-Ppanggolin	P-SR-PpaG
Mtb	PGAP	ShortRead	Ppanggolin	--coverage 0.9 --identity 0.6 (Minimum alignment coverage = 90%, Minimum identity threshold = 60%)	4342	3065	1277	Ppanggolin_I0.90C0.60	Ppanggolin_I0.90C0.60_ShortRead	Ppanggolin_I0.90C0.60_ShortRead_PGAP	PGAP-ShortRead	ShortRead-Ppanggolin	SR-PpaG	PGAP-ShortRead-Ppanggolin	P-SR-PpaG
Mtb	PGAP	ShortRead	Ppanggolin	--coverage 0.9 --identity 0.8 (Minimum alignment coverage = 90%, Minimum identity threshold = 80%)	4597	3054	1543	Ppanggolin_I0.90C0.80	Ppanggolin_I0.90C0.80_ShortRead	Ppanggolin_I0.90C0.80_ShortRead_PGAP	PGAP-ShortRead	ShortRead-Ppanggolin	SR-PpaG	PGAP-ShortRead-Ppanggolin	P-SR-PpaG
Mtb	PGAP	ShortRead	Ppanggolin	--coverage 0.9 --identity 0.9 (Minimum alignment coverage = 90%, Minimum identity threshold = 90%)	4769	3044	1725	Ppanggolin_I0.90C0.90	Ppanggolin_I0.90C0.90_ShortRead	Ppanggolin_I0.90C0.90_ShortRead_PGAP	PGAP-ShortRead	ShortRead-Ppanggolin	SR-PpaG	PGAP-ShortRead-Ppanggolin	P-SR-PpaG
Mtb	PGAP	ShortRead	Ppanggolin	--coverage 0.98 --identity 0.6 (Minimum alignment coverage = 98%, Minimum identity threshold = 60%)	4836	3031	1805	Ppanggolin_I0.98C0.60	Ppanggolin_I0.98C0.60_ShortRead	Ppanggolin_I0.98C0.60_ShortRead_PGAP	PGAP-ShortRead	ShortRead-Ppanggolin	SR-PpaG	PGAP-ShortRead-Ppanggolin	P-SR-PpaG
Mtb	PGAP	ShortRead	Ppanggolin	--coverage 0.98 --identity 0.8 (Minimum alignment coverage = 98%, Minimum identity threshold = 80%)	5192	3023	2169	Ppanggolin_I0.98C0.80	Ppanggolin_I0.98C0.80_ShortRead	Ppanggolin_I0.98C0.80_ShortRead_PGAP	PGAP-ShortRead	ShortRead-Ppanggolin	SR-PpaG	PGAP-ShortRead-Ppanggolin	P-SR-PpaG
Mtb	PGAP	ShortRead	Ppanggolin	--coverage 0.98 --identity 0.9 (Minimum alignment coverage = 98%, Minimum identity threshold = 90%)	5376	3011	2365	Ppanggolin_I0.98C0.90	Ppanggolin_I0.98C0.90_ShortRead	Ppanggolin_I0.98C0.90_ShortRead_PGAP	PGAP-ShortRead	ShortRead-Ppanggolin	SR-PpaG	PGAP-ShortRead-Ppanggolin	P-SR-PpaG
Mtb	PGAP	ShortRead	Pangene	-c 0.9 --outs 0.95 (CD-HIT Threshold = 90%, miniprot threshold = 95%)	3910	3290	620	Pangene_0.9.Miniprot0.95	Pangene_0.9.Miniprot0.95_ShortRead	Pangene_0.9.Miniprot0.95_ShortRead_PGAP	PGAP-ShortRead	ShortRead-Pangene	SR-PanG	PGAP-ShortRead-Pangene	P-SR-PanG
Mtb	PGAP	ShortRead	Pangene	-c 0.9 --outs 0.98 (CD-HIT Threshold = 90%, miniprot threshold = 98%)	3918	3272	646	Pangene_0.9.Miniprot0.98	Pangene_0.9.Miniprot0.98_ShortRead	Pangene_0.9.Miniprot0.98_ShortRead_PGAP	PGAP-ShortRead	ShortRead-Pangene	SR-PanG	PGAP-ShortRead-Pangene	P-SR-PanG
Mtb	PGAP	ShortRead	Pangene	-c 0.9 --outs 0.99 (CD-HIT Threshold = 90%, miniprot threshold = 99%)	3926	3272	654	Pangene_0.9.Miniprot0.99	Pangene_0.9.Miniprot0.99_ShortRead	Pangene_0.9.Miniprot0.99_ShortRead_PGAP	PGAP-ShortRead	ShortRead-Pangene	SR-PanG	PGAP-ShortRead-Pangene	P-SR-PanG
Mtb	PGAP	ShortRead	Pangene	-c 0.9 --outs 0.9 (CD-HIT Threshold = 90%, miniprot threshold = 90%)	3911	3297	614	Pangene_0.9.Miniprot0.9	Pangene_0.9.Miniprot0.9_ShortRead	Pangene_0.9.Miniprot0.9_ShortRead_PGAP	PGAP-ShortRead	ShortRead-Pangene	SR-PanG	PGAP-ShortRead-Pangene	P-SR-PanG
Mtb	PGAP	ShortRead	Pangene	-c 0.95 --outs 0.95 (CD-HIT Threshold = 95%, miniprot threshold = 95%)	3964	3317	647	Pangene_0.95.Miniprot0.95	Pangene_0.95.Miniprot0.95_ShortRead	Pangene_0.95.Miniprot0.95_ShortRead_PGAP	PGAP-ShortRead	ShortRead-Pangene	SR-PanG	PGAP-ShortRead-Pangene	P-SR-PanG
Mtb	PGAP	ShortRead	Pangene	-c 0.95 --outs 0.98 (CD-HIT Threshold = 95%, miniprot threshold = 98%)	4011	3335	676	Pangene_0.95.Miniprot0.98	Pangene_0.95.Miniprot0.98_ShortRead	Pangene_0.95.Miniprot0.98_ShortRead_PGAP	PGAP-ShortRead	ShortRead-Pangene	SR-PanG	PGAP-ShortRead-Pangene	P-SR-PanG
Mtb	PGAP	ShortRead	Pangene	-c 0.95 --outs 0.99 (CD-HIT Threshold = 95%, miniprot threshold = 99%)	4042	3363	679	Pangene_0.95.Miniprot0.99	Pangene_0.95.Miniprot0.99_ShortRead	Pangene_0.95.Miniprot0.99_ShortRead_PGAP	PGAP-ShortRead	ShortRead-Pangene	SR-PanG	PGAP-ShortRead-Pangene	P-SR-PanG
Mtb	PGAP	ShortRead	Pangene	-c 0.95 --outs 0.9 (CD-HIT Threshold = 95%, miniprot threshold = 90%)	3935	3296	639	Pangene_0.95.Miniprot0.9	Pangene_0.95.Miniprot0.9_ShortRead	Pangene_0.95.Miniprot0.9_ShortRead_PGAP	PGAP-ShortRead	ShortRead-Pangene	SR-PanG	PGAP-ShortRead-Pangene	P-SR-PanG
Mtb	PGAP	ShortRead	Pangene	-c 0.98 --outs 0.95 (CD-HIT Threshold = 98%, miniprot threshold = 95%)	3998	3318	680	Pangene_0.98.Miniprot0.95	Pangene_0.98.Miniprot0.95_ShortRead	Pangene_0.98.Miniprot0.95_ShortRead_PGAP	PGAP-ShortRead	ShortRead-Pangene	SR-PanG	PGAP-ShortRead-Pangene	P-SR-PanG
Mtb	PGAP	ShortRead	Pangene	-c 0.98 --outs 0.98 (CD-HIT Threshold = 98%, miniprot threshold = 98%)	4069	3359	710	Pangene_0.98.Miniprot0.98	Pangene_0.98.Miniprot0.98_ShortRead	Pangene_0.98.Miniprot0.98_ShortRead_PGAP	PGAP-ShortRead	ShortRead-Pangene	SR-PanG	PGAP-ShortRead-Pangene	P-SR-PanG
Mtb	PGAP	ShortRead	Pangene	-c 0.98 --outs 0.99 (CD-HIT Threshold = 98%, miniprot threshold = 99%)	4061	3345	716	Pangene_0.98.Miniprot0.99	Pangene_0.98.Miniprot0.99_ShortRead	Pangene_0.98.Miniprot0.99_ShortRead_PGAP	PGAP-ShortRead	ShortRead-Pangene	SR-PanG	PGAP-ShortRead-Pangene	P-SR-PanG
Mtb	PGAP	ShortRead	Pangene	-c 0.98 --outs 0.9 (CD-HIT Threshold = 98%, miniprot threshold = 90%)	3965	3302	663	Pangene_0.98.Miniprot0.9	Pangene_0.98.Miniprot0.9_ShortRead	Pangene_0.98.Miniprot0.9_ShortRead_PGAP	PGAP-ShortRead	ShortRead-Pangene	SR-PanG	PGAP-ShortRead-Pangene	P-SR-PanG

## Sheet: PG - Mtb, Ecoli, Saureus (Fig4)
DataSet	AnnotationTool	SeqType (Assembly Type)	PangenomeTool	Tool Parameters	N_Total	N_Core	N_Accessory	Method	MethodAndTech	MethodAndTechAndAnno	AnnoAndTech	Tech_Tool_Label	Tech_Tool_Label_Short
Mtb	Bakta	LongRead	Panaroo	--merge_paralogs --clean-mode strict	4200	3779	421	Panaroo_Strict_MergeParalogs	Panaroo_Strict_MergeParalogs_LongRead	Panaroo_Strict_MergeParalogs_LongRead_Bakta	Bakta-LongRead	LongRead-Panaroo	LR-Pana
Mtb	Bakta	LongRead	Panaroo	--merge_paralogs --clean-mode moderate	4280	3825	455	Panaroo_Moderate_MergeParalogs	Panaroo_Moderate_MergeParalogs_LongRead	Panaroo_Moderate_MergeParalogs_LongRead_Bakta	Bakta-LongRead	LongRead-Panaroo	LR-Pana
Mtb	Bakta	LongRead	Panaroo	--merge_paralogs --clean-mode sensitive	4281	3825	456	Panaroo_Sensitive_MergeParalogs	Panaroo_Sensitive_MergeParalogs_LongRead	Panaroo_Sensitive_MergeParalogs_LongRead_Bakta	Bakta-LongRead	LongRead-Panaroo	LR-Pana
Mtb	Bakta	LongRead	Panaroo	--clean-mode strict	4305	3787	518	Panaroo_Strict	Panaroo_Strict_LongRead	Panaroo_Strict_LongRead_Bakta	Bakta-LongRead	LongRead-Panaroo	LR-Pana
Mtb	Bakta	LongRead	Panaroo	--clean-mode moderate	4387	3833	554	Panaroo_Moderate	Panaroo_Moderate_LongRead	Panaroo_Moderate_LongRead_Bakta	Bakta-LongRead	LongRead-Panaroo	LR-Pana
Mtb	Bakta	LongRead	Panaroo	--clean-mode sensitive	4388	3833	555	Panaroo_Sensitive	Panaroo_Sensitive_LongRead	Panaroo_Sensitive_LongRead_Bakta	Bakta-LongRead	LongRead-Panaroo	LR-Pana
Mtb	Bakta	LongRead	Roary	-i 80 -s (80% minimum identity threshold + Merge Paralogs Sequences)	4252	3714	538	Roary_NoSplitParalogs_I80	Roary_NoSplitParalogs_I80_LongRead	Roary_NoSplitParalogs_I80_LongRead_Bakta	Bakta-LongRead	LongRead-Roary	LR-Roar
Mtb	Bakta	LongRead	Roary	-i 90 -s (90% minimum identity threshold + Merge Paralogs Sequences)	4293	3723	570	Roary_NoSplitParalogs_I90	Roary_NoSplitParalogs_I90_LongRead	Roary_NoSplitParalogs_I90_LongRead_Bakta	Bakta-LongRead	LongRead-Roary	LR-Roar
Mtb	Bakta	LongRead	Roary	-i 95 -s (95% minimum identity threshold + Merge Paralogs Sequences)	4366	3716	650	Roary_NoSplitParalogs	Roary_NoSplitParalogs_LongRead	Roary_NoSplitParalogs_LongRead_Bakta	Bakta-LongRead	LongRead-Roary	LR-Roar
Mtb	Bakta	LongRead	Roary	-i 95 (95% minimum identity threshold + Separate Paralog Sequences)	5366	3499	1867	Roary_Default	Roary_Default_LongRead	Roary_Default_LongRead_Bakta	Bakta-LongRead	LongRead-Roary	LR-Roar
Mtb	Bakta	LongRead	Ppanggolin	--coverage 0.8 --identity 0.6 (Minimum alignment coverage = 80%, Minimum identity threshold = 60%)	4466	3711	755	Ppanggolin_I0.80C0.60	Ppanggolin_I0.80C0.60_LongRead	Ppanggolin_I0.80C0.60_LongRead_Bakta	Bakta-LongRead	LongRead-Ppanggolin	LR-PpaG
Mtb	Bakta	LongRead	Ppanggolin	--coverage 0.8 --identity 0.8 (Minimum alignment coverage = 80%, Minimum identity threshold = 80%)	4772	3650	1122	Ppanggolin_I0.80C0.80	Ppanggolin_I0.80C0.80_LongRead	Ppanggolin_I0.80C0.80_LongRead_Bakta	Bakta-LongRead	LongRead-Ppanggolin	LR-PpaG
Mtb	Bakta	LongRead	Ppanggolin	--coverage 0.8 --identity 0.9 (Minimum alignment coverage = 80%, Minimum identity threshold = 90%)	5292	3576	1716	Ppanggolin_I0.80C0.90	Ppanggolin_I0.80C0.90_LongRead	Ppanggolin_I0.80C0.90_LongRead_Bakta	Bakta-LongRead	LongRead-Ppanggolin	LR-PpaG
Mtb	Bakta	LongRead	Ppanggolin	--coverage 0.9 --identity 0.6 (Minimum alignment coverage = 90%, Minimum identity threshold = 60%)	4666	3710	956	Ppanggolin_I0.90C0.60	Ppanggolin_I0.90C0.60_LongRead	Ppanggolin_I0.90C0.60_LongRead_Bakta	Bakta-LongRead	LongRead-Ppanggolin	LR-PpaG
Mtb	Bakta	LongRead	Ppanggolin	--coverage 0.9 --identity 0.8 (Minimum alignment coverage = 90%, Minimum identity threshold = 80%)	5072	3640	1432	Ppanggolin_I0.90C0.80	Ppanggolin_I0.90C0.80_LongRead	Ppanggolin_I0.90C0.80_LongRead_Bakta	Bakta-LongRead	LongRead-Ppanggolin	LR-PpaG
Mtb	Bakta	LongRead	Ppanggolin	--coverage 0.9 --identity 0.9 (Minimum alignment coverage = 90%, Minimum identity threshold = 90%)	5580	3572	2008	Ppanggolin_I0.90C0.90	Ppanggolin_I0.90C0.90_LongRead	Ppanggolin_I0.90C0.90_LongRead_Bakta	Bakta-LongRead	LongRead-Ppanggolin	LR-PpaG
Mtb	Bakta	LongRead	Ppanggolin	--coverage 0.98 --identity 0.6 (Minimum alignment coverage = 98%, Minimum identity threshold = 60%)	5452	3634	1818	Ppanggolin_I0.98C0.60	Ppanggolin_I0.98C0.60_LongRead	Ppanggolin_I0.98C0.60_LongRead_Bakta	Bakta-LongRead	LongRead-Ppanggolin	LR-PpaG
Mtb	Bakta	LongRead	Ppanggolin	--coverage 0.98 --identity 0.8 (Minimum alignment coverage = 98%, Minimum identity threshold = 80%)	5888	3578	2310	Ppanggolin_I0.98C0.80	Ppanggolin_I0.98C0.80_LongRead	Ppanggolin_I0.98C0.80_LongRead_Bakta	Bakta-LongRead	LongRead-Ppanggolin	LR-PpaG
Mtb	Bakta	LongRead	Ppanggolin	--coverage 0.98 --identity 0.9 (Minimum alignment coverage = 98%, Minimum identity threshold = 90%)	6428	3514	2914	Ppanggolin_I0.98C0.90	Ppanggolin_I0.98C0.90_LongRead	Ppanggolin_I0.98C0.90_LongRead_Bakta	Bakta-LongRead	LongRead-Ppanggolin	LR-PpaG
Mtb	Bakta	LongRead	Pangene	-c 0.9 --outs 0.95 (CD-HIT Threshold = 90%, miniprot threshold = 95%)	4156	3797	359	Pangene_0.9.Miniprot0.95	Pangene_0.9.Miniprot0.95_LongRead	Pangene_0.9.Miniprot0.95_LongRead_Bakta	Bakta-LongRead	LongRead-Pangene	LR-PanG
Mtb	Bakta	LongRead	Pangene	-c 0.9 --outs 0.98 (CD-HIT Threshold = 90%, miniprot threshold = 98%)	4165	3793	372	Pangene_0.9.Miniprot0.98	Pangene_0.9.Miniprot0.98_LongRead	Pangene_0.9.Miniprot0.98_LongRead_Bakta	Bakta-LongRead	LongRead-Pangene	LR-PanG
Mtb	Bakta	LongRead	Pangene	-c 0.9 --outs 0.99 (CD-HIT Threshold = 90%, miniprot threshold = 99%)	4168	3791	377	Pangene_0.9.Miniprot0.99	Pangene_0.9.Miniprot0.99_LongRead	Pangene_0.9.Miniprot0.99_LongRead_Bakta	Bakta-LongRead	LongRead-Pangene	LR-PanG
Mtb	Bakta	LongRead	Pangene	-c 0.9 --outs 0.9 (CD-HIT Threshold = 90%, miniprot threshold = 90%)	4154	3796	358	Pangene_0.9.Miniprot0.9	Pangene_0.9.Miniprot0.9_LongRead	Pangene_0.9.Miniprot0.9_LongRead_Bakta	Bakta-LongRead	LongRead-Pangene	LR-PanG
Mtb	Bakta	LongRead	Pangene	-c 0.95 --outs 0.95 (CD-HIT Threshold = 95%, miniprot threshold = 95%)	4192	3795	397	Pangene_0.95.Miniprot0.95	Pangene_0.95.Miniprot0.95_LongRead	Pangene_0.95.Miniprot0.95_LongRead_Bakta	Bakta-LongRead	LongRead-Pangene	LR-PanG
Mtb	Bakta	LongRead	Pangene	-c 0.95 --outs 0.98 (CD-HIT Threshold = 95%, miniprot threshold = 98%)	4204	3793	411	Pangene_0.95.Miniprot0.98	Pangene_0.95.Miniprot0.98_LongRead	Pangene_0.95.Miniprot0.98_LongRead_Bakta	Bakta-LongRead	LongRead-Pangene	LR-PanG
Mtb	Bakta	LongRead	Pangene	-c 0.95 --outs 0.99 (CD-HIT Threshold = 95%, miniprot threshold = 99%)	4215	3792	423	Pangene_0.95.Miniprot0.99	Pangene_0.95.Miniprot0.99_LongRead	Pangene_0.95.Miniprot0.99_LongRead_Bakta	Bakta-LongRead	LongRead-Pangene	LR-PanG
Mtb	Bakta	LongRead	Pangene	-c 0.95 --outs 0.9 (CD-HIT Threshold = 95%, miniprot threshold = 90%)	4190	3795	395	Pangene_0.95.Miniprot0.9	Pangene_0.95.Miniprot0.9_LongRead	Pangene_0.95.Miniprot0.9_LongRead_Bakta	Bakta-LongRead	LongRead-Pangene	LR-PanG
Mtb	Bakta	LongRead	Pangene	-c 0.98 --outs 0.95 (CD-HIT Threshold = 98%, miniprot threshold = 95%)	4224	3796	428	Pangene_0.98.Miniprot0.95	Pangene_0.98.Miniprot0.95_LongRead	Pangene_0.98.Miniprot0.95_LongRead_Bakta	Bakta-LongRead	LongRead-Pangene	LR-PanG
Mtb	Bakta	LongRead	Pangene	-c 0.98 --outs 0.98 (CD-HIT Threshold = 98%, miniprot threshold = 98%)	4238	3796	442	Pangene_0.98.Miniprot0.98	Pangene_0.98.Miniprot0.98_LongRead	Pangene_0.98.Miniprot0.98_LongRead_Bakta	Bakta-LongRead	LongRead-Pangene	LR-PanG
Mtb	Bakta	LongRead	Pangene	-c 0.98 --outs 0.99 (CD-HIT Threshold = 98%, miniprot threshold = 99%)	4245	3792	453	Pangene_0.98.Miniprot0.99	Pangene_0.98.Miniprot0.99_LongRead	Pangene_0.98.Miniprot0.99_LongRead_Bakta	Bakta-LongRead	LongRead-Pangene	LR-PanG
Mtb	Bakta	LongRead	Pangene	-c 0.98 --outs 0.9 (CD-HIT Threshold = 98%, miniprot threshold = 90%)	4220	3796	424	Pangene_0.98.Miniprot0.9	Pangene_0.98.Miniprot0.9_LongRead	Pangene_0.98.Miniprot0.9_LongRead_Bakta	Bakta-LongRead	LongRead-Pangene	LR-PanG
Mtb	Bakta	ShortRead	Panaroo	--merge_paralogs --clean-mode strict	4211	3537	674	Panaroo_Strict_MergeParalogs	Panaroo_Strict_MergeParalogs_ShortRead	Panaroo_Strict_MergeParalogs_ShortRead_Bakta	Bakta-ShortRead	ShortRead-Panaroo	SR-Pana
Mtb	Bakta	ShortRead	Panaroo	--merge_paralogs --clean-mode moderate	4382	3574	808	Panaroo_Moderate_MergeParalogs	Panaroo_Moderate_MergeParalogs_ShortRead	Panaroo_Moderate_MergeParalogs_ShortRead_Bakta	Bakta-ShortRead	ShortRead-Panaroo	SR-Pana
Mtb	Bakta	ShortRead	Panaroo	--merge_paralogs --clean-mode sensitive	4600	3576	1024	Panaroo_Sensitive_MergeParalogs	Panaroo_Sensitive_MergeParalogs_ShortRead	Panaroo_Sensitive_MergeParalogs_ShortRead_Bakta	Bakta-ShortRead	ShortRead-Panaroo	SR-Pana
Mtb	Bakta	ShortRead	Panaroo	--clean-mode strict	4224	3537	687	Panaroo_Strict	Panaroo_Strict_ShortRead	Panaroo_Strict_ShortRead_Bakta	Bakta-ShortRead	ShortRead-Panaroo	SR-Pana
Mtb	Bakta	ShortRead	Panaroo	--clean-mode moderate	4400	3574	826	Panaroo_Moderate	Panaroo_Moderate_ShortRead	Panaroo_Moderate_ShortRead_Bakta	Bakta-ShortRead	ShortRead-Panaroo	SR-Pana
Mtb	Bakta	ShortRead	Panaroo	--clean-mode sensitive	4626	3576	1050	Panaroo_Sensitive	Panaroo_Sensitive_ShortRead	Panaroo_Sensitive_ShortRead_Bakta	Bakta-ShortRead	ShortRead-Panaroo	SR-Pana
Mtb	Bakta	ShortRead	Roary	-i 80 -s (80% minimum identity threshold + Merge Paralogs Sequences)	4866	3324	1542	Roary_NoSplitParalogs_I80	Roary_NoSplitParalogs_I80_ShortRead	Roary_NoSplitParalogs_I80_ShortRead_Bakta	Bakta-ShortRead	ShortRead-Roary	SR-Roar
Mtb	Bakta	ShortRead	Roary	-i 90 -s (90% minimum identity threshold + Merge Paralogs Sequences)	4956	3326	1630	Roary_NoSplitParalogs_I90	Roary_NoSplitParalogs_I90_ShortRead	Roary_NoSplitParalogs_I90_ShortRead_Bakta	Bakta-ShortRead	ShortRead-Roary	SR-Roar
Mtb	Bakta	ShortRead	Roary	-i 95 -s (95% minimum identity threshold + Merge Paralogs Sequences)	5025	3318	1707	Roary_NoSplitParalogs	Roary_NoSplitParalogs_ShortRead	Roary_NoSplitParalogs_ShortRead_Bakta	Bakta-ShortRead	ShortRead-Roary	SR-Roar
Mtb	Bakta	ShortRead	Roary	-i 95 (95% minimum identity threshold + Separate Paralog Sequences)	6006	3094	2912	Roary_Default	Roary_Default_ShortRead	Roary_Default_ShortRead_Bakta	Bakta-ShortRead	ShortRead-Roary	SR-Roar
Mtb	Bakta	ShortRead	Ppanggolin	--coverage 0.8 --identity 0.6 (Minimum alignment coverage = 80%, Minimum identity threshold = 60%)	5127	3297	1830	Ppanggolin_I0.80C0.60	Ppanggolin_I0.80C0.60_ShortRead	Ppanggolin_I0.80C0.60_ShortRead_Bakta	Bakta-ShortRead	ShortRead-Ppanggolin	SR-PpaG
Mtb	Bakta	ShortRead	Ppanggolin	--coverage 0.8 --identity 0.8 (Minimum alignment coverage = 80%, Minimum identity threshold = 80%)	5408	3247	2161	Ppanggolin_I0.80C0.80	Ppanggolin_I0.80C0.80_ShortRead	Ppanggolin_I0.80C0.80_ShortRead_Bakta	Bakta-ShortRead	ShortRead-Ppanggolin	SR-PpaG
Mtb	Bakta	ShortRead	Ppanggolin	--coverage 0.8 --identity 0.9 (Minimum alignment coverage = 80%, Minimum identity threshold = 90%)	5787	3189	2598	Ppanggolin_I0.80C0.90	Ppanggolin_I0.80C0.90_ShortRead	Ppanggolin_I0.80C0.90_ShortRead_Bakta	Bakta-ShortRead	ShortRead-Ppanggolin	SR-PpaG
Mtb	Bakta	ShortRead	Ppanggolin	--coverage 0.9 --identity 0.6 (Minimum alignment coverage = 90%, Minimum identity threshold = 60%)	5379	3295	2084	Ppanggolin_I0.90C0.60	Ppanggolin_I0.90C0.60_ShortRead	Ppanggolin_I0.90C0.60_ShortRead_Bakta	Bakta-ShortRead	ShortRead-Ppanggolin	SR-PpaG
Mtb	Bakta	ShortRead	Ppanggolin	--coverage 0.9 --identity 0.8 (Minimum alignment coverage = 90%, Minimum identity threshold = 80%)	5703	3234	2469	Ppanggolin_I0.90C0.80	Ppanggolin_I0.90C0.80_ShortRead	Ppanggolin_I0.90C0.80_ShortRead_Bakta	Bakta-ShortRead	ShortRead-Ppanggolin	SR-PpaG
Mtb	Bakta	ShortRead	Ppanggolin	--coverage 0.9 --identity 0.9 (Minimum alignment coverage = 90%, Minimum identity threshold = 90%)	6052	3178	2874	Ppanggolin_I0.90C0.90	Ppanggolin_I0.90C0.90_ShortRead	Ppanggolin_I0.90C0.90_ShortRead_Bakta	Bakta-ShortRead	ShortRead-Ppanggolin	SR-PpaG
Mtb	Bakta	ShortRead	Ppanggolin	--coverage 0.98 --identity 0.6 (Minimum alignment coverage = 98%, Minimum identity threshold = 60%)	6078	3234	2844	Ppanggolin_I0.98C0.60	Ppanggolin_I0.98C0.60_ShortRead	Ppanggolin_I0.98C0.60_ShortRead_Bakta	Bakta-ShortRead	ShortRead-Ppanggolin	SR-PpaG
Mtb	Bakta	ShortRead	Ppanggolin	--coverage 0.98 --identity 0.8 (Minimum alignment coverage = 98%, Minimum identity threshold = 80%)	6418	3183	3235	Ppanggolin_I0.98C0.80	Ppanggolin_I0.98C0.80_ShortRead	Ppanggolin_I0.98C0.80_ShortRead_Bakta	Bakta-ShortRead	ShortRead-Ppanggolin	SR-PpaG
Mtb	Bakta	ShortRead	Ppanggolin	--coverage 0.98 --identity 0.9 (Minimum alignment coverage = 98%, Minimum identity threshold = 90%)	6728	3126	3602	Ppanggolin_I0.98C0.90	Ppanggolin_I0.98C0.90_ShortRead	Ppanggolin_I0.98C0.90_ShortRead_Bakta	Bakta-ShortRead	ShortRead-Ppanggolin	SR-PpaG
Mtb	Bakta	ShortRead	Pangene	-c 0.9 --outs 0.95 (CD-HIT Threshold = 90%, miniprot threshold = 95%)	4265	3365	900	Pangene_0.9.Miniprot0.95	Pangene_0.9.Miniprot0.95_ShortRead	Pangene_0.9.Miniprot0.95_ShortRead_Bakta	Bakta-ShortRead	ShortRead-Pangene	SR-PanG
Mtb	Bakta	ShortRead	Pangene	-c 0.9 --outs 0.98 (CD-HIT Threshold = 90%, miniprot threshold = 98%)	4262	3349	913	Pangene_0.9.Miniprot0.98	Pangene_0.9.Miniprot0.98_ShortRead	Pangene_0.9.Miniprot0.98_ShortRead_Bakta	Bakta-ShortRead	ShortRead-Pangene	SR-PanG
Mtb	Bakta	ShortRead	Pangene	-c 0.9 --outs 0.99 (CD-HIT Threshold = 90%, miniprot threshold = 99%)	4285	3367	918	Pangene_0.9.Miniprot0.99	Pangene_0.9.Miniprot0.99_ShortRead	Pangene_0.9.Miniprot0.99_ShortRead_Bakta	Bakta-ShortRead	ShortRead-Pangene	SR-PanG
Mtb	Bakta	ShortRead	Pangene	-c 0.9 --outs 0.9 (CD-HIT Threshold = 90%, miniprot threshold = 90%)	4219	3328	891	Pangene_0.9.Miniprot0.9	Pangene_0.9.Miniprot0.9_ShortRead	Pangene_0.9.Miniprot0.9_ShortRead_Bakta	Bakta-ShortRead	ShortRead-Pangene	SR-PanG
Mtb	Bakta	ShortRead	Pangene	-c 0.95 --outs 0.95 (CD-HIT Threshold = 95%, miniprot threshold = 95%)	4245	3358	887	Pangene_0.95.Miniprot0.95	Pangene_0.95.Miniprot0.95_ShortRead	Pangene_0.95.Miniprot0.95_ShortRead_Bakta	Bakta-ShortRead	ShortRead-Pangene	SR-PanG
Mtb	Bakta	ShortRead	Pangene	-c 0.95 --outs 0.98 (CD-HIT Threshold = 95%, miniprot threshold = 98%)	4272	3354	918	Pangene_0.95.Miniprot0.98	Pangene_0.95.Miniprot0.98_ShortRead	Pangene_0.95.Miniprot0.98_ShortRead_Bakta	Bakta-ShortRead	ShortRead-Pangene	SR-PanG
Mtb	Bakta	ShortRead	Pangene	-c 0.95 --outs 0.99 (CD-HIT Threshold = 95%, miniprot threshold = 99%)	4246	3341	905	Pangene_0.95.Miniprot0.99	Pangene_0.95.Miniprot0.99_ShortRead	Pangene_0.95.Miniprot0.99_ShortRead_Bakta	Bakta-ShortRead	ShortRead-Pangene	SR-PanG
Mtb	Bakta	ShortRead	Pangene	-c 0.95 --outs 0.9 (CD-HIT Threshold = 95%, miniprot threshold = 90%)	4223	3351	872	Pangene_0.95.Miniprot0.9	Pangene_0.95.Miniprot0.9_ShortRead	Pangene_0.95.Miniprot0.9_ShortRead_Bakta	Bakta-ShortRead	ShortRead-Pangene	SR-PanG
Mtb	Bakta	ShortRead	Pangene	-c 0.98 --outs 0.95 (CD-HIT Threshold = 98%, miniprot threshold = 95%)	4289	3344	945	Pangene_0.98.Miniprot0.95	Pangene_0.98.Miniprot0.95_ShortRead	Pangene_0.98.Miniprot0.95_ShortRead_Bakta	Bakta-ShortRead	ShortRead-Pangene	SR-PanG
Mtb	Bakta	ShortRead	Pangene	-c 0.98 --outs 0.98 (CD-HIT Threshold = 98%, miniprot threshold = 98%)	4291	3332	959	Pangene_0.98.Miniprot0.98	Pangene_0.98.Miniprot0.98_ShortRead	Pangene_0.98.Miniprot0.98_ShortRead_Bakta	Bakta-ShortRead	ShortRead-Pangene	SR-PanG
Mtb	Bakta	ShortRead	Pangene	-c 0.98 --outs 0.99 (CD-HIT Threshold = 98%, miniprot threshold = 99%)	4278	3329	949	Pangene_0.98.Miniprot0.99	Pangene_0.98.Miniprot0.99_ShortRead	Pangene_0.98.Miniprot0.99_ShortRead_Bakta	Bakta-ShortRead	ShortRead-Pangene	SR-PanG
Mtb	Bakta	ShortRead	Pangene	-c 0.98 --outs 0.9 (CD-HIT Threshold = 98%, miniprot threshold = 90%)	4236	3306	930	Pangene_0.98.Miniprot0.9	Pangene_0.98.Miniprot0.9_ShortRead	Pangene_0.98.Miniprot0.9_ShortRead_Bakta	Bakta-ShortRead	ShortRead-Pangene	SR-PanG
Ecoli	Bakta	LongRead	Panaroo	--merge_paralogs --clean-mode strict	14410	3035	11375	Panaroo_Strict_MergeParalogs	Panaroo_Strict_MergeParalogs_LongRead	Panaroo_Strict_MergeParalogs_LongRead_Bakta	Bakta-LongRead	LongRead-Panaroo	LR-Pana
Ecoli	Bakta	LongRead	Panaroo	--merge_paralogs --clean-mode moderate	14641	3036	11605	Panaroo_Moderate_MergeParalogs	Panaroo_Moderate_MergeParalogs_LongRead	Panaroo_Moderate_MergeParalogs_LongRead_Bakta	Bakta-LongRead	LongRead-Panaroo	LR-Pana
Ecoli	Bakta	LongRead	Panaroo	--merge_paralogs --clean-mode sensitive	15032	3036	11996	Panaroo_Sensitive_MergeParalogs	Panaroo_Sensitive_MergeParalogs_LongRead	Panaroo_Sensitive_MergeParalogs_LongRead_Bakta	Bakta-LongRead	LongRead-Panaroo	LR-Pana
Ecoli	Bakta	LongRead	Panaroo	--clean-mode strict	15701	3034	12667	Panaroo_Strict	Panaroo_Strict_LongRead	Panaroo_Strict_LongRead_Bakta	Bakta-LongRead	LongRead-Panaroo	LR-Pana
Ecoli	Bakta	LongRead	Panaroo	--clean-mode moderate	15936	3035	12901	Panaroo_Moderate	Panaroo_Moderate_LongRead	Panaroo_Moderate_LongRead_Bakta	Bakta-LongRead	LongRead-Panaroo	LR-Pana
Ecoli	Bakta	LongRead	Panaroo	--clean-mode sensitive	16345	3035	13310	Panaroo_Sensitive	Panaroo_Sensitive_LongRead	Panaroo_Sensitive_LongRead_Bakta	Bakta-LongRead	LongRead-Panaroo	LR-Pana
Ecoli	Bakta	LongRead	Roary	-i 80 -s (80% minimum identity threshold + Merge Paralogs Sequences)	13312	3035	10277	Roary_NoSplitParalogs_I80	Roary_NoSplitParalogs_I80_LongRead	Roary_NoSplitParalogs_I80_LongRead_Bakta	Bakta-LongRead	LongRead-Roary	LR-Roar
Ecoli	Bakta	LongRead	Roary	-i 90 -s (90% minimum identity threshold + Merge Paralogs Sequences)	14851	2915	11936	Roary_NoSplitParalogs_I90	Roary_NoSplitParalogs_I90_LongRead	Roary_NoSplitParalogs_I90_LongRead_Bakta	Bakta-LongRead	LongRead-Roary	LR-Roar
Ecoli	Bakta	LongRead	Roary	-i 95 -s (95% minimum identity threshold + Merge Paralogs Sequences)	17783	2484	15299	Roary_NoSplitParalogs	Roary_NoSplitParalogs_LongRead	Roary_NoSplitParalogs_LongRead_Bakta	Bakta-LongRead	LongRead-Roary	LR-Roar
Ecoli	Bakta	LongRead	Roary	-i 95 (95% minimum identity threshold + Separate Paralog Sequences)	21400	2394	19006	Roary_Default	Roary_Default_LongRead	Roary_Default_LongRead_Bakta	Bakta-LongRead	LongRead-Roary	LR-Roar
Ecoli	Bakta	LongRead	Ppanggolin	--coverage 0.8 --identity 0.6 (Minimum alignment coverage = 80%, Minimum identity threshold = 60%)	14035	3029	11006	Ppanggolin_I0.80C0.60	Ppanggolin_I0.80C0.60_LongRead	Ppanggolin_I0.80C0.60_LongRead_Bakta	Bakta-LongRead	LongRead-Ppanggolin	LR-PpaG
Ecoli	Bakta	LongRead	Ppanggolin	--coverage 0.8 --identity 0.8 (Minimum alignment coverage = 80%, Minimum identity threshold = 80%)	14380	3009	11371	Ppanggolin_I0.80C0.80	Ppanggolin_I0.80C0.80_LongRead	Ppanggolin_I0.80C0.80_LongRead_Bakta	Bakta-LongRead	LongRead-Ppanggolin	LR-PpaG
Ecoli	Bakta	LongRead	Ppanggolin	--coverage 0.8 --identity 0.9 (Minimum alignment coverage = 80%, Minimum identity threshold = 90%)	14788	2972	11816	Ppanggolin_I0.80C0.90	Ppanggolin_I0.80C0.90_LongRead	Ppanggolin_I0.80C0.90_LongRead_Bakta	Bakta-LongRead	LongRead-Ppanggolin	LR-PpaG
Ecoli	Bakta	LongRead	Ppanggolin	--coverage 0.9 --identity 0.6 (Minimum alignment coverage = 90%, Minimum identity threshold = 60%)	15684	2905	12779	Ppanggolin_I0.90C0.60	Ppanggolin_I0.90C0.60_LongRead	Ppanggolin_I0.90C0.60_LongRead_Bakta	Bakta-LongRead	LongRead-Ppanggolin	LR-PpaG
Ecoli	Bakta	LongRead	Ppanggolin	--coverage 0.9 --identity 0.8 (Minimum alignment coverage = 90%, Minimum identity threshold = 80%)	16002	2887	13115	Ppanggolin_I0.90C0.80	Ppanggolin_I0.90C0.80_LongRead	Ppanggolin_I0.90C0.80_LongRead_Bakta	Bakta-LongRead	LongRead-Ppanggolin	LR-PpaG
Ecoli	Bakta	LongRead	Ppanggolin	--coverage 0.9 --identity 0.9 (Minimum alignment coverage = 90%, Minimum identity threshold = 90%)	16387	2855	13532	Ppanggolin_I0.90C0.90	Ppanggolin_I0.90C0.90_LongRead	Ppanggolin_I0.90C0.90_LongRead_Bakta	Bakta-LongRead	LongRead-Ppanggolin	LR-PpaG
Ecoli	Bakta	LongRead	Ppanggolin	--coverage 0.98 --identity 0.6 (Minimum alignment coverage = 98%, Minimum identity threshold = 60%)	26076	1529	24547	Ppanggolin_I0.98C0.60	Ppanggolin_I0.98C0.60_LongRead	Ppanggolin_I0.98C0.60_LongRead_Bakta	Bakta-LongRead	LongRead-Ppanggolin	LR-PpaG
Ecoli	Bakta	LongRead	Ppanggolin	--coverage 0.98 --identity 0.8 (Minimum alignment coverage = 98%, Minimum identity threshold = 80%)	26320	1519	24801	Ppanggolin_I0.98C0.80	Ppanggolin_I0.98C0.80_LongRead	Ppanggolin_I0.98C0.80_LongRead_Bakta	Bakta-LongRead	LongRead-Ppanggolin	LR-PpaG
Ecoli	Bakta	LongRead	Ppanggolin	--coverage 0.98 --identity 0.9 (Minimum alignment coverage = 98%, Minimum identity threshold = 90%)	26613	1512	25101	Ppanggolin_I0.98C0.90	Ppanggolin_I0.98C0.90_LongRead	Ppanggolin_I0.98C0.90_LongRead_Bakta	Bakta-LongRead	LongRead-Ppanggolin	LR-PpaG
Ecoli	Bakta	LongRead	Pangene	-c 0.9 --outs 0.95 (CD-HIT Threshold = 90%, miniprot threshold = 95%)	12491	3014	9477	Pangene_0.9.Miniprot0.95	Pangene_0.9.Miniprot0.95_LongRead	Pangene_0.9.Miniprot0.95_LongRead_Bakta	Bakta-LongRead	LongRead-Pangene	LR-PanG
Ecoli	Bakta	LongRead	Pangene	-c 0.9 --outs 0.98 (CD-HIT Threshold = 90%, miniprot threshold = 98%)	12549	3011	9538	Pangene_0.9.Miniprot0.98	Pangene_0.9.Miniprot0.98_LongRead	Pangene_0.9.Miniprot0.98_LongRead_Bakta	Bakta-LongRead	LongRead-Pangene	LR-PanG
Ecoli	Bakta	LongRead	Pangene	-c 0.9 --outs 0.99 (CD-HIT Threshold = 90%, miniprot threshold = 99%)	12610	3013	9597	Pangene_0.9.Miniprot0.99	Pangene_0.9.Miniprot0.99_LongRead	Pangene_0.9.Miniprot0.99_LongRead_Bakta	Bakta-LongRead	LongRead-Pangene	LR-PanG
Ecoli	Bakta	LongRead	Pangene	-c 0.9 --outs 0.9 (CD-HIT Threshold = 90%, miniprot threshold = 90%)	12472	3014	9458	Pangene_0.9.Miniprot0.9	Pangene_0.9.Miniprot0.9_LongRead	Pangene_0.9.Miniprot0.9_LongRead_Bakta	Bakta-LongRead	LongRead-Pangene	LR-PanG
Ecoli	Bakta	LongRead	Pangene	-c 0.95 --outs 0.95 (CD-HIT Threshold = 95%, miniprot threshold = 95%)	12787	3030	9757	Pangene_0.95.Miniprot0.95	Pangene_0.95.Miniprot0.95_LongRead	Pangene_0.95.Miniprot0.95_LongRead_Bakta	Bakta-LongRead	LongRead-Pangene	LR-PanG
Ecoli	Bakta	LongRead	Pangene	-c 0.95 --outs 0.98 (CD-HIT Threshold = 95%, miniprot threshold = 98%)	12844	3033	9811	Pangene_0.95.Miniprot0.98	Pangene_0.95.Miniprot0.98_LongRead	Pangene_0.95.Miniprot0.98_LongRead_Bakta	Bakta-LongRead	LongRead-Pangene	LR-PanG
Ecoli	Bakta	LongRead	Pangene	-c 0.95 --outs 0.99 (CD-HIT Threshold = 95%, miniprot threshold = 99%)	12906	3024	9882	Pangene_0.95.Miniprot0.99	Pangene_0.95.Miniprot0.99_LongRead	Pangene_0.95.Miniprot0.99_LongRead_Bakta	Bakta-LongRead	LongRead-Pangene	LR-PanG
Ecoli	Bakta	LongRead	Pangene	-c 0.95 --outs 0.9 (CD-HIT Threshold = 95%, miniprot threshold = 90%)	12756	3027	9729	Pangene_0.95.Miniprot0.9	Pangene_0.95.Miniprot0.9_LongRead	Pangene_0.95.Miniprot0.9_LongRead_Bakta	Bakta-LongRead	LongRead-Pangene	LR-PanG
Ecoli	Bakta	LongRead	Pangene	-c 0.98 --outs 0.95 (CD-HIT Threshold = 98%, miniprot threshold = 95%)	13111	3023	10088	Pangene_0.98.Miniprot0.95	Pangene_0.98.Miniprot0.95_LongRead	Pangene_0.98.Miniprot0.95_LongRead_Bakta	Bakta-LongRead	LongRead-Pangene	LR-PanG
Ecoli	Bakta	LongRead	Pangene	-c 0.98 --outs 0.98 (CD-HIT Threshold = 98%, miniprot threshold = 98%)	13151	3021	10130	Pangene_0.98.Miniprot0.98	Pangene_0.98.Miniprot0.98_LongRead	Pangene_0.98.Miniprot0.98_LongRead_Bakta	Bakta-LongRead	LongRead-Pangene	LR-PanG
Ecoli	Bakta	LongRead	Pangene	-c 0.98 --outs 0.99 (CD-HIT Threshold = 98%, miniprot threshold = 99%)	13190	3019	10171	Pangene_0.98.Miniprot0.99	Pangene_0.98.Miniprot0.99_LongRead	Pangene_0.98.Miniprot0.99_LongRead_Bakta	Bakta-LongRead	LongRead-Pangene	LR-PanG
Ecoli	Bakta	LongRead	Pangene	-c 0.98 --outs 0.9 (CD-HIT Threshold = 98%, miniprot threshold = 90%)	13082	3029	10053	Pangene_0.98.Miniprot0.9	Pangene_0.98.Miniprot0.9_LongRead	Pangene_0.98.Miniprot0.9_LongRead_Bakta	Bakta-LongRead	LongRead-Pangene	LR-PanG
Ecoli	Bakta	ShortRead	Panaroo	--merge_paralogs --clean-mode strict	12836	2834	10002	Panaroo_Strict_MergeParalogs	Panaroo_Strict_MergeParalogs_ShortRead	Panaroo_Strict_MergeParalogs_ShortRead_Bakta	Bakta-ShortRead	ShortRead-Panaroo	SR-Pana
Ecoli	Bakta	ShortRead	Panaroo	--merge_paralogs --clean-mode moderate	13462	2834	10628	Panaroo_Moderate_MergeParalogs	Panaroo_Moderate_MergeParalogs_ShortRead	Panaroo_Moderate_MergeParalogs_ShortRead_Bakta	Bakta-ShortRead	ShortRead-Panaroo	SR-Pana
Ecoli	Bakta	ShortRead	Panaroo	--merge_paralogs --clean-mode sensitive	15524	2834	12690	Panaroo_Sensitive_MergeParalogs	Panaroo_Sensitive_MergeParalogs_ShortRead	Panaroo_Sensitive_MergeParalogs_ShortRead_Bakta	Bakta-ShortRead	ShortRead-Panaroo	SR-Pana
Ecoli	Bakta	ShortRead	Panaroo	--clean-mode strict	12944	2834	10110	Panaroo_Strict	Panaroo_Strict_ShortRead	Panaroo_Strict_ShortRead_Bakta	Bakta-ShortRead	ShortRead-Panaroo	SR-Pana
Ecoli	Bakta	ShortRead	Panaroo	--clean-mode moderate	13587	2834	10753	Panaroo_Moderate	Panaroo_Moderate_ShortRead	Panaroo_Moderate_ShortRead_Bakta	Bakta-ShortRead	ShortRead-Panaroo	SR-Pana
Ecoli	Bakta	ShortRead	Panaroo	--clean-mode sensitive	15703	2834	12869	Panaroo_Sensitive	Panaroo_Sensitive_ShortRead	Panaroo_Sensitive_ShortRead_Bakta	Bakta-ShortRead	ShortRead-Panaroo	SR-Pana
Ecoli	Bakta	ShortRead	Roary	-i 80 -s (80% minimum identity threshold + Merge Paralogs Sequences)	13420	2825	10595	Roary_NoSplitParalogs_I80	Roary_NoSplitParalogs_I80_ShortRead	Roary_NoSplitParalogs_I80_ShortRead_Bakta	Bakta-ShortRead	ShortRead-Roary	SR-Roar
Ecoli	Bakta	ShortRead	Roary	-i 90 -s (90% minimum identity threshold + Merge Paralogs Sequences)	14933	2711	12222	Roary_NoSplitParalogs_I90	Roary_NoSplitParalogs_I90_ShortRead	Roary_NoSplitParalogs_I90_ShortRead_Bakta	Bakta-ShortRead	ShortRead-Roary	SR-Roar
Ecoli	Bakta	ShortRead	Roary	-i 95 -s (95% minimum identity threshold + Merge Paralogs Sequences)	17825	2314	15511	Roary_NoSplitParalogs	Roary_NoSplitParalogs_ShortRead	Roary_NoSplitParalogs_ShortRead_Bakta	Bakta-ShortRead	ShortRead-Roary	SR-Roar
Ecoli	Bakta	ShortRead	Roary	-i 95 (95% minimum identity threshold + Separate Paralog Sequences)	19721	2234	17487	Roary_Default	Roary_Default_ShortRead	Roary_Default_ShortRead_Bakta	Bakta-ShortRead	ShortRead-Roary	SR-Roar
Ecoli	Bakta	ShortRead	Ppanggolin	--coverage 0.8 --identity 0.6 (Minimum alignment coverage = 80%, Minimum identity threshold = 60%)	14131	2820	11311	Ppanggolin_I0.80C0.60	Ppanggolin_I0.80C0.60_ShortRead	Ppanggolin_I0.80C0.60_ShortRead_Bakta	Bakta-ShortRead	ShortRead-Ppanggolin	SR-PpaG
Ecoli	Bakta	ShortRead	Ppanggolin	--coverage 0.8 --identity 0.8 (Minimum alignment coverage = 80%, Minimum identity threshold = 80%)	14422	2803	11619	Ppanggolin_I0.80C0.80	Ppanggolin_I0.80C0.80_ShortRead	Ppanggolin_I0.80C0.80_ShortRead_Bakta	Bakta-ShortRead	ShortRead-Ppanggolin	SR-PpaG
Ecoli	Bakta	ShortRead	Ppanggolin	--coverage 0.8 --identity 0.9 (Minimum alignment coverage = 80%, Minimum identity threshold = 90%)	14759	2773	11986	Ppanggolin_I0.80C0.90	Ppanggolin_I0.80C0.90_ShortRead	Ppanggolin_I0.80C0.90_ShortRead_Bakta	Bakta-ShortRead	ShortRead-Ppanggolin	SR-PpaG
Ecoli	Bakta	ShortRead	Ppanggolin	--coverage 0.9 --identity 0.6 (Minimum alignment coverage = 90%, Minimum identity threshold = 60%)	15754	2703	13051	Ppanggolin_I0.90C0.60	Ppanggolin_I0.90C0.60_ShortRead	Ppanggolin_I0.90C0.60_ShortRead_Bakta	Bakta-ShortRead	ShortRead-Ppanggolin	SR-PpaG
Ecoli	Bakta	ShortRead	Ppanggolin	--coverage 0.9 --identity 0.8 (Minimum alignment coverage = 90%, Minimum identity threshold = 80%)	16018	2689	13329	Ppanggolin_I0.90C0.80	Ppanggolin_I0.90C0.80_ShortRead	Ppanggolin_I0.90C0.80_ShortRead_Bakta	Bakta-ShortRead	ShortRead-Ppanggolin	SR-PpaG
Ecoli	Bakta	ShortRead	Ppanggolin	--coverage 0.9 --identity 0.9 (Minimum alignment coverage = 90%, Minimum identity threshold = 90%)	16324	2663	13661	Ppanggolin_I0.90C0.90	Ppanggolin_I0.90C0.90_ShortRead	Ppanggolin_I0.90C0.90_ShortRead_Bakta	Bakta-ShortRead	ShortRead-Ppanggolin	SR-PpaG
Ecoli	Bakta	ShortRead	Ppanggolin	--coverage 0.98 --identity 0.6 (Minimum alignment coverage = 98%, Minimum identity threshold = 60%)	25882	1431	24451	Ppanggolin_I0.98C0.60	Ppanggolin_I0.98C0.60_ShortRead	Ppanggolin_I0.98C0.60_ShortRead_Bakta	Bakta-ShortRead	ShortRead-Ppanggolin	SR-PpaG
Ecoli	Bakta	ShortRead	Ppanggolin	--coverage 0.98 --identity 0.8 (Minimum alignment coverage = 98%, Minimum identity threshold = 80%)	26134	1423	24711	Ppanggolin_I0.98C0.80	Ppanggolin_I0.98C0.80_ShortRead	Ppanggolin_I0.98C0.80_ShortRead_Bakta	Bakta-ShortRead	ShortRead-Ppanggolin	SR-PpaG
Ecoli	Bakta	ShortRead	Ppanggolin	--coverage 0.98 --identity 0.9 (Minimum alignment coverage = 98%, Minimum identity threshold = 90%)	26369	1418	24951	Ppanggolin_I0.98C0.90	Ppanggolin_I0.98C0.90_ShortRead	Ppanggolin_I0.98C0.90_ShortRead_Bakta	Bakta-ShortRead	ShortRead-Ppanggolin	SR-PpaG
Ecoli	Bakta	ShortRead	Pangene	-c 0.9 --outs 0.95 (CD-HIT Threshold = 90%, miniprot threshold = 95%)	11972	2731	9241	Pangene_0.9.Miniprot0.95	Pangene_0.9.Miniprot0.95_ShortRead	Pangene_0.9.Miniprot0.95_ShortRead_Bakta	Bakta-ShortRead	ShortRead-Pangene	SR-PanG
Ecoli	Bakta	ShortRead	Pangene	-c 0.9 --outs 0.98 (CD-HIT Threshold = 90%, miniprot threshold = 98%)	12024	2727	9297	Pangene_0.9.Miniprot0.98	Pangene_0.9.Miniprot0.98_ShortRead	Pangene_0.9.Miniprot0.98_ShortRead_Bakta	Bakta-ShortRead	ShortRead-Pangene	SR-PanG
Ecoli	Bakta	ShortRead	Pangene	-c 0.9 --outs 0.99 (CD-HIT Threshold = 90%, miniprot threshold = 99%)	12042	2723	9319	Pangene_0.9.Miniprot0.99	Pangene_0.9.Miniprot0.99_ShortRead	Pangene_0.9.Miniprot0.99_ShortRead_Bakta	Bakta-ShortRead	ShortRead-Pangene	SR-PanG
Ecoli	Bakta	ShortRead	Pangene	-c 0.9 --outs 0.9 (CD-HIT Threshold = 90%, miniprot threshold = 90%)	11923	2722	9201	Pangene_0.9.Miniprot0.9	Pangene_0.9.Miniprot0.9_ShortRead	Pangene_0.9.Miniprot0.9_ShortRead_Bakta	Bakta-ShortRead	ShortRead-Pangene	SR-PanG
Ecoli	Bakta	ShortRead	Pangene	-c 0.95 --outs 0.95 (CD-HIT Threshold = 95%, miniprot threshold = 95%)	12114	2757	9357	Pangene_0.95.Miniprot0.95	Pangene_0.95.Miniprot0.95_ShortRead	Pangene_0.95.Miniprot0.95_ShortRead_Bakta	Bakta-ShortRead	ShortRead-Pangene	SR-PanG
Ecoli	Bakta	ShortRead	Pangene	-c 0.95 --outs 0.98 (CD-HIT Threshold = 95%, miniprot threshold = 98%)	12133	2762	9371	Pangene_0.95.Miniprot0.98	Pangene_0.95.Miniprot0.98_ShortRead	Pangene_0.95.Miniprot0.98_ShortRead_Bakta	Bakta-ShortRead	ShortRead-Pangene	SR-PanG
Ecoli	Bakta	ShortRead	Pangene	-c 0.95 --outs 0.99 (CD-HIT Threshold = 95%, miniprot threshold = 99%)	12169	2766	9403	Pangene_0.95.Miniprot0.99	Pangene_0.95.Miniprot0.99_ShortRead	Pangene_0.95.Miniprot0.99_ShortRead_Bakta	Bakta-ShortRead	ShortRead-Pangene	SR-PanG
Ecoli	Bakta	ShortRead	Pangene	-c 0.95 --outs 0.9 (CD-HIT Threshold = 95%, miniprot threshold = 90%)	12103	2768	9335	Pangene_0.95.Miniprot0.9	Pangene_0.95.Miniprot0.9_ShortRead	Pangene_0.95.Miniprot0.9_ShortRead_Bakta	Bakta-ShortRead	ShortRead-Pangene	SR-PanG
Ecoli	Bakta	ShortRead	Pangene	-c 0.98 --outs 0.95 (CD-HIT Threshold = 98%, miniprot threshold = 95%)	12221	2754	9467	Pangene_0.98.Miniprot0.95	Pangene_0.98.Miniprot0.95_ShortRead	Pangene_0.98.Miniprot0.95_ShortRead_Bakta	Bakta-ShortRead	ShortRead-Pangene	SR-PanG
Ecoli	Bakta	ShortRead	Pangene	-c 0.98 --outs 0.98 (CD-HIT Threshold = 98%, miniprot threshold = 98%)	12235	2754	9481	Pangene_0.98.Miniprot0.98	Pangene_0.98.Miniprot0.98_ShortRead	Pangene_0.98.Miniprot0.98_ShortRead_Bakta	Bakta-ShortRead	ShortRead-Pangene	SR-PanG
Ecoli	Bakta	ShortRead	Pangene	-c 0.98 --outs 0.99 (CD-HIT Threshold = 98%, miniprot threshold = 99%)	12283	2751	9532	Pangene_0.98.Miniprot0.99	Pangene_0.98.Miniprot0.99_ShortRead	Pangene_0.98.Miniprot0.99_ShortRead_Bakta	Bakta-ShortRead	ShortRead-Pangene	SR-PanG
Ecoli	Bakta	ShortRead	Pangene	-c 0.98 --outs 0.9 (CD-HIT Threshold = 98%, miniprot threshold = 90%)	12215	2756	9459	Pangene_0.98.Miniprot0.9	Pangene_0.98.Miniprot0.9_ShortRead	Pangene_0.98.Miniprot0.9_ShortRead_Bakta	Bakta-ShortRead	ShortRead-Pangene	SR-PanG
Saureus	Bakta	LongRead	Panaroo	--merge_paralogs --clean-mode strict	4100	2144	1956	Panaroo_Strict_MergeParalogs	Panaroo_Strict_MergeParalogs_LongRead	Panaroo_Strict_MergeParalogs_LongRead_Bakta	Bakta-LongRead	LongRead-Panaroo	LR-Pana
Saureus	Bakta	LongRead	Panaroo	--merge_paralogs --clean-mode moderate	4135	2145	1990	Panaroo_Moderate_MergeParalogs	Panaroo_Moderate_MergeParalogs_LongRead	Panaroo_Moderate_MergeParalogs_LongRead_Bakta	Bakta-LongRead	LongRead-Panaroo	LR-Pana
Saureus	Bakta	LongRead	Panaroo	--merge_paralogs --clean-mode sensitive	4245	2145	2100	Panaroo_Sensitive_MergeParalogs	Panaroo_Sensitive_MergeParalogs_LongRead	Panaroo_Sensitive_MergeParalogs_LongRead_Bakta	Bakta-LongRead	LongRead-Panaroo	LR-Pana
Saureus	Bakta	LongRead	Panaroo	--clean-mode strict	4409	2143	2266	Panaroo_Strict	Panaroo_Strict_LongRead	Panaroo_Strict_LongRead_Bakta	Bakta-LongRead	LongRead-Panaroo	LR-Pana
Saureus	Bakta	LongRead	Panaroo	--clean-mode moderate	4445	2144	2301	Panaroo_Moderate	Panaroo_Moderate_LongRead	Panaroo_Moderate_LongRead_Bakta	Bakta-LongRead	LongRead-Panaroo	LR-Pana
Saureus	Bakta	LongRead	Panaroo	--clean-mode sensitive	4580	2144	2436	Panaroo_Sensitive	Panaroo_Sensitive_LongRead	Panaroo_Sensitive_LongRead_Bakta	Bakta-LongRead	LongRead-Panaroo	LR-Pana
Saureus	Bakta	LongRead	Roary	-i 80 -s (80% minimum identity threshold + Merge Paralogs Sequences)	4009	2134	1875	Roary_NoSplitParalogs_I80	Roary_NoSplitParalogs_I80_LongRead	Roary_NoSplitParalogs_I80_LongRead_Bakta	Bakta-LongRead	LongRead-Roary	LR-Roar
Saureus	Bakta	LongRead	Roary	-i 90 -s (90% minimum identity threshold + Merge Paralogs Sequences)	4358	2092	2266	Roary_NoSplitParalogs_I90	Roary_NoSplitParalogs_I90_LongRead	Roary_NoSplitParalogs_I90_LongRead_Bakta	Bakta-LongRead	LongRead-Roary	LR-Roar
Saureus	Bakta	LongRead	Roary	-i 95 -s (95% minimum identity threshold + Merge Paralogs Sequences)	5032	2008	3024	Roary_NoSplitParalogs	Roary_NoSplitParalogs_LongRead	Roary_NoSplitParalogs_LongRead_Bakta	Bakta-LongRead	LongRead-Roary	LR-Roar
Saureus	Bakta	LongRead	Roary	-i 95 (95% minimum identity threshold + Separate Paralog Sequences)	6142	1873	4269	Roary_Default	Roary_Default_LongRead	Roary_Default_LongRead_Bakta	Bakta-LongRead	LongRead-Roary	LR-Roar
Saureus	Bakta	LongRead	Ppanggolin	--coverage 0.8 --identity 0.6 (Minimum alignment coverage = 80%, Minimum identity threshold = 60%)	4204	2114	2090	Ppanggolin_I0.80C0.60	Ppanggolin_I0.80C0.60_LongRead	Ppanggolin_I0.80C0.60_LongRead_Bakta	Bakta-LongRead	LongRead-Ppanggolin	LR-PpaG
Saureus	Bakta	LongRead	Ppanggolin	--coverage 0.8 --identity 0.8 (Minimum alignment coverage = 80%, Minimum identity threshold = 80%)	4316	2101	2215	Ppanggolin_I0.80C0.80	Ppanggolin_I0.80C0.80_LongRead	Ppanggolin_I0.80C0.80_LongRead_Bakta	Bakta-LongRead	LongRead-Ppanggolin	LR-PpaG
Saureus	Bakta	LongRead	Ppanggolin	--coverage 0.8 --identity 0.9 (Minimum alignment coverage = 80%, Minimum identity threshold = 90%)	4463	2079	2384	Ppanggolin_I0.80C0.90	Ppanggolin_I0.80C0.90_LongRead	Ppanggolin_I0.80C0.90_LongRead_Bakta	Bakta-LongRead	LongRead-Ppanggolin	LR-PpaG
Saureus	Bakta	LongRead	Ppanggolin	--coverage 0.9 --identity 0.6 (Minimum alignment coverage = 90%, Minimum identity threshold = 60%)	4625	2063	2562	Ppanggolin_I0.90C0.60	Ppanggolin_I0.90C0.60_LongRead	Ppanggolin_I0.90C0.60_LongRead_Bakta	Bakta-LongRead	LongRead-Ppanggolin	LR-PpaG
Saureus	Bakta	LongRead	Ppanggolin	--coverage 0.9 --identity 0.8 (Minimum alignment coverage = 90%, Minimum identity threshold = 80%)	4742	2051	2691	Ppanggolin_I0.90C0.80	Ppanggolin_I0.90C0.80_LongRead	Ppanggolin_I0.90C0.80_LongRead_Bakta	Bakta-LongRead	LongRead-Ppanggolin	LR-PpaG
Saureus	Bakta	LongRead	Ppanggolin	--coverage 0.9 --identity 0.9 (Minimum alignment coverage = 90%, Minimum identity threshold = 90%)	4883	2034	2849	Ppanggolin_I0.90C0.90	Ppanggolin_I0.90C0.90_LongRead	Ppanggolin_I0.90C0.90_LongRead_Bakta	Bakta-LongRead	LongRead-Ppanggolin	LR-PpaG
Saureus	Bakta	LongRead	Ppanggolin	--coverage 0.98 --identity 0.6 (Minimum alignment coverage = 98%, Minimum identity threshold = 60%)	7552	1621	5931	Ppanggolin_I0.98C0.60	Ppanggolin_I0.98C0.60_LongRead	Ppanggolin_I0.98C0.60_LongRead_Bakta	Bakta-LongRead	LongRead-Ppanggolin	LR-PpaG
Saureus	Bakta	LongRead	Ppanggolin	--coverage 0.98 --identity 0.8 (Minimum alignment coverage = 98%, Minimum identity threshold = 80%)	7652	1610	6042	Ppanggolin_I0.98C0.80	Ppanggolin_I0.98C0.80_LongRead	Ppanggolin_I0.98C0.80_LongRead_Bakta	Bakta-LongRead	LongRead-Ppanggolin	LR-PpaG
Saureus	Bakta	LongRead	Ppanggolin	--coverage 0.98 --identity 0.9 (Minimum alignment coverage = 98%, Minimum identity threshold = 90%)	7767	1598	6169	Ppanggolin_I0.98C0.90	Ppanggolin_I0.98C0.90_LongRead	Ppanggolin_I0.98C0.90_LongRead_Bakta	Bakta-LongRead	LongRead-Ppanggolin	LR-PpaG
Saureus	Bakta	LongRead	Pangene	-c 0.9 --outs 0.95 (CD-HIT Threshold = 90%, miniprot threshold = 95%)	4006	2135	1871	Pangene_0.9.Miniprot0.95	Pangene_0.9.Miniprot0.95_LongRead	Pangene_0.9.Miniprot0.95_LongRead_Bakta	Bakta-LongRead	LongRead-Pangene	LR-PanG
Saureus	Bakta	LongRead	Pangene	-c 0.9 --outs 0.98 (CD-HIT Threshold = 90%, miniprot threshold = 98%)	4018	2134	1884	Pangene_0.9.Miniprot0.98	Pangene_0.9.Miniprot0.98_LongRead	Pangene_0.9.Miniprot0.98_LongRead_Bakta	Bakta-LongRead	LongRead-Pangene	LR-PanG
Saureus	Bakta	LongRead	Pangene	-c 0.9 --outs 0.99 (CD-HIT Threshold = 90%, miniprot threshold = 99%)	4025	2134	1891	Pangene_0.9.Miniprot0.99	Pangene_0.9.Miniprot0.99_LongRead	Pangene_0.9.Miniprot0.99_LongRead_Bakta	Bakta-LongRead	LongRead-Pangene	LR-PanG
Saureus	Bakta	LongRead	Pangene	-c 0.9 --outs 0.9 (CD-HIT Threshold = 90%, miniprot threshold = 90%)	3999	2137	1862	Pangene_0.9.Miniprot0.9	Pangene_0.9.Miniprot0.9_LongRead	Pangene_0.9.Miniprot0.9_LongRead_Bakta	Bakta-LongRead	LongRead-Pangene	LR-PanG
Saureus	Bakta	LongRead	Pangene	-c 0.95 --outs 0.95 (CD-HIT Threshold = 95%, miniprot threshold = 95%)	4059	2142	1917	Pangene_0.95.Miniprot0.95	Pangene_0.95.Miniprot0.95_LongRead	Pangene_0.95.Miniprot0.95_LongRead_Bakta	Bakta-LongRead	LongRead-Pangene	LR-PanG
Saureus	Bakta	LongRead	Pangene	-c 0.95 --outs 0.98 (CD-HIT Threshold = 95%, miniprot threshold = 98%)	4070	2143	1927	Pangene_0.95.Miniprot0.98	Pangene_0.95.Miniprot0.98_LongRead	Pangene_0.95.Miniprot0.98_LongRead_Bakta	Bakta-LongRead	LongRead-Pangene	LR-PanG
Saureus	Bakta	LongRead	Pangene	-c 0.95 --outs 0.99 (CD-HIT Threshold = 95%, miniprot threshold = 99%)	4085	2143	1942	Pangene_0.95.Miniprot0.99	Pangene_0.95.Miniprot0.99_LongRead	Pangene_0.95.Miniprot0.99_LongRead_Bakta	Bakta-LongRead	LongRead-Pangene	LR-PanG
Saureus	Bakta	LongRead	Pangene	-c 0.95 --outs 0.9 (CD-HIT Threshold = 95%, miniprot threshold = 90%)	4050	2140	1910	Pangene_0.95.Miniprot0.9	Pangene_0.95.Miniprot0.9_LongRead	Pangene_0.95.Miniprot0.9_LongRead_Bakta	Bakta-LongRead	LongRead-Pangene	LR-PanG
Saureus	Bakta	LongRead	Pangene	-c 0.98 --outs 0.95 (CD-HIT Threshold = 98%, miniprot threshold = 95%)	4130	2146	1984	Pangene_0.98.Miniprot0.95	Pangene_0.98.Miniprot0.95_LongRead	Pangene_0.98.Miniprot0.95_LongRead_Bakta	Bakta-LongRead	LongRead-Pangene	LR-PanG
Saureus	Bakta	LongRead	Pangene	-c 0.98 --outs 0.98 (CD-HIT Threshold = 98%, miniprot threshold = 98%)	4145	2146	1999	Pangene_0.98.Miniprot0.98	Pangene_0.98.Miniprot0.98_LongRead	Pangene_0.98.Miniprot0.98_LongRead_Bakta	Bakta-LongRead	LongRead-Pangene	LR-PanG
Saureus	Bakta	LongRead	Pangene	-c 0.98 --outs 0.99 (CD-HIT Threshold = 98%, miniprot threshold = 99%)	4149	2146	2003	Pangene_0.98.Miniprot0.99	Pangene_0.98.Miniprot0.99_LongRead	Pangene_0.98.Miniprot0.99_LongRead_Bakta	Bakta-LongRead	LongRead-Pangene	LR-PanG
Saureus	Bakta	LongRead	Pangene	-c 0.98 --outs 0.9 (CD-HIT Threshold = 98%, miniprot threshold = 90%)	4117	2144	1973	Pangene_0.98.Miniprot0.9	Pangene_0.98.Miniprot0.9_LongRead	Pangene_0.98.Miniprot0.9_LongRead_Bakta	Bakta-LongRead	LongRead-Pangene	LR-PanG
Saureus	Bakta	ShortRead	Panaroo	--merge_paralogs --clean-mode strict	3791	1780	2011	Panaroo_Strict_MergeParalogs	Panaroo_Strict_MergeParalogs_ShortRead	Panaroo_Strict_MergeParalogs_ShortRead_Bakta	Bakta-ShortRead	ShortRead-Panaroo	SR-Pana
Saureus	Bakta	ShortRead	Panaroo	--merge_paralogs --clean-mode moderate	3875	1781	2094	Panaroo_Moderate_MergeParalogs	Panaroo_Moderate_MergeParalogs_ShortRead	Panaroo_Moderate_MergeParalogs_ShortRead_Bakta	Bakta-ShortRead	ShortRead-Panaroo	SR-Pana
Saureus	Bakta	ShortRead	Panaroo	--merge_paralogs --clean-mode sensitive	4300	1781	2519	Panaroo_Sensitive_MergeParalogs	Panaroo_Sensitive_MergeParalogs_ShortRead	Panaroo_Sensitive_MergeParalogs_ShortRead_Bakta	Bakta-ShortRead	ShortRead-Panaroo	SR-Pana
Saureus	Bakta	ShortRead	Panaroo	--clean-mode strict	3820	1779	2041	Panaroo_Strict	Panaroo_Strict_ShortRead	Panaroo_Strict_ShortRead_Bakta	Bakta-ShortRead	ShortRead-Panaroo	SR-Pana
Saureus	Bakta	ShortRead	Panaroo	--clean-mode moderate	3905	1780	2125	Panaroo_Moderate	Panaroo_Moderate_ShortRead	Panaroo_Moderate_ShortRead_Bakta	Bakta-ShortRead	ShortRead-Panaroo	SR-Pana
Saureus	Bakta	ShortRead	Panaroo	--clean-mode sensitive	4336	1780	2556	Panaroo_Sensitive	Panaroo_Sensitive_ShortRead	Panaroo_Sensitive_ShortRead_Bakta	Bakta-ShortRead	ShortRead-Panaroo	SR-Pana
Saureus	Bakta	ShortRead	Roary	-i 80 -s (80% minimum identity threshold + Merge Paralogs Sequences)	4023	1742	2281	Roary_NoSplitParalogs_I80	Roary_NoSplitParalogs_I80_ShortRead	Roary_NoSplitParalogs_I80_ShortRead_Bakta	Bakta-ShortRead	ShortRead-Roary	SR-Roar
Saureus	Bakta	ShortRead	Roary	-i 90 -s (90% minimum identity threshold + Merge Paralogs Sequences)	4353	1715	2638	Roary_NoSplitParalogs_I90	Roary_NoSplitParalogs_I90_ShortRead	Roary_NoSplitParalogs_I90_ShortRead_Bakta	Bakta-ShortRead	ShortRead-Roary	SR-Roar
Saureus	Bakta	ShortRead	Roary	-i 95 -s (95% minimum identity threshold + Merge Paralogs Sequences)	4996	1649	3347	Roary_NoSplitParalogs	Roary_NoSplitParalogs_ShortRead	Roary_NoSplitParalogs_ShortRead_Bakta	Bakta-ShortRead	ShortRead-Roary	SR-Roar
Saureus	Bakta	ShortRead	Roary	-i 95 (95% minimum identity threshold + Separate Paralog Sequences)	5722	1539	4183	Roary_Default	Roary_Default_ShortRead	Roary_Default_ShortRead_Bakta	Bakta-ShortRead	ShortRead-Roary	SR-Roar
Saureus	Bakta	ShortRead	Ppanggolin	--coverage 0.8 --identity 0.6 (Minimum alignment coverage = 80%, Minimum identity threshold = 60%)	4237	1727	2510	Ppanggolin_I0.80C0.60	Ppanggolin_I0.80C0.60_ShortRead	Ppanggolin_I0.80C0.60_ShortRead_Bakta	Bakta-ShortRead	ShortRead-Ppanggolin	SR-PpaG
Saureus	Bakta	ShortRead	Ppanggolin	--coverage 0.8 --identity 0.8 (Minimum alignment coverage = 80%, Minimum identity threshold = 80%)	4342	1718	2624	Ppanggolin_I0.80C0.80	Ppanggolin_I0.80C0.80_ShortRead	Ppanggolin_I0.80C0.80_ShortRead_Bakta	Bakta-ShortRead	ShortRead-Ppanggolin	SR-PpaG
Saureus	Bakta	ShortRead	Ppanggolin	--coverage 0.8 --identity 0.9 (Minimum alignment coverage = 80%, Minimum identity threshold = 90%)	4471	1699	2772	Ppanggolin_I0.80C0.90	Ppanggolin_I0.80C0.90_ShortRead	Ppanggolin_I0.80C0.90_ShortRead_Bakta	Bakta-ShortRead	ShortRead-Ppanggolin	SR-PpaG
Saureus	Bakta	ShortRead	Ppanggolin	--coverage 0.9 --identity 0.6 (Minimum alignment coverage = 90%, Minimum identity threshold = 60%)	4643	1691	2952	Ppanggolin_I0.90C0.60	Ppanggolin_I0.90C0.60_ShortRead	Ppanggolin_I0.90C0.60_ShortRead_Bakta	Bakta-ShortRead	ShortRead-Ppanggolin	SR-PpaG
Saureus	Bakta	ShortRead	Ppanggolin	--coverage 0.9 --identity 0.8 (Minimum alignment coverage = 90%, Minimum identity threshold = 80%)	4752	1684	3068	Ppanggolin_I0.90C0.80	Ppanggolin_I0.90C0.80_ShortRead	Ppanggolin_I0.90C0.80_ShortRead_Bakta	Bakta-ShortRead	ShortRead-Ppanggolin	SR-PpaG
Saureus	Bakta	ShortRead	Ppanggolin	--coverage 0.9 --identity 0.9 (Minimum alignment coverage = 90%, Minimum identity threshold = 90%)	4876	1668	3208	Ppanggolin_I0.90C0.90	Ppanggolin_I0.90C0.90_ShortRead	Ppanggolin_I0.90C0.90_ShortRead_Bakta	Bakta-ShortRead	ShortRead-Ppanggolin	SR-PpaG
Saureus	Bakta	ShortRead	Ppanggolin	--coverage 0.98 --identity 0.6 (Minimum alignment coverage = 98%, Minimum identity threshold = 60%)	7487	1342	6145	Ppanggolin_I0.98C0.60	Ppanggolin_I0.98C0.60_ShortRead	Ppanggolin_I0.98C0.60_ShortRead_Bakta	Bakta-ShortRead	ShortRead-Ppanggolin	SR-PpaG
Saureus	Bakta	ShortRead	Ppanggolin	--coverage 0.98 --identity 0.8 (Minimum alignment coverage = 98%, Minimum identity threshold = 80%)	7588	1334	6254	Ppanggolin_I0.98C0.80	Ppanggolin_I0.98C0.80_ShortRead	Ppanggolin_I0.98C0.80_ShortRead_Bakta	Bakta-ShortRead	ShortRead-Ppanggolin	SR-PpaG
Saureus	Bakta	ShortRead	Ppanggolin	--coverage 0.98 --identity 0.9 (Minimum alignment coverage = 98%, Minimum identity threshold = 90%)	7689	1323	6366	Ppanggolin_I0.98C0.90	Ppanggolin_I0.98C0.90_ShortRead	Ppanggolin_I0.98C0.90_ShortRead_Bakta	Bakta-ShortRead	ShortRead-Ppanggolin	SR-PpaG
Saureus	Bakta	ShortRead	Pangene	-c 0.9 --outs 0.95 (CD-HIT Threshold = 90%, miniprot threshold = 95%)	3986	1771	2215	Pangene_0.9.Miniprot0.95	Pangene_0.9.Miniprot0.95_ShortRead	Pangene_0.9.Miniprot0.95_ShortRead_Bakta	Bakta-ShortRead	ShortRead-Pangene	SR-PanG
Saureus	Bakta	ShortRead	Pangene	-c 0.9 --outs 0.98 (CD-HIT Threshold = 90%, miniprot threshold = 98%)	3988	1770	2218	Pangene_0.9.Miniprot0.98	Pangene_0.9.Miniprot0.98_ShortRead	Pangene_0.9.Miniprot0.98_ShortRead_Bakta	Bakta-ShortRead	ShortRead-Pangene	SR-PanG
Saureus	Bakta	ShortRead	Pangene	-c 0.9 --outs 0.99 (CD-HIT Threshold = 90%, miniprot threshold = 99%)	3959	1770	2189	Pangene_0.9.Miniprot0.99	Pangene_0.9.Miniprot0.99_ShortRead	Pangene_0.9.Miniprot0.99_ShortRead_Bakta	Bakta-ShortRead	ShortRead-Pangene	SR-PanG
Saureus	Bakta	ShortRead	Pangene	-c 0.9 --outs 0.9 (CD-HIT Threshold = 90%, miniprot threshold = 90%)	3970	1772	2198	Pangene_0.9.Miniprot0.9	Pangene_0.9.Miniprot0.9_ShortRead	Pangene_0.9.Miniprot0.9_ShortRead_Bakta	Bakta-ShortRead	ShortRead-Pangene	SR-PanG
Saureus	Bakta	ShortRead	Pangene	-c 0.95 --outs 0.95 (CD-HIT Threshold = 95%, miniprot threshold = 95%)	4004	1775	2229	Pangene_0.95.Miniprot0.95	Pangene_0.95.Miniprot0.95_ShortRead	Pangene_0.95.Miniprot0.95_ShortRead_Bakta	Bakta-ShortRead	ShortRead-Pangene	SR-PanG
Saureus	Bakta	ShortRead	Pangene	-c 0.95 --outs 0.98 (CD-HIT Threshold = 95%, miniprot threshold = 98%)	4019	1775	2244	Pangene_0.95.Miniprot0.98	Pangene_0.95.Miniprot0.98_ShortRead	Pangene_0.95.Miniprot0.98_ShortRead_Bakta	Bakta-ShortRead	ShortRead-Pangene	SR-PanG
Saureus	Bakta	ShortRead	Pangene	-c 0.95 --outs 0.99 (CD-HIT Threshold = 95%, miniprot threshold = 99%)	4011	1774	2237	Pangene_0.95.Miniprot0.99	Pangene_0.95.Miniprot0.99_ShortRead	Pangene_0.95.Miniprot0.99_ShortRead_Bakta	Bakta-ShortRead	ShortRead-Pangene	SR-PanG
Saureus	Bakta	ShortRead	Pangene	-c 0.95 --outs 0.9 (CD-HIT Threshold = 95%, miniprot threshold = 90%)	3996	1779	2217	Pangene_0.95.Miniprot0.9	Pangene_0.95.Miniprot0.9_ShortRead	Pangene_0.95.Miniprot0.9_ShortRead_Bakta	Bakta-ShortRead	ShortRead-Pangene	SR-PanG
Saureus	Bakta	ShortRead	Pangene	-c 0.98 --outs 0.95 (CD-HIT Threshold = 98%, miniprot threshold = 95%)	4039	1775	2264	Pangene_0.98.Miniprot0.95	Pangene_0.98.Miniprot0.95_ShortRead	Pangene_0.98.Miniprot0.95_ShortRead_Bakta	Bakta-ShortRead	ShortRead-Pangene	SR-PanG
Saureus	Bakta	ShortRead	Pangene	-c 0.98 --outs 0.98 (CD-HIT Threshold = 98%, miniprot threshold = 98%)	4042	1776	2266	Pangene_0.98.Miniprot0.98	Pangene_0.98.Miniprot0.98_ShortRead	Pangene_0.98.Miniprot0.98_ShortRead_Bakta	Bakta-ShortRead	ShortRead-Pangene	SR-PanG
Saureus	Bakta	ShortRead	Pangene	-c 0.98 --outs 0.99 (CD-HIT Threshold = 98%, miniprot threshold = 99%)	4038	1775	2263	Pangene_0.98.Miniprot0.99	Pangene_0.98.Miniprot0.99_ShortRead	Pangene_0.98.Miniprot0.99_ShortRead_Bakta	Bakta-ShortRead	ShortRead-Pangene	SR-PanG
Saureus	Bakta	ShortRead	Pangene	-c 0.98 --outs 0.9 (CD-HIT Threshold = 98%, miniprot threshold = 90%)	4019	1776	2243	Pangene_0.98.Miniprot0.9	Pangene_0.98.Miniprot0.9_ShortRead	Pangene_0.98.Miniprot0.9_ShortRead_Bakta	Bakta-ShortRead	ShortRead-Pangene	SR-PanG

## Sheet: CDSAnnoDiscrepancyStats (Fig4D)
DataSet	Number of Genomes	SeqType (Assembly Type)	AnnotationTool	Tool	Tool Parameters	# CDS Absences (Total)	# CDS Absences where gene's DNA Sequence is detected (Matching DNA sequence still detected despite ABSENT CDS)	% Absences related to CDS Annotation Discrepancy	# Accessory Genes (Original Estimate)	# Accessory Genes (Adjusted for presence of matching DNA sequence)	Change in # accessory genes (after adjustiment by DNA sequence presence)	Method
Mtb	151	LongRead	Bakta	Panaroo	--merge_paralogs --clean-mode strict	33046	10784	32.6333	421	335	-86	Panaroo_Strict_MergeParalogs
Mtb	151	LongRead	Bakta	Panaroo	--merge_paralogs --clean-mode moderate	36487	12852	35.2235	455	359	-96	Panaroo_Moderate_MergeParalogs
Mtb	151	LongRead	Bakta	Panaroo	--merge_paralogs --clean-mode sensitive	36625	12976	35.4294	456	360	-96	Panaroo_Sensitive_MergeParalogs
Mtb	151	LongRead	Bakta	Roary	-i 80 -s (80% minimum identity threshold + Merge Paralogs Sequences)	51372	28144	54.7847	538	360	-178	Roary_NoSplitParalogs_I80
Mtb	151	LongRead	Bakta	Roary	-i 90 -s (90% minimum identity threshold + Merge Paralogs Sequences)	54830	29292	53.4233	570	382	-188	Roary_NoSplitParalogs_I90
Mtb	151	LongRead	Bakta	Roary	-i 95 -s (90% minimum identity threshold + Merge Paralogs Sequences)	64856	35226	54.3142	650	423	-227	Roary_NoSplitParalogs
Mtb	151	ShortRead	Bakta	Panaroo	--merge_paralogs --clean-mode strict	35173	15606	44.3693	674	569	-105	Panaroo_Strict_MergeParalogs
Mtb	151	ShortRead	Bakta	Panaroo	--merge_paralogs --clean-mode moderate	51869	24976	48.1521	808	670	-138	Panaroo_Moderate_MergeParalogs
Mtb	151	ShortRead	Bakta	Panaroo	--merge_paralogs --clean-mode sensitive	83674	40190	48.0316	1024	834	-190	Panaroo_Sensitive_MergeParalogs
Mtb	151	ShortRead	Bakta	Roary	-i 80 -s (80% minimum identity threshold + Merge Paralogs Sequences)	141774	89760	63.312	1542	992	-550	Roary_NoSplitParalogs_I80
Mtb	151	ShortRead	Bakta	Roary	-i 90 -s (90% minimum identity threshold + Merge Paralogs Sequences)	151288	93868	62.0459	1630	1063	-567	Roary_NoSplitParalogs_I90
Mtb	151	ShortRead	Bakta	Roary	-i 95 -s (90% minimum identity threshold + Merge Paralogs Sequences)	161268	98976	61.3736	1707	1109	-598	Roary_NoSplitParalogs
Ecoli	50	LongRead	Bakta	Panaroo	--merge_paralogs --clean-mode strict	481903	5907	1.22577	11375	11369	-6	Panaroo_Strict_MergeParalogs
Ecoli	50	LongRead	Bakta	Panaroo	--merge_paralogs --clean-mode moderate	492058	6042	1.2279	11605	11599	-6	Panaroo_Moderate_MergeParalogs
Ecoli	50	LongRead	Bakta	Panaroo	--merge_paralogs --clean-mode sensitive	511208	6790	1.32823	11996	11990	-6	Panaroo_Sensitive_MergeParalogs
Ecoli	50	LongRead	Bakta	Roary	-i 80 -s (80% minimum identity threshold + Merge Paralogs Sequences)	431078	1218	0.282547	10277	10273	-4	Roary_NoSplitParalogs_I80
Ecoli	50	LongRead	Bakta	Roary	-i 90 -s (90% minimum identity threshold + Merge Paralogs Sequences)	506502	1565	0.308982	11936	11932	-4	Roary_NoSplitParalogs_I90
Ecoli	50	LongRead	Bakta	Roary	-i 95 -s (90% minimum identity threshold + Merge Paralogs Sequences)	651347	9108	1.39833	15299	15281	-18	Roary_NoSplitParalogs
Ecoli	50	ShortRead	Bakta	Panaroo	--merge_paralogs --clean-mode strict	406594	4532	1.11463	10002	9995	-7	Panaroo_Strict_MergeParalogs
Ecoli	50	ShortRead	Bakta	Panaroo	--merge_paralogs --clean-mode moderate	435712	5878	1.34906	10628	10620	-8	Panaroo_Moderate_MergeParalogs
Ecoli	50	ShortRead	Bakta	Panaroo	--merge_paralogs --clean-mode sensitive	536646	10528	1.96181	12690	12682	-8	Panaroo_Sensitive_MergeParalogs
Ecoli	50	ShortRead	Bakta	Roary	-i 80 -s (80% minimum identity threshold + Merge Paralogs Sequences)	437116	2419	0.5534	10595	10577	-18	Roary_NoSplitParalogs_I80
Ecoli	50	ShortRead	Bakta	Roary	-i 90 -s (90% minimum identity threshold + Merge Paralogs Sequences)	511437	2905	0.568007	12222	12204	-18	Roary_NoSplitParalogs_I90
Ecoli	50	ShortRead	Bakta	Roary	-i 95 -s (90% minimum identity threshold + Merge Paralogs Sequences)	654563	10430	1.59343	15511	15482	-29	Roary_NoSplitParalogs
Saureus	68	LongRead	Bakta	Panaroo	--merge_paralogs --clean-mode strict	105466	2405	2.28036	1956	1948	-8	Panaroo_Strict_MergeParalogs
Saureus	68	LongRead	Bakta	Panaroo	--merge_paralogs --clean-mode moderate	107110	2458	2.29484	1990	1982	-8	Panaroo_Moderate_MergeParalogs
Saureus	68	LongRead	Bakta	Panaroo	--merge_paralogs --clean-mode sensitive	114480	2628	2.2956	2100	2092	-8	Panaroo_Sensitive_MergeParalogs
Saureus	68	LongRead	Bakta	Roary	-i 80 -s (80% minimum identity threshold + Merge Paralogs Sequences)	101654	566	0.556791	1875	1871	-4	Roary_NoSplitParalogs_I80
Saureus	68	LongRead	Bakta	Roary	-i 90 -s (90% minimum identity threshold + Merge Paralogs Sequences)	123845	863	0.696839	2266	2261	-5	Roary_NoSplitParalogs_I90
Saureus	68	LongRead	Bakta	Roary	-i 95 -s (90% minimum identity threshold + Merge Paralogs Sequences)	168980	6600	3.90579	3024	2987	-37	Roary_NoSplitParalogs
Saureus	68	ShortRead	Bakta	Panaroo	--merge_paralogs --clean-mode strict	86031	1727	2.00742	2011	2000	-11	Panaroo_Strict_MergeParalogs
Saureus	68	ShortRead	Bakta	Panaroo	--merge_paralogs --clean-mode moderate	90964	2152	2.36577	2094	2083	-11	Panaroo_Moderate_MergeParalogs
Saureus	68	ShortRead	Bakta	Panaroo	--merge_paralogs --clean-mode sensitive	119413	3238	2.7116	2519	2508	-11	Panaroo_Sensitive_MergeParalogs
Saureus	68	ShortRead	Bakta	Roary	-i 80 -s (80% minimum identity threshold + Merge Paralogs Sequences)	103772	487	0.469298	2281	2257	-24	Roary_NoSplitParalogs_I80
Saureus	68	ShortRead	Bakta	Roary	-i 90 -s (90% minimum identity threshold + Merge Paralogs Sequences)	124807	777	0.622561	2638	2615	-23	Roary_NoSplitParalogs_I90
Saureus	68	ShortRead	Bakta	Roary	-i 95 -s (90% minimum identity threshold + Merge Paralogs Sequences)	167868	6174	3.67789	3347	3298	-49	Roary_NoSplitParalogs

## Sheet: PanqcBenchmarking (Fig5)
DataSet	Annotation	SeqType (Assembly Type)	PangenomeTool	Tool Parameters	N_Total	N_Core	N_Accessory	Method	panqc_adjustment	TypeAndTool	SeqTech_And_ToolParams	Type_Tool_Panqc_Label	Type_Tool_Panqc_Label_Short	SeqType_Panqc_Label	SeqType_Panqc_Label_Short
Mtb	Bakta	LongRead	Panaroo	--merge_paralogs --clean-mode strict	4200	3779	421	Panaroo_Strict_MergeParalogs	None	LongRead-Panaroo	LongRead_Panaroo_Strict_MergeParalogs	LongRead-Panaroo-None	L-P-Non	LongRead-None	L-Non
Mtb	Bakta	LongRead	Panaroo	--merge_paralogs --clean-mode strict	4061	3792	269	Panaroo_Strict_MergeParalogs	panqc NRC - Default Parameters (--min_query_cov 0.9 --min-seq-id 0.9 --kmer_size 31 --min_ksim 0.8)	LongRead-Panaroo	LongRead_Panaroo_Strict_MergeParalogs	LongRead-Panaroo-panqc_ASC_NRC08	L-P-Adj	LongRead-panqc_ASC_NRC08	L-Adj
Mtb	Bakta	LongRead	Panaroo	--merge_paralogs --clean-mode moderate	4280	3825	455	Panaroo_Moderate_MergeParalogs	None	LongRead-Panaroo	LongRead_Panaroo_Moderate_MergeParalogs	LongRead-Panaroo-None	L-P-Non	LongRead-None	L-Non
Mtb	Bakta	LongRead	Panaroo	--merge_paralogs --clean-mode moderate	4125	3841	284	Panaroo_Moderate_MergeParalogs	panqc NRC - Default Parameters (--min_query_cov 0.9 --min-seq-id 0.9 --kmer_size 31 --min_ksim 0.8)	LongRead-Panaroo	LongRead_Panaroo_Moderate_MergeParalogs	LongRead-Panaroo-panqc_ASC_NRC08	L-P-Adj	LongRead-panqc_ASC_NRC08	L-Adj
Mtb	Bakta	LongRead	Panaroo	--merge_paralogs --clean-mode sensitive	4281	3825	456	Panaroo_Sensitive_MergeParalogs	None	LongRead-Panaroo	LongRead_Panaroo_Sensitive_MergeParalogs	LongRead-Panaroo-None	L-P-Non	LongRead-None	L-Non
Mtb	Bakta	LongRead	Panaroo	--merge_paralogs --clean-mode sensitive	4125	3841	284	Panaroo_Sensitive_MergeParalogs	panqc NRC - Default Parameters (--min_query_cov 0.9 --min-seq-id 0.9 --kmer_size 31 --min_ksim 0.8)	LongRead-Panaroo	LongRead_Panaroo_Sensitive_MergeParalogs	LongRead-Panaroo-panqc_ASC_NRC08	L-P-Adj	LongRead-panqc_ASC_NRC08	L-Adj
Mtb	Bakta	LongRead	Roary	-i 80 -s (80% minimum identity threshold + Merge Paralogs Sequences)	4252	3714	538	Roary_NoSplitParalogs_I80	None	LongRead-Roary	LongRead_Roary_NoSplitParalogs_I80	LongRead-Roary-None	L-R-Non	LongRead-None	L-Non
Mtb	Bakta	LongRead	Roary	-i 80 -s (80% minimum identity threshold + Merge Paralogs Sequences)	4114	3814	300	Roary_NoSplitParalogs_I80	panqc NRC - Default Parameters (--min_query_cov 0.9 --min-seq-id 0.9 --kmer_size 31 --min_ksim 0.8)	LongRead-Roary	LongRead_Roary_NoSplitParalogs_I80	LongRead-Roary-panqc_ASC_NRC08	L-R-Adj	LongRead-panqc_ASC_NRC08	L-Adj
Mtb	Bakta	LongRead	Roary	-i 90 -s (90% minimum identity threshold + Merge Paralogs Sequences)	4293	3723	570	Roary_NoSplitParalogs_I90	None	LongRead-Roary	LongRead_Roary_NoSplitParalogs_I90	LongRead-Roary-None	L-R-Non	LongRead-None	L-Non
Mtb	Bakta	LongRead	Roary	-i 90 -s (90% minimum identity threshold + Merge Paralogs Sequences)	4139	3831	308	Roary_NoSplitParalogs_I90	panqc NRC - Default Parameters (--min_query_cov 0.9 --min-seq-id 0.9 --kmer_size 31 --min_ksim 0.8)	LongRead-Roary	LongRead_Roary_NoSplitParalogs_I90	LongRead-Roary-panqc_ASC_NRC08	L-R-Adj	LongRead-panqc_ASC_NRC08	L-Adj
Mtb	Bakta	LongRead	Roary	-i 95 -s (95% minimum identity threshold + Merge Paralogs Sequences)	4366	3716	650	Roary_NoSplitParalogs	None	LongRead-Roary	LongRead_Roary_NoSplitParalogs	LongRead-Roary-None	L-R-Non	LongRead-None	L-Non
Mtb	Bakta	LongRead	Roary	-i 95 -s (95% minimum identity threshold + Merge Paralogs Sequences)	4179	3849	330	Roary_NoSplitParalogs	panqc NRC - Default Parameters (--min_query_cov 0.9 --min-seq-id 0.9 --kmer_size 31 --min_ksim 0.8)	LongRead-Roary	LongRead_Roary_NoSplitParalogs	LongRead-Roary-panqc_ASC_NRC08	L-R-Adj	LongRead-panqc_ASC_NRC08	L-Adj
Mtb	Bakta	ShortRead	Panaroo	--merge_paralogs --clean-mode strict	4211	3537	674	Panaroo_Strict_MergeParalogs	None	ShortRead-Panaroo	ShortRead_Panaroo_Strict_MergeParalogs	ShortRead-Panaroo-None	S-P-Non	ShortRead-None	S-Non
Mtb	Bakta	ShortRead	Panaroo	--merge_paralogs --clean-mode strict	4053	3586	467	Panaroo_Strict_MergeParalogs	panqc NRC - Default Parameters (--min_query_cov 0.9 --min-seq-id 0.9 --kmer_size 31 --min_ksim 0.8)	ShortRead-Panaroo	ShortRead_Panaroo_Strict_MergeParalogs	ShortRead-Panaroo-panqc_ASC_NRC08	S-P-Adj	ShortRead-panqc_ASC_NRC08	S-Adj
Mtb	Bakta	ShortRead	Panaroo	--merge_paralogs --clean-mode moderate	4382	3574	808	Panaroo_Moderate_MergeParalogs	None	ShortRead-Panaroo	ShortRead_Panaroo_Moderate_MergeParalogs	ShortRead-Panaroo-None	S-P-Non	ShortRead-None	S-Non
Mtb	Bakta	ShortRead	Panaroo	--merge_paralogs --clean-mode moderate	4133	3633	500	Panaroo_Moderate_MergeParalogs	panqc NRC - Default Parameters (--min_query_cov 0.9 --min-seq-id 0.9 --kmer_size 31 --min_ksim 0.8)	ShortRead-Panaroo	ShortRead_Panaroo_Moderate_MergeParalogs	ShortRead-Panaroo-panqc_ASC_NRC08	S-P-Adj	ShortRead-panqc_ASC_NRC08	S-Adj
Mtb	Bakta	ShortRead	Panaroo	--merge_paralogs --clean-mode sensitive	4600	3576	1024	Panaroo_Sensitive_MergeParalogs	None	ShortRead-Panaroo	ShortRead_Panaroo_Sensitive_MergeParalogs	ShortRead-Panaroo-None	S-P-Non	ShortRead-None	S-Non
Mtb	Bakta	ShortRead	Panaroo	--merge_paralogs --clean-mode sensitive	4169	3646	523	Panaroo_Sensitive_MergeParalogs	panqc NRC - Default Parameters (--min_query_cov 0.9 --min-seq-id 0.9 --kmer_size 31 --min_ksim 0.8)	ShortRead-Panaroo	ShortRead_Panaroo_Sensitive_MergeParalogs	ShortRead-Panaroo-panqc_ASC_NRC08	S-P-Adj	ShortRead-panqc_ASC_NRC08	S-Adj
Mtb	Bakta	ShortRead	Roary	-i 80 -s (80% minimum identity threshold + Merge Paralogs Sequences)	4866	3324	1542	Roary_NoSplitParalogs_I80	None	ShortRead-Roary	ShortRead_Roary_NoSplitParalogs_I80	ShortRead-Roary-None	S-R-Non	ShortRead-None	S-Non
Mtb	Bakta	ShortRead	Roary	-i 80 -s (80% minimum identity threshold + Merge Paralogs Sequences)	4282	3590	692	Roary_NoSplitParalogs_I80	panqc NRC - Default Parameters (--min_query_cov 0.9 --min-seq-id 0.9 --kmer_size 31 --min_ksim 0.8)	ShortRead-Roary	ShortRead_Roary_NoSplitParalogs_I80	ShortRead-Roary-panqc_ASC_NRC08	S-R-Adj	ShortRead-panqc_ASC_NRC08	S-Adj
Mtb	Bakta	ShortRead	Roary	-i 90 -s (90% minimum identity threshold + Merge Paralogs Sequences)	4956	3326	1630	Roary_NoSplitParalogs_I90	None	ShortRead-Roary	ShortRead_Roary_NoSplitParalogs_I90	ShortRead-Roary-None	S-R-Non	ShortRead-None	S-Non
Mtb	Bakta	ShortRead	Roary	-i 90 -s (90% minimum identity threshold + Merge Paralogs Sequences)	4331	3606	725	Roary_NoSplitParalogs_I90	panqc NRC - Default Parameters (--min_query_cov 0.9 --min-seq-id 0.9 --kmer_size 31 --min_ksim 0.8)	ShortRead-Roary	ShortRead_Roary_NoSplitParalogs_I90	ShortRead-Roary-panqc_ASC_NRC08	S-R-Adj	ShortRead-panqc_ASC_NRC08	S-Adj
Mtb	Bakta	ShortRead	Roary	-i 95 -s (95% minimum identity threshold + Merge Paralogs Sequences)	5025	3318	1707	Roary_NoSplitParalogs	None	ShortRead-Roary	ShortRead_Roary_NoSplitParalogs	ShortRead-Roary-None	S-R-Non	ShortRead-None	S-Non
Mtb	Bakta	ShortRead	Roary	-i 95 -s (95% minimum identity threshold + Merge Paralogs Sequences)	4368	3615	753	Roary_NoSplitParalogs	panqc NRC - Default Parameters (--min_query_cov 0.9 --min-seq-id 0.9 --kmer_size 31 --min_ksim 0.8)	ShortRead-Roary	ShortRead_Roary_NoSplitParalogs	ShortRead-Roary-panqc_ASC_NRC08	S-R-Adj	ShortRead-panqc_ASC_NRC08	S-Adj
Ecoli	Bakta	LongRead	Panaroo	--merge_paralogs --clean-mode strict	14410	3035	11375	Panaroo_Strict_MergeParalogs	None	LongRead-Panaroo	LongRead_Panaroo_Strict_MergeParalogs	LongRead-Panaroo-None	L-P-Non	LongRead-None	L-Non
Ecoli	Bakta	LongRead	Panaroo	--merge_paralogs --clean-mode strict	14317	3041	11276	Panaroo_Strict_MergeParalogs	panqc NRC - Default Parameters (--min_query_cov 0.9 --min-seq-id 0.9 --kmer_size 31 --min_ksim 0.8)	LongRead-Panaroo	LongRead_Panaroo_Strict_MergeParalogs	LongRead-Panaroo-panqc_ASC_NRC08	L-P-Adj	LongRead-panqc_ASC_NRC08	L-Adj
Ecoli	Bakta	LongRead	Panaroo	--merge_paralogs --clean-mode moderate	14641	3036	11605	Panaroo_Moderate_MergeParalogs	None	LongRead-Panaroo	LongRead_Panaroo_Moderate_MergeParalogs	LongRead-Panaroo-None	L-P-Non	LongRead-None	L-Non
Ecoli	Bakta	LongRead	Panaroo	--merge_paralogs --clean-mode moderate	14546	3042	11504	Panaroo_Moderate_MergeParalogs	panqc NRC - Default Parameters (--min_query_cov 0.9 --min-seq-id 0.9 --kmer_size 31 --min_ksim 0.8)	LongRead-Panaroo	LongRead_Panaroo_Moderate_MergeParalogs	LongRead-Panaroo-panqc_ASC_NRC08	L-P-Adj	LongRead-panqc_ASC_NRC08	L-Adj
Ecoli	Bakta	LongRead	Panaroo	--merge_paralogs --clean-mode sensitive	15032	3036	11996	Panaroo_Sensitive_MergeParalogs	None	LongRead-Panaroo	LongRead_Panaroo_Sensitive_MergeParalogs	LongRead-Panaroo-None	L-P-Non	LongRead-None	L-Non
Ecoli	Bakta	LongRead	Panaroo	--merge_paralogs --clean-mode sensitive	14917	3042	11875	Panaroo_Sensitive_MergeParalogs	panqc NRC - Default Parameters (--min_query_cov 0.9 --min-seq-id 0.9 --kmer_size 31 --min_ksim 0.8)	LongRead-Panaroo	LongRead_Panaroo_Sensitive_MergeParalogs	LongRead-Panaroo-panqc_ASC_NRC08	L-P-Adj	LongRead-panqc_ASC_NRC08	L-Adj
Ecoli	Bakta	LongRead	Roary	-i 80 -s (80% minimum identity threshold + Merge Paralogs Sequences)	13312	3035	10277	Roary_NoSplitParalogs_I80	None	LongRead-Roary	LongRead_Roary_NoSplitParalogs_I80	LongRead-Roary-None	L-R-Non	LongRead-None	L-Non
Ecoli	Bakta	LongRead	Roary	-i 80 -s (80% minimum identity threshold + Merge Paralogs Sequences)	13297	3040	10257	Roary_NoSplitParalogs_I80	panqc NRC - Default Parameters (--min_query_cov 0.9 --min-seq-id 0.9 --kmer_size 31 --min_ksim 0.8)	LongRead-Roary	LongRead_Roary_NoSplitParalogs_I80	LongRead-Roary-panqc_ASC_NRC08	L-R-Adj	LongRead-panqc_ASC_NRC08	L-Adj
Ecoli	Bakta	LongRead	Roary	-i 90 -s (90% minimum identity threshold + Merge Paralogs Sequences)	14851	2915	11936	Roary_NoSplitParalogs_I90	None	LongRead-Roary	LongRead_Roary_NoSplitParalogs_I90	LongRead-Roary-None	L-R-Non	LongRead-None	L-Non
Ecoli	Bakta	LongRead	Roary	-i 90 -s (90% minimum identity threshold + Merge Paralogs Sequences)	14830	2920	11910	Roary_NoSplitParalogs_I90	panqc NRC - Default Parameters (--min_query_cov 0.9 --min-seq-id 0.9 --kmer_size 31 --min_ksim 0.8)	LongRead-Roary	LongRead_Roary_NoSplitParalogs_I90	LongRead-Roary-panqc_ASC_NRC08	L-R-Adj	LongRead-panqc_ASC_NRC08	L-Adj
Ecoli	Bakta	LongRead	Roary	-i 95 -s (95% minimum identity threshold + Merge Paralogs Sequences)	17783	2484	15299	Roary_NoSplitParalogs	None	LongRead-Roary	LongRead_Roary_NoSplitParalogs	LongRead-Roary-None	L-R-Non	LongRead-None	L-Non
Ecoli	Bakta	LongRead	Roary	-i 95 -s (95% minimum identity threshold + Merge Paralogs Sequences)	17737	2503	15234	Roary_NoSplitParalogs	panqc NRC - Default Parameters (--min_query_cov 0.9 --min-seq-id 0.9 --kmer_size 31 --min_ksim 0.8)	LongRead-Roary	LongRead_Roary_NoSplitParalogs	LongRead-Roary-panqc_ASC_NRC08	L-R-Adj	LongRead-panqc_ASC_NRC08	L-Adj
Ecoli	Bakta	ShortRead	Panaroo	--merge_paralogs --clean-mode strict	12836	2834	10002	Panaroo_Strict_MergeParalogs	None	ShortRead-Panaroo	ShortRead_Panaroo_Strict_MergeParalogs	ShortRead-Panaroo-None	S-P-Non	ShortRead-None	S-Non
Ecoli	Bakta	ShortRead	Panaroo	--merge_paralogs --clean-mode strict	12792	2841	9951	Panaroo_Strict_MergeParalogs	panqc NRC - Default Parameters (--min_query_cov 0.9 --min-seq-id 0.9 --kmer_size 31 --min_ksim 0.8)	ShortRead-Panaroo	ShortRead_Panaroo_Strict_MergeParalogs	ShortRead-Panaroo-panqc_ASC_NRC08	S-P-Adj	ShortRead-panqc_ASC_NRC08	S-Adj
Ecoli	Bakta	ShortRead	Panaroo	--merge_paralogs --clean-mode moderate	13462	2834	10628	Panaroo_Moderate_MergeParalogs	None	ShortRead-Panaroo	ShortRead_Panaroo_Moderate_MergeParalogs	ShortRead-Panaroo-None	S-P-Non	ShortRead-None	S-Non
Ecoli	Bakta	ShortRead	Panaroo	--merge_paralogs --clean-mode moderate	13391	2842	10549	Panaroo_Moderate_MergeParalogs	panqc NRC - Default Parameters (--min_query_cov 0.9 --min-seq-id 0.9 --kmer_size 31 --min_ksim 0.8)	ShortRead-Panaroo	ShortRead_Panaroo_Moderate_MergeParalogs	ShortRead-Panaroo-panqc_ASC_NRC08	S-P-Adj	ShortRead-panqc_ASC_NRC08	S-Adj
Ecoli	Bakta	ShortRead	Panaroo	--merge_paralogs --clean-mode sensitive	15524	2834	12690	Panaroo_Sensitive_MergeParalogs	None	ShortRead-Panaroo	ShortRead_Panaroo_Sensitive_MergeParalogs	ShortRead-Panaroo-None	S-P-Non	ShortRead-None	S-Non
Ecoli	Bakta	ShortRead	Panaroo	--merge_paralogs --clean-mode sensitive	15322	2842	12480	Panaroo_Sensitive_MergeParalogs	panqc NRC - Default Parameters (--min_query_cov 0.9 --min-seq-id 0.9 --kmer_size 31 --min_ksim 0.8)	ShortRead-Panaroo	ShortRead_Panaroo_Sensitive_MergeParalogs	ShortRead-Panaroo-panqc_ASC_NRC08	S-P-Adj	ShortRead-panqc_ASC_NRC08	S-Adj
Ecoli	Bakta	ShortRead	Roary	-i 80 -s (80% minimum identity threshold + Merge Paralogs Sequences)	13420	2825	10595	Roary_NoSplitParalogs_I80	None	ShortRead-Roary	ShortRead_Roary_NoSplitParalogs_I80	ShortRead-Roary-None	S-R-Non	ShortRead-None	S-Non
Ecoli	Bakta	ShortRead	Roary	-i 80 -s (80% minimum identity threshold + Merge Paralogs Sequences)	13400	2845	10555	Roary_NoSplitParalogs_I80	panqc NRC - Default Parameters (--min_query_cov 0.9 --min-seq-id 0.9 --kmer_size 31 --min_ksim 0.8)	ShortRead-Roary	ShortRead_Roary_NoSplitParalogs_I80	ShortRead-Roary-panqc_ASC_NRC08	S-R-Adj	ShortRead-panqc_ASC_NRC08	S-Adj
Ecoli	Bakta	ShortRead	Roary	-i 90 -s (90% minimum identity threshold + Merge Paralogs Sequences)	14933	2711	12222	Roary_NoSplitParalogs_I90	None	ShortRead-Roary	ShortRead_Roary_NoSplitParalogs_I90	ShortRead-Roary-None	S-R-Non	ShortRead-None	S-Non
Ecoli	Bakta	ShortRead	Roary	-i 90 -s (90% minimum identity threshold + Merge Paralogs Sequences)	14896	2731	12165	Roary_NoSplitParalogs_I90	panqc NRC - Default Parameters (--min_query_cov 0.9 --min-seq-id 0.9 --kmer_size 31 --min_ksim 0.8)	ShortRead-Roary	ShortRead_Roary_NoSplitParalogs_I90	ShortRead-Roary-panqc_ASC_NRC08	S-R-Adj	ShortRead-panqc_ASC_NRC08	S-Adj
Ecoli	Bakta	ShortRead	Roary	-i 95 -s (95% minimum identity threshold + Merge Paralogs Sequences)	17825	2314	15511	Roary_NoSplitParalogs	None	ShortRead-Roary	ShortRead_Roary_NoSplitParalogs	ShortRead-Roary-None	S-R-Non	ShortRead-None	S-Non
Ecoli	Bakta	ShortRead	Roary	-i 95 -s (95% minimum identity threshold + Merge Paralogs Sequences)	17765	2345	15420	Roary_NoSplitParalogs	panqc NRC - Default Parameters (--min_query_cov 0.9 --min-seq-id 0.9 --kmer_size 31 --min_ksim 0.8)	ShortRead-Roary	ShortRead_Roary_NoSplitParalogs	ShortRead-Roary-panqc_ASC_NRC08	S-R-Adj	ShortRead-panqc_ASC_NRC08	S-Adj
Saureus	Bakta	LongRead	Panaroo	--merge_paralogs --clean-mode strict	4100	2144	1956	Panaroo_Strict_MergeParalogs	None	LongRead-Panaroo	LongRead_Panaroo_Strict_MergeParalogs	LongRead-Panaroo-None	L-P-Non	LongRead-None	L-Non
Saureus	Bakta	LongRead	Panaroo	--merge_paralogs --clean-mode strict	4064	2153	1911	Panaroo_Strict_MergeParalogs	panqc NRC - Default Parameters (--min_query_cov 0.9 --min-seq-id 0.9 --kmer_size 31 --min_ksim 0.8)	LongRead-Panaroo	LongRead_Panaroo_Strict_MergeParalogs	LongRead-Panaroo-panqc_ASC_NRC08	L-P-Adj	LongRead-panqc_ASC_NRC08	L-Adj
Saureus	Bakta	LongRead	Panaroo	--merge_paralogs --clean-mode moderate	4135	2145	1990	Panaroo_Moderate_MergeParalogs	None	LongRead-Panaroo	LongRead_Panaroo_Moderate_MergeParalogs	LongRead-Panaroo-None	L-P-Non	LongRead-None	L-Non
Saureus	Bakta	LongRead	Panaroo	--merge_paralogs --clean-mode moderate	4096	2154	1942	Panaroo_Moderate_MergeParalogs	panqc NRC - Default Parameters (--min_query_cov 0.9 --min-seq-id 0.9 --kmer_size 31 --min_ksim 0.8)	LongRead-Panaroo	LongRead_Panaroo_Moderate_MergeParalogs	LongRead-Panaroo-panqc_ASC_NRC08	L-P-Adj	LongRead-panqc_ASC_NRC08	L-Adj
Saureus	Bakta	LongRead	Panaroo	--merge_paralogs --clean-mode sensitive	4245	2145	2100	Panaroo_Sensitive_MergeParalogs	None	LongRead-Panaroo	LongRead_Panaroo_Sensitive_MergeParalogs	LongRead-Panaroo-None	L-P-Non	LongRead-None	L-Non
Saureus	Bakta	LongRead	Panaroo	--merge_paralogs --clean-mode sensitive	4200	2154	2046	Panaroo_Sensitive_MergeParalogs	panqc NRC - Default Parameters (--min_query_cov 0.9 --min-seq-id 0.9 --kmer_size 31 --min_ksim 0.8)	LongRead-Panaroo	LongRead_Panaroo_Sensitive_MergeParalogs	LongRead-Panaroo-panqc_ASC_NRC08	L-P-Adj	LongRead-panqc_ASC_NRC08	L-Adj
Saureus	Bakta	LongRead	Roary	-i 80 -s (80% minimum identity threshold + Merge Paralogs Sequences)	4009	2134	1875	Roary_NoSplitParalogs_I80	None	LongRead-Roary	LongRead_Roary_NoSplitParalogs_I80	LongRead-Roary-None	L-R-Non	LongRead-None	L-Non
Saureus	Bakta	LongRead	Roary	-i 80 -s (80% minimum identity threshold + Merge Paralogs Sequences)	4007	2138	1869	Roary_NoSplitParalogs_I80	panqc NRC - Default Parameters (--min_query_cov 0.9 --min-seq-id 0.9 --kmer_size 31 --min_ksim 0.8)	LongRead-Roary	LongRead_Roary_NoSplitParalogs_I80	LongRead-Roary-panqc_ASC_NRC08	L-R-Adj	LongRead-panqc_ASC_NRC08	L-Adj
Saureus	Bakta	LongRead	Roary	-i 90 -s (90% minimum identity threshold + Merge Paralogs Sequences)	4358	2092	2266	Roary_NoSplitParalogs_I90	None	LongRead-Roary	LongRead_Roary_NoSplitParalogs_I90	LongRead-Roary-None	L-R-Non	LongRead-None	L-Non
Saureus	Bakta	LongRead	Roary	-i 90 -s (90% minimum identity threshold + Merge Paralogs Sequences)	4352	2097	2255	Roary_NoSplitParalogs_I90	panqc NRC - Default Parameters (--min_query_cov 0.9 --min-seq-id 0.9 --kmer_size 31 --min_ksim 0.8)	LongRead-Roary	LongRead_Roary_NoSplitParalogs_I90	LongRead-Roary-panqc_ASC_NRC08	L-R-Adj	LongRead-panqc_ASC_NRC08	L-Adj
Saureus	Bakta	LongRead	Roary	-i 95 -s (95% minimum identity threshold + Merge Paralogs Sequences)	5032	2008	3024	Roary_NoSplitParalogs	None	LongRead-Roary	LongRead_Roary_NoSplitParalogs	LongRead-Roary-None	L-R-Non	LongRead-None	L-Non
Saureus	Bakta	LongRead	Roary	-i 95 -s (95% minimum identity threshold + Merge Paralogs Sequences)	5010	2043	2967	Roary_NoSplitParalogs	panqc NRC - Default Parameters (--min_query_cov 0.9 --min-seq-id 0.9 --kmer_size 31 --min_ksim 0.8)	LongRead-Roary	LongRead_Roary_NoSplitParalogs	LongRead-Roary-panqc_ASC_NRC08	L-R-Adj	LongRead-panqc_ASC_NRC08	L-Adj
Saureus	Bakta	ShortRead	Panaroo	--merge_paralogs --clean-mode strict	3791	1780	2011	Panaroo_Strict_MergeParalogs	None	ShortRead-Panaroo	ShortRead_Panaroo_Strict_MergeParalogs	ShortRead-Panaroo-None	S-P-Non	ShortRead-None	S-Non
Saureus	Bakta	ShortRead	Panaroo	--merge_paralogs --clean-mode strict	3781	1791	1990	Panaroo_Strict_MergeParalogs	panqc NRC - Default Parameters (--min_query_cov 0.9 --min-seq-id 0.9 --kmer_size 31 --min_ksim 0.8)	ShortRead-Panaroo	ShortRead_Panaroo_Strict_MergeParalogs	ShortRead-Panaroo-panqc_ASC_NRC08	S-P-Adj	ShortRead-panqc_ASC_NRC08	S-Adj
Saureus	Bakta	ShortRead	Panaroo	--merge_paralogs --clean-mode moderate	3875	1781	2094	Panaroo_Moderate_MergeParalogs	None	ShortRead-Panaroo	ShortRead_Panaroo_Moderate_MergeParalogs	ShortRead-Panaroo-None	S-P-Non	ShortRead-None	S-Non
Saureus	Bakta	ShortRead	Panaroo	--merge_paralogs --clean-mode moderate	3858	1792	2066	Panaroo_Moderate_MergeParalogs	panqc NRC - Default Parameters (--min_query_cov 0.9 --min-seq-id 0.9 --kmer_size 31 --min_ksim 0.8)	ShortRead-Panaroo	ShortRead_Panaroo_Moderate_MergeParalogs	ShortRead-Panaroo-panqc_ASC_NRC08	S-P-Adj	ShortRead-panqc_ASC_NRC08	S-Adj
Saureus	Bakta	ShortRead	Panaroo	--merge_paralogs --clean-mode sensitive	4300	1781	2519	Panaroo_Sensitive_MergeParalogs	None	ShortRead-Panaroo	ShortRead_Panaroo_Sensitive_MergeParalogs	ShortRead-Panaroo-None	S-P-Non	ShortRead-None	S-Non
Saureus	Bakta	ShortRead	Panaroo	--merge_paralogs --clean-mode sensitive	4266	1792	2474	Panaroo_Sensitive_MergeParalogs	panqc NRC - Default Parameters (--min_query_cov 0.9 --min-seq-id 0.9 --kmer_size 31 --min_ksim 0.8)	ShortRead-Panaroo	ShortRead_Panaroo_Sensitive_MergeParalogs	ShortRead-Panaroo-panqc_ASC_NRC08	S-P-Adj	ShortRead-panqc_ASC_NRC08	S-Adj
Saureus	Bakta	ShortRead	Roary	-i 80 -s (80% minimum identity threshold + Merge Paralogs Sequences)	4023	1742	2281	Roary_NoSplitParalogs_I80	None	ShortRead-Roary	ShortRead_Roary_NoSplitParalogs_I80	ShortRead-Roary-None	S-R-Non	ShortRead-None	S-Non
Saureus	Bakta	ShortRead	Roary	-i 80 -s (80% minimum identity threshold + Merge Paralogs Sequences)	4021	1766	2255	Roary_NoSplitParalogs_I80	panqc NRC - Default Parameters (--min_query_cov 0.9 --min-seq-id 0.9 --kmer_size 31 --min_ksim 0.8)	ShortRead-Roary	ShortRead_Roary_NoSplitParalogs_I80	ShortRead-Roary-panqc_ASC_NRC08	S-R-Adj	ShortRead-panqc_ASC_NRC08	S-Adj
Saureus	Bakta	ShortRead	Roary	-i 90 -s (90% minimum identity threshold + Merge Paralogs Sequences)	4353	1715	2638	Roary_NoSplitParalogs_I90	None	ShortRead-Roary	ShortRead_Roary_NoSplitParalogs_I90	ShortRead-Roary-None	S-R-Non	ShortRead-None	S-Non
Saureus	Bakta	ShortRead	Roary	-i 90 -s (90% minimum identity threshold + Merge Paralogs Sequences)	4348	1738	2610	Roary_NoSplitParalogs_I90	panqc NRC - Default Parameters (--min_query_cov 0.9 --min-seq-id 0.9 --kmer_size 31 --min_ksim 0.8)	ShortRead-Roary	ShortRead_Roary_NoSplitParalogs_I90	ShortRead-Roary-panqc_ASC_NRC08	S-R-Adj	ShortRead-panqc_ASC_NRC08	S-Adj
Saureus	Bakta	ShortRead	Roary	-i 95 -s (95% minimum identity threshold + Merge Paralogs Sequences)	4996	1649	3347	Roary_NoSplitParalogs	None	ShortRead-Roary	ShortRead_Roary_NoSplitParalogs	ShortRead-Roary-None	S-R-Non	ShortRead-None	S-Non
Saureus	Bakta	ShortRead	Roary	-i 95 -s (95% minimum identity threshold + Merge Paralogs Sequences)	4977	1697	3280	Roary_NoSplitParalogs	panqc NRC - Default Parameters (--min_query_cov 0.9 --min-seq-id 0.9 --kmer_size 31 --min_ksim 0.8)	ShortRead-Roary	ShortRead_Roary_NoSplitParalogs	ShortRead-Roary-panqc_ASC_NRC08	S-R-Adj	ShortRead-panqc_ASC_NRC08	S-Adj
